# Supplementary material for: The mitochondrial phylogeny of land plants shows support for Setaphyta under composition-heterogeneous substitution models
Source: PeerJ. 2020 Apr 28;8:e8995. doi: 10.7717/peerj.8995 (PMC7194085; doi:10.7717/peerj.8995)
Supplement: Supplemental Information 1 [file peerj-08-8995-s001.gb]

LOCUS       Mitochondrion           69371 bp    DNA     circular DNA 28-JUN-2016
DEFINITION  Roya anglica culture-collection ACOI:799 mitochondrion, complete genome.
ACCESSION   .
KEYWORDS    .
SOURCE      
  ORGANISM  Roya anglica
	    Eukaryota; Viridiplantae; Streptophyta; Zygnemophyceae; Zygnematales; Mesotaeniaceae; Roya.

FEATURES             Location/Qualifiers
     rRNA            join(715..1705,1881..2393,2497..3073)
                     /gene="rrnL"
                     /product="large subunit ribosomal RNA"
                     /label="rrnL"
     exon            715..1705
                     /gene="rrnL"
                     /label="rrnL exon 1"
     gene            715..3073
                     /gene="rrnL"
                     /label="rrnL"
     intron          1706..1880
                     /gene="rrnL"
                     /label="rrnL intron 1"
     exon            1881..2393
                     /gene="rrnL"
                     /label="rrnL exon 2"
     intron          2394..2496
                     /gene="rrnL"
                     /label="rrnL intron 2"
     exon            2497..3073
                     /gene="rrnL"
                     /label="rrnL exon 3"
     CDS             4083..4646
                     /gene="orf 22"
                     /trans_table=1
                     /codon_start=1
                     /product="putative integrase"
     gene            4083..4646
                     /gene="orf 22"
     tRNA            complement(6704..6786)
                     /product="tRNA-Tyr"
                     /gene="trnY(GUA)"
     gene            complement(6704..6786)
                     /gene="trnY(GUA)"
     tRNA            complement(6870..6943)
                     /product="tRNA-Arg"
                     /gene="trnR(UCU)"
     gene            complement(6870..6943)
                     /gene="trnR(UCU)"
     CDS             complement(7115..7417)
                     /gene="nad4L"
                     /trans_table=1
                     /codon_start=1
                     /product="NADH dehydrogenase subunit 4L"
     gene            complement(7115..7417)
                     /gene="nad4L"
     CDS             complement(7913..8173)
                     /gene="sdh4"
                     /codon_start=1
                     /product="succinate:cytochrome c oxidoreductase subunit 4"
     gene            complement(7913..8173)
                     /gene="sdh4"
     CDS             complement(8258..8647)
                     /trans_table=1
                     /product="succinate:cytochrome c oxidoreductase subunit 3"
                     /codon_start=1
                     /gene="sdh3"
     gene            complement(8258..8647)
                     /gene="sdh3"
     tRNA            complement(8672..8745)
                     /product="tRNA-Pro"
                     /gene="trnP(UGG)"
     gene            complement(8672..8745)
                     /gene="trnP(UGG)"
     CDS             9119..9895
                     /gene="mttB"
                     /trans_table=1
                     /product="SecY-independent transporter protein"
                     /codon_start=1
     gene            9119..9895
                     /gene="mttB"
     CDS             complement(10726..11313)
                     /gene="rps4"
                     /trans_table=1
                     /codon_start=1
                     /product="ribosomal protein S4"
     gene            complement(10726..11313)
                     /gene="rps4"
     tRNA            complement(11841..11911)
                     /product="tRNA-Gly"
                     /gene="trnG(UCC)"
     gene            complement(11841..11911)
                     /gene="trnG(UCC)"
     tRNA            complement(12076..12161)
                     /product="tRNA-Ser"
                     /gene="trnS(UGA)"
     gene            complement(12076..12161)
                     /gene="trnS(UGA)"
     tRNA            complement(12218..12300)
                     /product="tRNA-Leu"
                     /gene="trnL(UAG)"
     gene            complement(12218..12300)
                     /gene="trnL(UAG)"
     tRNA            complement(12348..12420)
                     /product="tRNA-Lys"
                     /gene="trnK(UUU)"
     gene            complement(12348..12420)
                     /gene="trnK(UUU)"
     tRNA            12711..12784
                     /product="tRNA-Met"
                     /gene="trnM(CAU)"
     gene            12711..12784
                     /gene="trnM(CAU)"
     CDS             complement(13036..13257)
                     /trans_table=1
                     /product="ATP synthase F0 subunit 9"
                     /codon_start=1
                     /gene="atp9"
     gene            complement(13036..13257)
                     /gene="atp9"
     CDS             complement(13681..14034)
                     /gene="rps11"
                     /trans_table=1
                     /product="ribosomal protein S11"
                     /codon_start=1
     gene            complement(13681..14034)
                     /gene="rps11"
     CDS             complement(14475..14840)
                     /trans_table=1
                     /product="ribosomal protein S13"
                     /codon_start=1
                     /gene="rps13"
     gene            complement(14475..14840)
                     /gene="rps13"
     CDS             complement(14844..15152)
                     /gene="rpl6"
                     /codon_start=1
                     /product="ribosomal protein L6"
                     /trans_table=1
     gene            complement(14844..15152)
                     /gene="rpl6"
     CDS             complement(15725..15856)
                     /trans_table=1
                     /product="intron maturase"
                     /gene="matR"
                     /codon_start=1
     gene            complement(15725..15856)
                     /gene="matR"
     CDS             complement(15936..16235)
                     /trans_table=1
                     /product="ribosomal protein S14"
                     /codon_start=1
                     /gene="rps14"
     gene            complement(15936..16235)
                     /gene="rps14"
     CDS             complement(16249..16869)
                     /trans_table=1
                     /product="ribosomal protein L5"
                     /codon_start=1
                     /gene="rpl5"
     gene            complement(16249..16869)
                     /gene="rpl5"
     CDS             complement(17476..17889)
                     /trans_table=1
                     /product="ribosomal protein L16"
                     /codon_start=1
                     /gene="rpl16"
     gene            complement(17476..17889)
                     /gene="rpl16"
     exon            complement(17911..18324)
                     /gene="rps3"
                     /label="rps3 exon 2"
     CDS             join(complement(19243..19458),complement(17911..18324))
                     /gene="rps3"
                     /trans_table=1
                     /codon_start=1
                     /NCBI_Join_type="Join"
                     /product="ribosomal protein S3"
     gene            complement(17911..19458)
                     /gene="rps3"
     intron          complement(18323..19244)
                     /gene="rps3"
     exon            complement(19243..19458)
                     /gene="rps3"
                     /label="rps3 exon 1"
     CDS             complement(19655..19912)
                     /trans_table=1
                     /product="ribosomal protein S19"
                     /gene="rps19"
                     /codon_start=1
     gene            complement(19655..19912)
                     /gene="rps19"
     CDS             complement(20092..21045)
                     /trans_table=1
                     /product="ribosomal protein L2"
                     /codon_start=1
                     /gene="rpl2"
     gene            complement(20092..21045)
                     /gene="rpl2"
     CDS             complement(21726..21977)
                     /trans_table=1
                     /product="ribosomal protein S10"
                     /codon_start=1
                     /gene="rps10"
     gene            complement(21726..21977)
                     /gene="rps10"
     CDS             complement(22828..24009)
                     /trans_table=1
                     /product="NADH dehydrogenase subunit 7"
                     /gene="nad7"
                     /codon_start=1
     gene            complement(22828..24009)
                     /gene="nad7"
     tRNA            24653..24725
                     /product="tRNA-Thr"
                     /gene="trnT(GGU)"
     gene            24653..24725
                     /gene="trnT(GGU)"
     tRNA            24900..24972
                     /product="tRNA-Ala"
                     /gene="trnA(UGC)"
                     /label="trnA(UGC) tRNA"
     gene            24900..24972
                     /gene="trnA(UGC)"
     CDS             complement(25679..26245)
                     /trans_table=1
                     /product="ATPase subunit 4"
                     /codon_start=1
                     /gene="atp4"
     gene            complement(25679..26245)
                     /gene="atp4"
     CDS             complement(26247..26795)
                     /trans_table=1
                     /product="ATP synthase F0 subunit 8"
                     /codon_start=1
                     /gene="atp8"
     gene            complement(26247..26795)
                     /gene="atp8"
     CDS             complement(27085..27636)
                     /trans_table=1
                     /product="ribosomal protein S1"
                     /gene="rps1"
                     /codon_start=1
     gene            complement(27085..27636)
                     /gene="rps1"
     tRNA            27679..27750
                     /product="tRNA-Cys"
                     /gene="trnC(GCA)"
     gene            27679..27750
                     /gene="trnC(GCA)"
     tRNA            27926..27999
                     /product="tRNA-Phe"
                     /gene="trnF(GAA)"
     gene            27926..27999
                     /gene="trnF(GAA)"
     CDS             28019..28681
                     /trans_table=1
                     /product="ribosomal protein S2"
                     /codon_start=1
                     /gene="rps2"
     gene            28019..28681
                     /gene="rps2"
     CDS             29111..29746
                     /trans_table=1
                     /product="channel subunit of ABC transporter for
                     cytochrome c1"
                     /codon_start=1
                     /gene="ccmB"
     gene            29111..29746
                     /gene="ccmB"
     CDS             complement(30104..30772)
                     /gene="guanaco"
                     /trans_table=1
                     /product="subunit of ABC transporter for cytochrome c1"
                     /codon_start=1
     gene            complement(30104..30772)
                     /gene="guanaco"
     CDS             31276..33921
                     /gene="yejR"
                     /codon_start=1
                     /product="heme lyase"
     gene            31276..33921
                     /gene="yejR"
     tRNA            complement(34289..34360)
                     /product="tRNA-Gln"
                     /gene="trnQ(UUG)"
     gene            complement(34289..34360)
                     /gene="trnQ(UUG)"
     CDS             complement(35179..36333)
                     /trans_table=1
                     /product="apocytochrome b"
                     /gene="cob"
                     /codon_start=1
     gene            complement(35179..36333)
                     /gene="cob"
     CDS             complement(36713..37714)
                     /trans_table=1
                     /product="NADH dehydrogenase subunit 1"
                     /gene="nad1"
                     /codon_start=1
     gene            complement(36713..37714)
                     /gene="nad1"
     unsure          complement(38247..38333)
                     /trans_table=1
                     /product="succinate:cytochrome c oxidoreductase subunit 4"
                     /codon_start=1
                     /gene="sdh4"
     CDS             complement(38261..39112)
                     /trans_table=1
                     /product="cytochrome c oxidase subunit 3"
                     /gene="cox3"
                     /codon_start=1
     gene            complement(38261..39112)
                     /gene="cox3"
     CDS             complement(39075..39830)
                     /trans_table=1
                     /product="cytochrome c oxidase subunit 2"
                     /codon_start=1
                     /gene="cox2"
     gene            complement(39075..39830)
                     /gene="cox2"
     CDS             complement(41894..42499)
                     /trans_table=1
                     /product="NADH dehydrogenase subunit 6"
                     /gene="nad6"
                     /codon_start=1
     gene            complement(41894..42499)
                     /gene="nad6"
     CDS             complement(43041..43805)
                     /trans_table=1
                     /product="ATP synthase F0 subunit 6"
                     /codon_start=1
                     /gene="atp6"
     gene            complement(43041..43805)
                     /gene="atp6"
     tRNA            complement(43843..43914)
                     /product="tRNA-Glu"
                     /gene="trnE(UUC)"
     gene            complement(43843..43914)
                     /gene="trnE(UUC)"
     tRNA            44302..44375
                     /product="tRNA-Arg"
                     /gene="trnR(ACG)"
     gene            44302..44375
                     /gene="trnR(ACG)"
     tRNA            complement(44448..44519)
                     /product="tRNA-Gly"
                     /gene="trnG(GCC)"
     gene            complement(44448..44519)
                     /gene="trnG(GCC)"
     CDS             complement(45028..45582)
                     /trans_table=1
                     /product="ribosomal protein S7"
                     /codon_start=1
                     /gene="rps7"
     gene            complement(45028..45582)
                     /gene="rps7"
     CDS             complement(45846..46214)
                     /trans_table=1
                     /product="ribosomal protein S12"
                     /gene="rps12"
                     /codon_start=1
     gene            complement(45846..46214)
                     /gene="rps12"
     CDS             complement(47065..48681)
                     /trans_table=1
                     /product="NADH dehydrogenase subunit 2"
                     /gene="nad2"
                     /codon_start=1
     gene            complement(47065..48681)
                     /gene="nad2"
     CDS             complement(49705..51192)
                     /trans_table=1
                     /product="NADH dehydrogenase subunit 4"
                     /codon_start=1
                     /gene="nad4"
     gene            complement(49705..51192)
                     /gene="nad4"
     CDS             complement(51650..53677)
                     /trans_table=1
                     /product="NADH dehydrogenase subunit 5"
                     /codon_start=1
                     /gene="nad5"
     gene            complement(51650..53677)
                     /gene="nad5"
     tRNA            complement(53964..54036)
                     /product="tRNA-His"
                     /gene="trnH(GUG)"
     gene            complement(53964..54036)
                     /gene="trnH(GUG)"
     tRNA            54072..54153
                     /product="tRNA-Leu"
                     /gene="trnL(UAA)"
     gene            54072..54153
                     /gene="trnL(UAA)"
     CDS             complement(54721..55368)
                     /gene="rpl10"
                     /trans_table=1
                     /product="ribosomal protein L10"
                     /codon_start=1
     gene            complement(54721..55368)
                     /gene="rpl10"
     CDS             56544..57128
                     /trans_table=1
                     /product="NADH dehydrogenase subunit 9"
                     /gene="nad9"
                     /codon_start=1
     gene            56544..57128
                     /gene="nad9"
     CDS             57608..59152
                     /trans_table=1
                     /product="ATP synthase F1 subunit alpha"
                     /gene="atp1"
                     /codon_start=1
     gene            57608..59152
                     /gene="atp1"
     tRNA            59913..59985
                     /product="tRNA-Trp"
                     /gene="trnW(CCA)"
     gene            59913..59985
                     /gene="trnW(CCA)"
     CDS             60501..60857
                     /trans_table=1
                     /product="NADH dehydrogenase subunit 3"
                     /gene="nad3"
                     /codon_start=1
     gene            60501..60857
                     /gene="nad3"
     tRNA            61406..61477
                     /product="tRNA-Val"
                     /gene="trnV(UAC)"
     gene            61406..61477
                     /gene="trnV(UAC)"
     tRNA            complement(61859..61932)
                     /product="tRNA-Asp"
                     /gene="trnD(GUC)"
     gene            complement(61859..61932)
                     /gene="trnD(GUC)"
     CDS             63916..65487
                     /trans_table=1
                     /product="cytochrome c oxidase subunit 1"
                     /codon_start=1
                     /gene="cox1"
     gene            63916..65487
                     /gene="cox1"
     rRNA            join(67039..68366,68457..68526)
                     /gene="rrnS"
                     /product="small subunit ribosomal RNA"
                     /label="rrnS"
     exon            67039..68366
                     /gene="rrnS"
                     /label="rrnS exon 1"
     gene            67039..68526
                     /gene="rrnS"
                     /label="rrnS"
     intron          68367..68456
                     /gene="rrnS"
     exon            68457..68526
                     /gene="rrnS"
                     /label="rrnS exon 2"
     tRNA            complement(68748..68821)
                     /product="tRNA-Met"
                     /gene="trnM(CAU)"
     gene            complement(68748..68821)
                     /gene="trnM(CAU)"
     rRNA            68970..69089
                     /gene="rrn5"
                     /product="5S ribosomal RNA"
     gene            68970..69089
                     /gene="rrn5"
     tRNA            69299..69371
                     /product="tRNA-Met"
                     /gene="trnM(CAU)"
     gene            69299..69371
                     /gene="trnM(CAU)"
ORIGIN      
        1 tttttttatg aaaaaaaagg ataaacctac atccaagcag aaaaaaaata tttttttttc
       61 aaaaaaagaa cttattggta acgataagca ttttttttac agataatttc atcaattgaa
      121 ttaaatgcat aatgaactta taaaaaaaat caattaagtg aagcaaaaaa attcaaagga
      181 ttttctagta aaaaatgtga ggagtagtca gcaagaccat gaacaagaaa gtactgcagc
      241 gctgcttttg ataaatattt ttttttatgc agtgcttttt tttcttgtgt aacatggtgc
      301 taatttaatg cattgaatgg atgccttggc tttgaaattg aataggacgc ttattggcga
      361 aactccaaga gaagaataat tctgtgcatc ttgggtatcc tattttggga aaccaaattt
      421 ataattttta acatacgatg tgaattgaaa catcttagta acatcaggaa aggacatcaa
      481 ccgagactcc gttagtagtg gcgagcgaac gcggattagg ctttgtagtt ttttgccaaa
      541 aaagtactgc agcgcactgc agaaaatgca gcaaaaaact acgctagaaa agttatcata
      601 ttaaaaatag tttggaaaac tatgccaaag aaggtgaaag ccctgtattt ttctataatt
      661 ttttctagtt tgaaaaaatt cagagtaaga cattaaccaa tgtttgaatt gagtaggggt
      721 accgccctct aagcctaagt atatttcaaa gaccgatagt gaacaagtac cgtgagggaa
      781 aggtgaaaag aaccctaaga aagggagtga aatagaaatc ctgaaattcg atgcagacta
      841 tcagtcggag aatctttgat cgaagtaaaa aaattgatta aaggatttta cggcgtacct
      901 tttgtataat gggtcagcga ctaaaaaaat acagcaagct taagctgata tgtgtaggcg
      961 tagtaaaaac gattttcaaa aatatagttg tatttttttg acccgaaatc gaacgatcta
     1021 ggcatggaca ggttgaagag tgttttaacg aaccttggag gaccgaaccc acgtatgtgg
     1081 caaaatacgg ggatgatctg tgcctagggg tgaaaggcca atcaagttcg aagatagctg
     1141 gttttccgcg aaatctgttt aggcagagcg tagtctaaag ttaacccgag gtagagcact
     1201 caatggtcta gggtggccca aagcttaacc gaacccaagg aaactccgaa tacggtttat
     1261 attcaaacta cagacagact ttgggtgata agattcaatg tcaagaggga aacagcccag
     1321 atcgtccgct aaggtcccaa agtatttact tagtgaaaaa ggaagtgatt gagcaatgac
     1381 aaccaggagg tgggcttgga agcagccatc ctttgaagaa agcgtaatag ctcactggtc
     1441 gagcttctta aattgcgccg aaaatgtata gggacttaag taaatcaccg aagcgacgag
     1501 ataatttcta aaaaaattat cagtagcgga acgttctgta gactgaagaa ggtaattgaa
     1561 aacaattact tgaggaatca gaagtgaaaa tgctgacatg agtaacgatt aatcatgtga
     1621 aacacatgat cgccgaatgt tcaagggttt ctgcgttcag gaaatctgcg cagagtgaca
     1681 cggcccctaa gcaaactccg aaaggaataa taatactttt ataaaaaagg aatagcaatg
     1741 ggtatatgtt tacaatagtg acgaagtgaa atcatattta ttccaataat ttggaaaaaa
     1801 taccgctctt ataaaacgaa taattttatt ggattgttaa ataaagcgta aacttccaag
     1861 aaaaaacttt gtagatttga aaccgtaccc caaaccgaca caggtgaaca ggtagagaat
     1921 actaaggcgt ttgagagaac catgttgaag gaactcggca aaatgactcc gtaacttcgg
     1981 gagaaggagt acttgaaaaa atttattttt tttttcaagt ggcacatact agagggtggc
     2041 gactgtttat taaaaacaca ggactctgct aagtggcaac acgatgtata gagtctgaca
     2101 cctgcccggt gctggaaggt taataggaga agtcttaaca gctttaaatg gaagccccag
     2161 taaacggcgg ccgtaactct aacggtccta aggtagcgaa attccttgtc gcataagtag
     2221 cgacctgcac gaatggtgta acgatcgccc tactgtctcc aacatggact cagtgaaatt
     2281 gaactctccg tgaagatgcg gagtatcaac ggctagacgg taagaccccg tgcaccttta
     2341 ctataacttt gcagtgatag ctttgattga atgcgtagga taggtgggaa gtgttaagat
     2401 ttcaggcttt tgtagtttgt tgtttttcac taatcttgaa ataccaccct ttcgtcatag
     2461 gatatctaac tggtaaaaaa aatgagaaat ttttcaggac cctgcatggc gggtagttta
     2521 tctggggcgg atgcctccta aagagtaacg gaggcgtgca aaggtaggct caaattaata
     2581 ttatattagt tttagaatgg aatggtataa gcctgcctga ctgtaagact tactagtcga
     2641 acagagacga aagtcggcca tactgatccg ggagttccgt gtggaagggc tctcgctcaa
     2701 cggatcaaag gtacgccggg gataacaggc tgatgactcc caagagctct tatcgacgga
     2761 gtcgtttggc acctcgatgt cgactcatca catcctgaag ctgaagaagg tttcaagggt
     2821 tcggttgttc gccgatgaaa gtggtacgtg agttgggttt agaacgtcgt gagacagttc
     2881 ggttcctatc taccgttggt ggaattttga agagaattgc gagtctttga ccctagtacg
     2941 agaggaccgg gttgaattaa cctatggtgt atcggttgtg acgccagtcg catcgccgag
     3001 tagctacgtt aaaaaaatat aggagaactg ctgaaagcat cattgcagga aaccttgctc
     3061 aaaacaagtt ctcaaaaaca atttttttgt ttttattggt ggaagattac cacttagata
     3121 ggcggggagt gaaaacattg tgagatgtat agcttacccg tactaatgtt tttttattat
     3181 ttatagaaat atcaggaagc aacgaagtaa agaaacaaag tttcttaatg ctgcagattt
     3241 ttttctaagt ttttttgtga agtcattgaa tacaaagtat ttataatcat tttattaaaa
     3301 caaaaaaaca ttctcttttt gttggaatac atttatttat tcaaaagtct tcgataataa
     3361 aagcagaaaa attttgccaa aaaaattatt catcatttag ccaaagcaaa aaaacagagt
     3421 taaaatatac attttttttg ctttattgta taggaatttt gcaatgaaat cataaaagaa
     3481 gagaaaaaat taaaaatact agatcacaaa agtaaaactt agtattatta ttaatcattt
     3541 attttctgaa aaaacaaagt ttatgaaaaa aagtctatta aaaaaattat tagaattttt
     3601 ttaatagaag ttagagagga aaaaagcact acagcgaaat atttataaat ttatgataaa
     3661 taatttatta ttagtttttt ttaatcaata aaaccaaact ttagatatta ctgtttatga
     3721 gaataaattc aaaaatcaat ttctgctttg tagataacca agtattcaaa atttctcaag
     3781 aaaaaaaaaa agatgatcca atctgtagag aaaagataca gtcttttcaa gctaataaca
     3841 atcaagtcat tattcatgaa tatgaaagag aaaaaataat cgaaaataaa aaatattttc
     3901 agcaaactag tattattgct aaagatatta gaattgatat ggagtttaaa catgaaacgc
     3961 ttttaaaaaa attagaaaaa attgaacaag cgcttcttag agtaaaaaaa aaaaattttt
     4021 ttgtaagaaa aaaggaaaat cctttaagag aatcggcttc tttttttatt tttgattatt
     4081 taatgaatct tgaaaaacct aaaaaaatcc aacaccgcgt ttgggccaga aataaagttt
     4141 gtattacttt gttaagacat tttggattac gcgcgagcga tattagagaa attactatgt
     4201 ttaaattaaa aaatggaata aaaacaggaa ctatgcaaat agctcaacct aagactaaaa
     4261 aacaaagagt aattgttttt actgacagtg ctattagtga tttgcaaaaa attgaacaag
     4321 aattaaaaat cgctttcgga tatcaattag atagacctct agcttattct atagttacgg
     4381 gaaaattaat tccgtgtcgt aaatgggtta atcagttaaa cttattcatt aaattagcta
     4441 acaaaaaatt tgcgggaatt ttcactagtc actcttttag aataaattat gtaacaaaac
     4501 ttttaaaaat actccctatt caacaagttc aaagtatagt tggccataaa gatattagta
     4561 ctactaaaag atatgaccgg tttagacctg atgctagcaa aatgaaagaa attattacaa
     4621 aagctttaaa tgaaaaaatt gaataaaaaa tttttaataa gttttgcatt attttattta
     4681 agggtaactt ttctataaaa gttaccctta aataaaaata aactctgcga ccctgtgtat
     4741 tttgaataat tttcaatttt ttttctctct tgaatttttg ctttgtttta taattatttt
     4801 gtgctttgtc aagatttttt tcaaaaattt gaaaaaaaca tttgattttc aataatttgt
     4861 tttgtattga caaacacagt ttttttagtt gcaaggtata tttttttttg ttttttttat
     4921 taagagtatg ataaaaaaaa aaataacgct acagtgcttt ctttattttt tgactcaaat
     4981 tacaaaataa agtataaaag caaaaaaaaa taatattatg ttattttatc aaaacgtttt
     5041 agtaacaagt aattgaattt tttattttgt tttcataaac tttgtttttg cttttgcact
     5101 atattgcgct gccgttttgt gcgctgcaga tgtttacttt gctttgcttt gctttgcttt
     5161 gctttgcttt gctttgcttt gctttgcttt gctttgcttt gctagaagca gcgctgcaat
     5221 gctttctttg cactgctttg cactgaagca aagcagactt tataaaatgt gtaaaaaaat
     5281 aaataaaggt tttctgcttt gtttccaatg atgaaataaa ttttataaaa aaaattagaa
     5341 ttaaaataac gttgaaaaaa ttttttgaca tactttaaat aaataaatat tacattgttc
     5401 tattttatga aaaaatttga ctaattctag attttgtatt tcaaacggag atttcggcga
     5461 gatctcttct ttgacaggat ttgttgaaaa aacagaagga gaactttcag aactttcttt
     5521 tgttgaaaaa acagaaggag aactttctaa aaagcttctt gtatattctg tttttataga
     5581 aattaactcc tcacgtctat tttttaaatt attaataagg ttggaattct taaacaattt
     5641 cccttgttct tgatttaatt ctttgtctgt attgaaaatt tctgtatttt ttttatcaat
     5701 catattttca tagtgtttat gcaaatctac agttaaaccc tcttgatgtt ttttcaaatc
     5761 tgcagttaaa gactcttgat gttttttcaa atctaactct ctatttttag cttgattttc
     5821 gctatcttga ttttcgctat ctacagttaa tttttcctta tgtgttttca aatctactat
     5881 aagacttact gaaataccta tagctgcgcc tattccggtg gaaagattat tccaatttcc
     5941 atgaaaccat tttgtagctg attctatagt tggaatccca cttttcatat gtcttttagg
     6001 tattaagtaa ggaaaatcca cagatgcttt ttcacgagat aatttgtttt tgataggtat
     6061 aagaaaaact atttgagaaa aagatttgat ttcttcattt tttattttta atatattcct
     6121 ttgatttata ttataatcga tgaaatcata tccaaggttt tgatttaata cttcaataaa
     6181 gttgtcccaa gtaaatgtat ctttttttag agaagaaaaa actttattaa aaaaactttc
     6241 agttaaaaac ccagaaaaga gttgcaaata catagtataa aaaaaaatta aaaaacgaca
     6301 acaaattttg aaaaaaagag caaaatttga aaaaaaagct actgcaaaaa ttaaaccaaa
     6361 atgaaaagaa ataaaaaaat tactatattt tttcccttgt tcaattacca taattgaata
     6421 taaaatccat tgaattattg aaatattcag aaattttcgt aaataaatga ccaaaaattg
     6481 tgaaaaattt ggaagaaata aaacaaaaaa aaaaaataaa atatataatg caaaaagcga
     6541 tatttaagcg aaaacattga aaaaaaagaa aaataatcaa gctagctaat aaaataacat
     6601 taaaacgaaa taaagggtat aatttttggg ctaatcccat tttttcggca aagtattttt
     6661 ttataaattg aaacatatag tatttttttt taataattta ttatgggaga agcaggattc
     6721 gaacctacga agacatttat caacagattt acaatctgtc gcttttaacc actcggccat
     6781 tctcccggaa gcaaaaaatt ttttcaaaat taagaaactt tgtttctttt ctgagcataa
     6841 aaaaataaaa tttattgaaa atacagaatt gcattctaca gggttcgaac ctatgatctt
     6901 caacttagaa ggttgttgct ttatccagct aagctaagaa tgcttacatt ttcaataaac
     6961 attgttttta ttctattttt gcttagttta gaaacatttt caacaaaaaa aacagaaaaa
     7021 ttgaaaatat atagatcatg aaacagaaac tttgtttctg tttcatgaat aataaaaaag
     7081 aaaaaatttt tctttttgtt ttcattctaa catattaacc tttcattgaa ttaataaatt
     7141 caacagcaat agtacctctt aatcgaaaag ttattactaa aatagctagt ccaatagcag
     7201 actcagctgc agctactgtt aaaataaata atgaaaataa ttgcccgatc atatcatcta
     7261 aataaacaga aaatactaaa aaattaaaat tgacagctaa taacattaat tctattgaca
     7321 ttaacattat taatatattt ttacgattta aaaaaattcc ccaaattcct aaaagaaata
     7381 aaatcattga aaaagttaaa tattgaacta aatccatagt atgcgtgtat tttttaatta
     7441 attttgtcag cttatttctt caaagcagga tcgaagagtg taatgctttg cagaaacaac
     7501 gtttcgctgc agatcttcta agcatctgca gaaaaacgaa gtttcattga tttttgaata
     7561 aaaaagagtt ttttttattc aaaacctcat ggagttaaag gatctaattt tcaaaaataa
     7621 aattttttca ttcaatatat agaaagtaga aatatcgagt ctgtatgaaa atgttttgaa
     7681 tttttgctct tttttcatat ttatctgctt ctattaaaaa tagaaaagtt ttgaaaaagt
     7741 atccaatcca atatttgagt aaaaaaaagc agacaagaaa atcagcagcg ctgcgctgcg
     7801 ctgcgctgct ttgctcaaag cagggcagcg tttcttcaaa ttttctgctt ttttccttat
     7861 gtttttatat gcaattttag catattattt atgtgtttat tttggtatac aattaaaaaa
     7921 gaaaaagtac aaacatatat tttattaata ctaatataag gattttaata agtaataaaa
     7981 gaaatttttg agtgaattta tcatgaagat aatcaagaaa aatttcttct aatcctatat
     8041 aaatatgcaa aaaaacaaaa atattaaaat aaattaatat aggtacattt gctacaagtg
     8101 ttagaatcaa taaaaaaata gtaataaatc tttgaattag ccaatgggtt aatatctctt
     8161 ttttgaaaaa catattttgc tttgcttata ttgtttttat ttaatgaaaa aaagaaaaaa
     8221 agcaggatag aatctgcaaa taagaaactt tgtttcttca aaatctgttg aaaaaaaaaa
     8281 caaaaaagat agtaaaacaa atcattatta tgccagaact tttgacctta gataaatcta
     8341 aaaaaaatcc aaaatcccaa aataaatgtc gaattccatt actcagatgg taagataatg
     8401 ctaataaagt aaaattaaaa aaaataatta atatccacaa tgaaaaaaat gaattaataa
     8461 aaaagaatat ataagaataa attaaataat aacttaaagt aagatcaatt atttttaaac
     8521 taaaaactat accgattaaa gtgaaagcta aaaaagctcc tgatattcta tgaaaaatag
     8581 atagtgttga tgtgatttgt ggtttataaa tagtaagatg gggtgataac ggtctattaa
     8641 gtttcatata ataaataaat tgaattctat atcaaggtga caggatttga acctatgacc
     8701 ctctgtaccc aaaacagatg cgctaccaga ctgcgctaca ccttgtcttt ttatagaatg
     8761 caaataagga ataaaatatt attttcttag ctgcagaaaa tgattcaaaa ttttttgctt
     8821 tgaaaaaagc actgcagcgc tgcagatatc tgcaaaaacg gcaacgtttc gctgcagata
     8881 ttttatatgc tgcatttttt ttaattttaa tactataaaa aaaaatcaaa gaaaaaaagt
     8941 ttatgaaaag caaaaaaaac aaaaaatatt ttctaaaaaa agtagaaaat tactgttcaa
     9001 aaactttagt aaaaaaaatt ttgggaaaat aatttttttg ctattctata gaaataacgc
     9061 tgcagtgctt cctttgctca aaaaaattta tattttcata ataaaatcag taaataatat
     9121 gtattcttct ttaaattata ttttcaaaga attaaaaatt cgttttgttt ggatattcgt
     9181 tactttttta ttaacttttt ttgtttgtta tcattattca gagtatttac tatttttatt
     9241 aattaagcct tttttagaaa tatcagggcc aaattctctt tttttatgca caaaattgac
     9301 tgagtctttt aatacttatt gtataatttc tttttttatt acactttttt tgtttattcc
     9361 ttatttttgt tatcagatgt gttgtttttt aatcccaagt atatataaat accaaagagc
     9421 tatatttttg caaatggtga aagctagtgg attttttttc ataatagttt ttttgttgac
     9481 tttttactgg ataatgcctt ttttttggta ttttttttat aaattaagta caaataccat
     9541 tcaaacaaat ttattaatga ttcaattaca acttaaaata tatgatttta tttttttcac
     9601 ttttcgtttt ttaataattt ctactatatg ttctcaaatt ccagttttca ttttttattt
     9661 ttttaaattt aagctaataa aaattgttaa tgttattcaa tttagaaaag tatttatttt
     9721 tttttctata ttactatctg ctttattgag tcccccagat gttgtattac aattaagtat
     9781 aggtcttttt atttattttt taatagaatt aagtatttta ttatcttttg ttcaatttaa
     9841 ttatgttatg ttattttcaa aaaaaaggaa tgagatagta gataatatta aataaagtcg
     9901 tttgtctgca aaagtagaaa cttttctata actgaatatg aaaaggaaat aaacaaattt
     9961 ggagaaacaa agtttctcaa aactaaaaat tgtgaaaaat gctgctttgc aaaaattttt
    10021 ttgaaaataa aataataaaa aaaatatttt tatttcataa tttgataaag ttttgaattt
    10081 ttaaatagtc ctaagttttg cttattttat atagtttatt atttatttga ataattttcc
    10141 ttttatgcat gttttacttt agctttcaat aacggctgtc ctgctttttt ctctatttta
    10201 ttgctttgaa gaaactcggt ttctgctttg atgaagaaga ttttatttct gcagaaaatg
    10261 tatttttgaa acttttttgc aaaaaagttt caaaaataag tgataaaatc tgcaataaag
    10321 cagcaaaaat tttgttttat taaaataaat aaaaacaaaa aatttattta ttttataaaa
    10381 attatcagaa attctaatat tttcattaac tttgtgaaaa aatatttttt gagaaaaaaa
    10441 ttgtttaagt ctctgttttt ataaactcta cctttttttc ctaatatcca aaacataatt
    10501 tttttaatta agaaatttaa tgttttattt tgcattaaaa aacaaagcaa aaaagcattc
    10561 tttgatctaa aaatgttttc tctttcatct ttttgtcata atatttcttt ctattttatt
    10621 tctgctttga aaaataaaat ttgcagcgct gctttgcaga tatctgcagc aaaaaaatat
    10681 actcaaaaaa ttttgatttt tagttatata atatgttaac ataaattaaa ataataagct
    10741 aaaatttatt ttgtaaggaa aaaatatttg ggctggttca tataacataa ctgcagtgaa
    10801 tattttataa ttcacttcaa tgtgtactgc tttttcaaaa aaaattcgtt tttttttgaa
    10861 attttcttgt attgttaatt taagtaaatt aacaaaggtt ggagatacag aaactatgtc
    10921 accattttga agtaaaaaac taggattaag aacttgttga aaatttacat aaattttttt
    10981 atgagatata agttgtcttg ctgtgtaaat agtagaacag aaatttatac gcgttaatac
    11041 tacatctaat cttgtttcta agttatataa aagacttttt tttttatcta aataactata
    11101 tgttacatta cgcttcattt tttttatagg taaatttcca taaaaaagag ataatttttt
    11161 catatttctt aatgaaatag aaaaatcaga ttgttttttc aaactttttt tttttaattt
    11221 tgaaagtaaa ctagtttgct taaaagttaa ccttttagtt tgccatatat tattagaaat
    11281 taaacgagaa actttaaatt taggactttt catttgttta ctattttttt gttttcagat
    11341 tcctggattt ttgtcaaata ttttaaacaa ataaaatata ttgagtaata aatacagaat
    11401 aaaaaattac cgctgcggat atctattttt taattctttg ttattttttc attgtaaaac
    11461 acatatagaa taattatttg aaaattctat aaaatttgaa aaagcaaaat tagaatttta
    11521 gttataaaaa attagaaagt gtacaaaaca attttctagc ttgttataga atttaaataa
    11581 aaatatatag tttttttata aaaaattcat aaagtttttg aaagcaagat cgaaaaagca
    11641 gaaaaaaatc tgcagcgttt tttcatcgaa gaagtagaag aaacaacgtt tcgctgcaga
    11701 ttttctaagc atctgcagaa aatactgaat tgaaagaata aactaaagtt ttttaatgaa
    11761 aaaaaagata tttttttttg caaaaatttt ttttctttgt ttgcaaatct gtaagccagg
    11821 tttttattaa aaaaagtatt tgcggataac gggaatcgaa cccatatcct ctgcttggaa
    11881 ggcagacaat ttacctttaa tctatatccg caaaaattct gctttgaaga ttatcattgt
    11941 attcaaaaga ttttatgaaa aacttttttg ttttataatt tcatgaaaaa aagttctcat
    12001 ttaaaatatt ttatataaaa gctcataatt ttagcatttc tccaaatatg atttcaaagc
    12061 agaaattgat agtagcggat ggagagggat ttgaaccccc ggtgccaatt aaacacttca
    12121 gttttcaaga ctgatacctt caaccactca gacatccatc caatatattt atttttatgc
    12181 tttattttca aaagcataaa aataattatt taacatatac ggttagaggg atttgaaccc
    12241 acaaggtcag agaccgccac atcctaagtg tgacgcgttt accaatttcg ccataaccgt
    12301 ttttttcata aaaaacatat tcttttaata agaggtaaag tattttatga gtatagcagg
    12361 aatcgaacct gcggccatta ggttaaaagc ccaatgctct accgactgag ctatataccc
    12421 tttaaacagt tcaaaattta gttatatttt aaaaacagta tagtttttat tattaaaaaa
    12481 atagttctat ttttttagta ataaaagcaa agcagaaaaa cttttatttt gtgcagatgc
    12541 ttagaaaatc tgcagcgaaa cgttgtttct tctacttttt cgatgaaaaa acttcgtttt
    12601 ttatcttcga tcctccttct gcaaagcaaa tttttttgag tttttttgtt attttgcatt
    12661 agatacattt tttttgcaat ttagattttt ttaatataaa tatataaaaa agggcttagt
    12721 aggacttgaa cctacaatat taccgttatg agcggtacgt ttcgaccaat taaactataa
    12781 gcccttaata attaaatgag acaaagtctg cttttagaga aaagatacaa tcttttctct
    12841 aaaagcagac cttgtaattt tttaattata ttctagacaa aaggtaataa tcctaaatta
    12901 ctctttactt tttattattt tctgtttttt agtatgagag gggaaagttc aatattaaaa
    12961 agaatagtta attaaaaatt tgttctcaat ttgttttttc aatgccgttt tgatcccccc
    13021 tttttttttc cataattaga atacaaataa gattaaaaaa gccatcatta aagcaaataa
    13081 agcaattgct tcagtaagag cgaaacctaa aatagcatac ccaaataatt gtttagctaa
    13141 tgaaggattg cgtgcaactg aattaattaa agaactaaaa acgttaccaa ttccgatagc
    13201 agctcctgcc aaagctatag tagcagcacc tgctccaatt aattttgctc ctaacataat
    13261 aagttatcta tattttttaa ttgattcaaa aatcattcat tatatgtatt ataaatacac
    13321 ataagtttta tttttttaat aagtaaattt gataaaattg agaaaacata atgaaatttt
    13381 ttctttttat tagaatattt caaaataaaa aaatattttt atttaaaaag tttataaaaa
    13441 tttttacaaa atattaacaa gttatttgat tcttaatagt attataatca aataaaaaaa
    13501 gatcgaagaa gcagaataaa atctgcagcg aaatgctgca gatctttgtc ttcttttgag
    13561 aagaaacaaa atttttccat tgtataaaaa agatttgaaa acttttttta agacagagtt
    13621 atttttagaa ataaaataga taaatctttt atttaatatt cattcaaagt aaaaaaattt
    13681 ctaaactcga cgttttttag gtggtctaca accattatga ggtataggag tcacatcaca
    13741 aattttcgta atgaatagtc ctcccaataa taatccacga atagcagatt cttttccata
    13801 gcctaatcct ttaattgaaa caataactga tttaatccct aattgaatag cattttttgc
    13861 tgcattttct gcggtagctt gagctgcata attagttgaa cgtcgtgatc ctttaaatcc
    13921 aatttttcct gatgaagacc atgtttttgt atttccttta tagtctgtta tagttattat
    13981 tgtattactt aaagtagatt gaatatgtgc tatcgcatat tttttattta acatatatgt
    14041 ttttcatact tttttattat aaatatatta tggtttattt ttgttaaaaa taaaatcata
    14101 aattttcatt agaacagaaa aacagttttt ctgtttttta gtcaaaactc ctaaaaaact
    14161 ttcttttaaa aaaagtttga agacattttt aatataaaat cttaaagcaa ttctgctttg
    14221 cagatacaaa gtatctattt tttatattaa gagagataat atattttttt caaatcaatt
    14281 agtaaatatc tgcataaaaa aatggtacaa tttctcaagt tttttcataa ataataaact
    14341 tttttatttt gtttattttt attctttttt tggagctatt taatattatt taaactctat
    14401 ttttaattca acgcactagc agattttttc ttttttatat aaatatttta taacttcgta
    14461 gatataaaaa aaatttattt atccaaatag aaaaaagttt tttttttacg gctagttttc
    14521 gcattagtat gggttctttg ccctcgtaaa ggtaaccctt cattatgtct aaaaccttta
    14581 taacatccaa taaaaattaa tcgttttata tctttttgaa ttattctttt taattcggaa
    14641 tcaattaaat aattttgagt aattatactt ataatttcat caatttgata tttagttaag
    14701 tgtgatacct taaaagtatt agataaacct aatttatcac atatttggga tgctttatta
    14761 gatccaattc caaaaatttg acttaaagca aattttattt tttttttagg atttaaatta
    14821 gtacctaaaa tatatgtcat aatttatttt ttttttcctt gtttatagac tattatttcg
    14881 tttcgataac gtattccttt ccctttataa atttctggag gtttgtattt ttttatttta
    14941 gcagcaaaag aagtaacttt taagtaatta gtacctgcac aacaaataag agttggtttt
    15001 aaacaataaa ctcgcgttga tgggaaagct tttaaagtaa tatcatgact aaatcctaat
    15061 tttaaagtta aagaaatgcc atcaatatca ctacttgctt tataaccaac tccgattaat
    15121 tctaaaaagc aaacatatat tttatttttc ataaaaattt caattgattt ttctgcttct
    15181 ttatattttg aatttttttt tcaaagtttt tctcaatatt ttttgtttga aaaatctgat
    15241 gaaaaaaata atttggactt aaaataataa aaaaaaatta tgtatctaca ttcttttttc
    15301 atttttgcaa aaataaaatt ataattataa aattgtgtaa aatgtagaaa agatataaaa
    15361 caacgctgct ttgctttgtt ttttttcacg atgttctact tgtgtagttt gaatactatg
    15421 aaactttata aaaaaaagta aagatagata ccaaagcaac gtatcatttt tctttaataa
    15481 aatttttatt tctttgcgct gtagatcctt tgctttcaag cagaagaaac gctgccgttt
    15541 ttgcagatat ctgcagcgct gcagattttc tttattttct accttgcttt gttttatttt
    15601 gttttaaagc attaatagat ttttttctaa taaataataa cgaattttat ttttttgtta
    15661 attgaaataa atagtattat tttagaaaga tctaatttag ttattatata tttttattaa
    15721 atattcaaga aaaaatatga agaaaatctg cagcgtttct ttgtaaaaaa agtagtgtct
    15781 gctttaaagc agacaagaaa atttgcattg ctgctaaaag catggcagat tttcttctgc
    15841 ttttgagaag aaacaaagtg ttaaagcaga aaaataaaaa aatagtgaca atgttttttt
    15901 ttttaagtat ttattaatta tggaattgta tacaattacc aacttgcttt agaaatacct
    15961 aaaatgcttc ctttagaagc taaatcacga aacactattc gagacattcg gaatacttta
    16021 tatacagaac gagaacgtcc agaaatgata caacgattcc gtattcgcgt tttagagcta
    16081 tttcgaggta acttagataa ttttaaaaaa gactgataac gtgtagatat aggtatattt
    16141 ctatcttcac aaatagattt gtattctatt cgctttaatt catgttttaa cataattctt
    16201 cgttttaatt tatcgcgaat aagttgattt gacataaaaa atattcaatt attttttgaa
    16261 aaatcctgcc cataataaat gggtttcatt ttctgtatta gcagaagtta ttatgcttat
    16321 atgaaaattc tgaacacatt caaaatgttc aaaatggttt tgaatttccg gaaacaagcg
    16381 tattaaactt gaatttaaag ctatttggat tgtattgttt tgtatttgaa attttggatt
    16441 atgaaacgat gtgaaaatca agaatttatc taaaaaatta tacatttgtt gagcacgtaa
    16501 attagattga acgctatatc caaaattatt tattgaagtt aaatgaaaat ttttattaat
    16561 aattcttttt tcatgtaaag aagcttttgt aaaaagattt gattttttat tcttaagttt
    16621 taaactctgc gaccctaaag ttttttgagc aactttaata gaagaagttt ctgttttatt
    16681 gacaaatttt tgcccacaaa ttaactctaa agctaattta gtattaagta aagaagatga
    16741 gtttgaacaa gaagctaaaa cgcgtatttc gcacaatttt gggatttctt caatattatt
    16801 ataatttaat tttaataata gacttggacg aagtattgaa tcataataat gagataatcg
    16861 actatgcata tagataaata atttgttttt taaaaataat acaaagtttg caaattttga
    16921 aaaactttgt atttattatt tggaaattgc aaaaaaaata tttattcaac agttttcgaa
    16981 tatgccttca agttattact taagaaaaac tgaaaaagta aataaaaaac attgtttttt
    17041 ctgctctgct ctgctttgct ttgctttgct ttgctttgct ttgctttgct ttgctttgct
    17101 ttgctttgct ttgctttgct ttgctttgct ttgctttgct ttgctttgaa gaagatcaag
    17161 aaacgttgtt tggatccttg tttttttatt gaaaatcttt taaaagattt tcactctctg
    17221 tatatttttt ttatagttat ttggattaat agattggtta aaaaatctct tttctggagt
    17281 taagaagtaa agtttttttt ttatgaagag ataaaatctc ttttgctttt ttcataaact
    17341 ttgttttttt tgcttcttcg atcttccaga agccaaaaat tttgaaaaaa atactagatt
    17401 ataaaagcgg cgcttttctc ctttttccgt tttttttacc aaactttttt tttataaaat
    17461 agtttataaa aaaacttaag accattgtac aaatctactt ttacaattta atttttgagc
    17521 ggccaataaa aaagcctgtt ttgcatttga atgagttact ccatcaattt caaataaaat
    17581 ttgaccttcg gctatattcg cgatccatcc aactggattt ccttttcctt tccccattct
    17641 tacttcggca ggtttttttg taataggaat atcagcaaaa attttcaccc atatttgacc
    17701 acttcttttt aattttctac tgatagcccg tctggctgct tctatagttt gataagaaat
    17761 acgacttgtt tcacaagcct gtattccgta ctttcctaaa gaaagcaagg ttgctgatac
    17821 taaaggtttt tttttatttt gaatattttt atgatatttt cgaaattttg tacgttttgg
    17881 atataacata aatgagtttt ttgagaattt ttatttaaca tatgaaatcc agactttaat
    17941 tcctaatatt ccataaggag ttaatgcttt tacaaaggca taatcaattt tatctgaaaa
    18001 tacatgtaag gaagtttctg aatatttttt acattcagtt tttgctatct cagcgccatt
    18061 taatcttcca gaacaagaaa tacgaattcc ttttatatat ctattttttt tataaatttt
    18121 tttgatgtcc ataactggac catccgctaa taaaggacgt aaattcagaa atagagtccg
    18181 acaaattgtt cgaaaagact ttttttgttc taatttccat gcaatttctt gtgctactaa
    18241 tgaagcactt tgaaataaat tagaaatatt aataggattt attttcacta aattatttgt
    18301 ttgaaaagaa agtgtgtttt ttatattaga aaaaaagtaa tgacgacttt tttttaaaat
    18361 ttgattatta tctttgaaaa aaaaatttgt ttttttttta ttaattaaat tttcaaattt
    18421 tttactagac gttaaattat ttgtagtaaa taatggaaaa catgattttt ttttatcatt
    18481 aaataacttt atgtctagtg tatttgtttt aagcataaaa aaataatgca tgcaataata
    18541 attaaaaaaa aattttttaa gaattttctt ttctgaaaag gtattgaaaa tttgccctaa
    18601 tttattattt tttacaatta ttaaaaacca atcgcttttt aataaattct caaataattt
    18661 taatttattt gcaaatttta aataaataga attttctgct tttgcaggtt tatccatgag
    18721 tttaataata gagctattat ttatttgaat tttgtctaaa gaatctaaat aattccattc
    18781 agaaatttta ttggcaccct ttgagttttg aagaatatat tttttttctg cagatttttg
    18841 aataaaaaca tctttaaaaa aagtgaaaga ttttggtgta aaaccataag ttttcaaaag
    18901 aataaatatt ggataaaata acccataata ataagtttta tctaaagtat tattcaaaac
    18961 tgtagaaaag gagcttttat tcaaagcgtc aagattagat gataaattca aacaattcat
    19021 atttaaatcg atggtttttc cgggaatatt tttattcaaa gatataatat ctgtttgaaa
    19081 cataaattca ggttttttat tcaatgtatt ttttttcaaa ttttttgaaa tattagttaa
    19141 agtttgattt atgttaaaat tattttgaat ctttttttcc gcagataatt catttttttt
    19201 ttttaatgtt ttttttaatt tgaaatcttt taaacaaaat aaatgagcag tacttttttt
    19261 tggtaaatga tatatgatac atttttgcat ttgaaatcca tttttagacc caactttatc
    19321 tgtaatagat tttaaataat tttgaaaatt gaaatctaaa aaaagaagag atgagtaata
    19381 ataatcgcta aaccagctag aatctgaagt tctattaaat ttcaatctaa cagcaatggg
    19441 gtttattttt tgtgacatat tttttcaaac tatttatttt tattttgttt tttcttcaaa
    19501 gcagacaatc tgcagcgttt tttttctgct ttgaagaaaa caagcagcga aacattgttt
    19561 ctgtaaagca ttgcactctt cgatgaaaaa acgctgctga tttttttctc tggcgttttt
    19621 gcagatatct gcagcaaaag cagtgctttg cagactaaga aactctgttt tttctctgca
    19681 gatccgaccc actttttttt tgagataaca aattagtttt tgactttttt cttgtttttg
    19741 aaaattctcc gaatttatgc cctaccatat cttcagttat ctttaaacta ataaaatttt
    19801 taccattata tacttgtgct ataaaatcta taaattgagg taaaatacat gatctacgtg
    19861 accatatttt taattttatt ggttcagata acttttcttt atcataaaac atagtttctt
    19921 gttttttagg tttttctata agagatgaaa tctcaataga actggaaacg ttttcttttt
    19981 tagaaagata taatttatca agagactttg tttttttatt tttttctgca gattttgaaa
    20041 ctaatttcaa tatactggaa tccacaaaag gacctttcca tacagaacgt gtcatttttt
    20101 atgtgttttt ttttttgaat aaactgtttt aaaaccacct tttgtcggtt ttccccaagg
    20161 tgatacagaa ggtctccctc ctttagttcg tccctcacca cctccgtgtg ggtgatcaat
    20221 aggattcata gcaactccac ggacagttgg tttttttcct aaccaacggt tttggccagc
    20281 ttttgttaaa ttagttgtat tatgaatttg atttgatatt atgcctaaag tagcgcgaca
    20341 tgatgggttt attactttat ttacaccaga aggtaaacga attatacatt ctaatttgcg
    20401 ataaggtgat atttttttag aaagaagttg cgccgaagtt ccagctgacc gaactaactg
    20461 acctcctttt cctggataaa tttcaatatt atgaataaag ctaccctcag gaatttgtcc
    20521 aataggtgca ctatttccta tttttttgta atttaatgca aaattgaaat ctgaatcagt
    20581 tttttggaat atcgattgaa cttttggaaa tttactatta tctaaattta atataatatc
    20641 tcctgatttt atttcatcac ttgctaaaat ataactaaaa aataaagatg attttttagt
    20701 tatggtagat aagtcagaaa tggaatgttg ccaacgaact aaagcgattt tacaagaacg
    20761 attgggatca tactcaatcc tttcgataat tcctttataa aaacaattcc gaataaaatc
    20821 aatttttcta tgtaatcttt tagaaccccc tcctcgatga aatatagtaa tagatcctgt
    20881 agaatttcga ccagatgttt tttttctttt tccaaaactt aattttttaa aaggaatgtt
    20941 ttggcgaaaa ttggattttt ttaatagaac attttttaaa gaagaaaaag attttatttc
    21001 ttcagtacac tcacttttca atttttttaa ataaaaattg ttcataaata tataattttt
    21061 tttatctaat gaaagcaaaa caacttataa atttttttac gactagtttt ttggaatgct
    21121 attaacaata ctttttattt aagcttcatt ttatcgtgga agttgtctaa atttttgcta
    21181 tttaattgaa tttttttatt actgttaaga aaaaattttt tcaaaccagg atcgaagata
    21241 aaaaacaaag tgtcaaagca aaaaattttt ttcatttggt ataaataaaa caaaaaagaa
    21301 agtttatttt ttgtttcatt taaattatgc ttaagcacta attttgaaaa aaaaacaaag
    21361 ttttttcatt gcataaaaaa aactttttta gtttctttca agacagtgtt attttgagat
    21421 atttttttgc tttatttctt aacagagtga actaaaagaa aaaaatttca ttataacagc
    21481 tatacaacaa gcaaagatct gcagcgctgc cgttttgtgc gctgcagatc ttctaacaga
    21541 caaataagtt acttattaaa caacttaatt ttataacaaa ttaaaaattt tttagttttc
    21601 tataaataat gtatttttat tataataaat taattttata gtaaaatttt taaaaataga
    21661 aaataaatta gaaaatgttt attgtcaatt tatataatta taagtgaaaa ttttattact
    21721 tataattata tggttgattt taataaaaaa cgtgttttat aacttaaagt tattttcatt
    21781 tgaacccctg taatgttatg aaattttaaa ttaaataatt tttttcgtaa atttttttca
    21841 ccagtcttta ttatttgtaa ttgtttatat gtaatcattt caaattgttc tctagatttt
    21901 ttatctatgt gaggtgaacg taaaacagta tataatactt tttttttagg taagcgaata
    21961 aaatgatttt ttgacataaa ttgcttttgc aaaggcaatt taaaagtgga agacaaagta
    22021 ttgtcaacaa actcttctgc agtgtttttt aactttgttt cttgagttga ataaataaaa
    22081 ttttccaaac tttctttttt attatttttt tctaaaaata acttttgata aataggttca
    22141 aaagatttta ttaaaataga tatttgcagt ttcatgttat ttttatttaa atttagaaaa
    22201 taattcaaag tagtgcaaaa gcggaagcac tacagcaaaa aattttttat tttagttttt
    22261 ttttattatt tattgaaaga aagacctaag ctatccaact ttttaagttt tttaattaaa
    22321 gaaaaaaaaa gcatgttcgg cttttattat ttatggtaga ttttttaaaa caatgttttt
    22381 ttcaatagaa aataaattat aaaggccgct ggaataaaaa tatagaattt tttttataat
    22441 atattaaaaa attctataat ttaaaaataa aagaagaaat tttatagtaa gctaaatttt
    22501 acaatgtata aaaaataaag tggatcgaag ataagaaaca aagtttcttg aaaaatttct
    22561 attttttgga aaaacaaagt ctctcagcta tgaaccttgc tttttaatat aaaaaaatct
    22621 caataaaaaa tagatcgaag aagcagaaaa aactttgttt tttcatcgaa tctgcagaaa
    22681 agaaacaaag tttcttgaaa cctattcaaa atataataat tcctttgctt tttctgcttt
    22741 ttttttcaat tattaaataa tactttgtgg gtagccaatt atggctaccc acaaaaaaaa
    22801 ttttttgctt ttgggatttt tgccaagtta tcgatctact tctccaaata caatatcttg
    22861 tgttccaata attgtcacaa cgtcagcgag catatggtgt ttagacataa aatctaatcc
    22921 ttgtaaatga gcaaaaccag gagctctaat tttacaacga tatggacgat ttgtaccatt
    22981 acttattaaa aaaacaccaa attctccctt aggagcttca accgcagtat aagttgaaga
    23041 agctggtaca gtaatacctt cagtatatag tttgaaatgg tgtattaaag attccataga
    23101 ttgtttcatt tgagaccttg agggtgcaca taatttgcga tcatctgctt ttattaaacc
    23161 ttctggcata gcatttaaac attgtattat aatacgaata ctttgtcgca tttcttcaat
    23221 gcgaatacaa taacgatcat aacaatctcc tcttgttccc actggtacat caaaatctat
    23281 tttatcgtaa acgtcataag gtgccgtttt tcttaaatcc cacggaatac cggaacctcg
    23341 taacataact ccagtaaaac cccaatcaca agcttcttgt gctgttactg tcccaatatc
    23401 aactaatctt tgtttccaaa tacgattatt agttaacatt tcttctaatt catcaatacg
    23461 agaactaaat tgttgacaaa aacgaaaaat atcttcactt aatcctaaag gaagatcttg
    23521 cgcaactcct cctggtctta tataatttgc atgcattctt gcaccggaaa ctctttcata
    23581 aaattcaaaa agcttttcac gttcttcaaa agcccataaa aaaggagtta aggcgccaac
    23641 atccatagca tgagtagtta aagctaataa gtgatttaaa attcgagtaa tttcacaaaa
    23701 taatactcga atatattgag cacgtaaagg tacttcacaa ttacataatt tttcaacagc
    23761 taaagagaaa gcatgttctt gtgccatcat agatacataa tctaaacgat caaagtatgg
    23821 taaggcttga agataagttt tatactcaat taatttttca gttcctctat gtaataatcc
    23881 aatatggggt tctgctcgtt ctataacctc tccgttcatt tctagaacta atcgtaaaac
    23941 accatgggct gccgggtgtt gggggccaaa attaaaagta aaatttttaa tttgttttgt
    24001 tttagccata ttattttttt ctattttttt agtaaaagat ttttttaata aagtataatg
    24061 ttaaacaaag caaagcaaag caaagcaggg tcgcatctgc agacaagaaa atctgcagcg
    24121 ctgcgctgct ttgctaaaag cagggcagcg atgcttttag ctgcagatct tcttttgctt
    24181 ctgaaaaatt atctttatat ttttattttg tttagtaatc aaagaagcaa aaaaatatta
    24241 taatattttt tttgctataa caaattatat aatgtaaata ttatacaaaa aacatagtta
    24301 taatttttat ctataatttt gataataaaa ctttcaagaa atttttttgc tttgctttgc
    24361 tttgctttgc tttgctttgc tttgctttgc tttgctttgc tttgctttgc tttgctttat
    24421 tagttatttt tattattata ctttaaataa acaaagtttt ttctacttat ttgcaaaact
    24481 ttgctataga aataaaaaat taaaaacaga gaaaatatag tattattctc tgcttttaat
    24541 gtatccaagc agaaaaagaa aacttattat tggactaaat aaatctctta taaatatttt
    24601 ttatttgaaa aagcaaaact tagtattttt tttttctgta tatttttttc aaagcctatg
    24661 accggacttg aaccggagac ctttccctta ccaagggaat gctctaccga ctgagctaca
    24721 tcggctaaaa ctaatgtatt gtgaaaataa taagtattac tattttactc ataaaaaaaa
    24781 agtattactg gcaaagcaaa aagcaaaaat tctgtttcta ttttattgtt ttgaagaaac
    24841 tccgtttctg ctttgatgaa gaagaccttg cttttataat attttctgga aaaaaacatt
    24901 ggagacgaac ggacttgaac cgataacttc atgcatgcaa agcatatgct ctaccaattg
    24961 aactacgtcc cctaaaaaaa gtgaataata aagtaaaaaa aaagcaaaaa aaaatttata
    25021 ttaataacaa attattttga caaaataaag caggatccaa gataagaaac aaagtttctt
    25081 gaaatatcaa aaaacttctt ttattttgtg aagttttttt ttattcaaaa ataaaaaaat
    25141 aattatttct tttgaattaa ggaacttaat tctctcaaat tagatttatc atataaatta
    25201 tatatattaa aaagaatata tttactcgac acaaaaaaaa tgaaaaaaag aaaaaaaaca
    25261 ttgtacgttt tttatactaa ataaaaaaat gtacatacga aggcaacttc tttattatac
    25321 cataagcaaa gcagaataaa aaagaaaata aatattttca agaaacaaag tttctttttt
    25381 tcgataaaaa aacgctgtag attttcttgt ctgcagatgc gaccctgctt tacttgttcg
    25441 tttttttttg ataaattgta tattttctac ggtagttttt ttgatccaat tagtattatt
    25501 ataccgtaga aaatatataa aaaataaaaa aatcaaaatg aaatcttaat atgttcaaac
    25561 tacgtgaaaa agcagaactg aaagatttag tcaaagagac atagtctctt tgactaaatc
    25621 tttcagttct tattaaaaga ctatgtcttt catttcagta catgcttttt ctgctttttt
    25681 aaaaaaattt tgaatttttt tttactgatt ttaacaaagt tatactctgt tgaactaatt
    25741 ttgtttggtg tgtacgtaat tttgtttttg ttcgaaattc accataaaca atttctcgaa
    25801 aacattgaac tatttttttt tgaaaattta aacgagatat ttcttgaaga gatactaaac
    25861 tatttaatct ttgttctaaa gaattaaaaa gggtagattg aactgtttgt tgtgatctag
    25921 gtgcataatt ttgtaccata tcgtaaatac acgattctcc aatcatttgt gtactcaaac
    25981 gtaaacttgt actacgtaat tcatgttgtt ttaagcaaga attgaaaaaa tcctcttgac
    26041 aacttatata ttgttgtaaa tctaataata tattagcttg tctttcatca aaactagctt
    26101 taatggcatc accaaaagtt tttttagtaa ataaaacaaa tccaataaaa cttaaagcta
    26161 cgataatttc ttcattaaaa ataataatat tttttgaact aaaaacacta aagattaata
    26221 tagctataat aataaattcg cgcattctaa tttttctttt ttttttgtac tctattagat
    26281 cctttcaaaa gacttttttt gaattttttc aaaaaaattt ggttaatatt taagttagtt
    26341 tgagtcgtat atactatatt tctatttttt gttaaaggac ttatattatt taatgcataa
    26401 tattttataa tttgagaaat agttatttct ccaagagagc gaacataaga tttattcata
    26461 agtcctaatt gagatatatt taagttagaa attatttcgt gacaccattt tgatgcagaa
    26521 gaactacttg aatataaata agaaatacta ttatgaaaac attctttcag tacatcatca
    26581 aaagaattga aaaaaccatt agatacactt tgtttatcag aagagatttt tgacaaatcg
    26641 atattttctt tagaagaagt caagtatgct cttaatttca gaattctact aactttagga
    26701 agtccatcat tatataataa tatgtaaaat gtcatataaa aaacacataa ccacacaaac
    26761 tgtgtaagat aagtaaattg atctaattga ggcatttttt ttgtttattt gctaattttt
    26821 ttgcagatat tctcaaagca gagaaaatct gcaggcatct gtatctgtag aaaaaaatat
    26881 ttttttctac agatatacta taaaaaaaat tgaaccatta aaaacaatta attcaaaaaa
    26941 agcaaaaaat tatctaataa ttaaagaagc aaaaaaaaaa ccataacaaa aaagtttttt
    27001 gcagtttttt gaatattaat tcaattttta atgttttttg ccattttttt gcaaaaaaaa
    27061 ctacgattca gttgtgaaag ttttttaata ttcgttatca aattcattta tatattcttt
    27121 gacaacaata tttccaattt taggattcat attaagaatg gcaaactttg aaaatttacc
    27181 acaaaatatt tttatatctt tgcaaagact tttaggaaga aaagctatat gaccagcaat
    27241 agcaactgcg taacctcctc gaaccgaatt gaaaataaaa ccattaacac aatttttttt
    27301 ttttaatctc caaactttat gaaaaagttc ggaccaaacg ttataacgtc tagatatttt
    27361 ttgcaaattt ttagggtaaa gtaataaagg ttctccatac atttctagat tttccagacg
    27421 aaaattacaa aaaaaagtgt tttgtttttt tgttattcga ttttgataaa taaacgtatc
    27481 tagctcactt ttcaaacaaa taatagaagt ttttaaacca gtatcaatag tcataagatc
    27541 tttgtttatt gaataagcta tcgaacattg taacacattt ccttttaatt gatttaaact
    27601 tgaattagat ttggaaaata attgttgaaa actcataaat tgattatttt tcattttgtg
    27661 ctttgctgct tgcaagaagg ctaagtaaca taatagggaa tgtattagat tgcaaatctt
    27721 agaatgatgg ttcaaatccg tccttagcct tattaaataa acaaaatgtg agaacaaatt
    27781 aaatttattt aatcaaatat acttactccg tattgaagaa atgtgtttgt aagtatatat
    27841 ttttttagat tgtttttttt caaaaaaaca ttaaagtaat attttttaat cagaaatttc
    27901 gttcattttc tgaataaata atgtttgttt agaggtggac ttgaaccacc gacacaagga
    27961 ttttcagtcc tttgctctaa ccaactgagc tatccaaaca aaaaaaaatt tcaatattat
    28021 gtttcgatat aaattattaa tttttcaaaa attattaaac tcaaaagcac atttaggttc
    28081 aaaaaaccct tgttcaaata cacaatattt tatttatggt tttcgtaata ctattcctat
    28141 tattaattta gaagaaacct taatttgttt acgaagagct tgtaatataa ttgatttaat
    28201 tattcagtca aaaggtcact tattatttgt ttcttcaagc gcaccggagt acagtaaaat
    28261 tataaaagaa acagctttca aaacaaatca aagtttttta ttaaataaat ggactggagg
    28321 ttttttaact aattggaaac atatgcacaa tgtatatgaa cattttcaaa aatttcaaca
    28381 aaaaaaaaac ttttcaattt ttattagtga aaaaaatcaa tcacattata attttttaaa
    28441 acccgattgt attataattt ttaacgtaaa ccaaaattat attgccataa atgaagcgaa
    28501 tttattaaaa attccaatta ttgcactagt tgattcgaat gttcccgtag aaatacataa
    28561 attaattact tacccaatac cagcaaacga taaatccgta caattaattt atttaatttg
    28621 taattgtttt ttgaaaacta ttcttcaaag acaaagagat aatataaaaa attccaaata
    28681 aaaaaaaatc ataagaaagt ttttgcagtt ttttgaaaaa agatttctat ttttctgaga
    28741 tttatataga tttgtaaaaa ataaaagaaa cagaaaaaag ctttgttttt taatcgaaga
    28801 aaagaaactc cgttttttca aaataaaatc ttttcatgaa aagattttat tttgaaaaag
    28861 caagaccgag tctcttttct ttagagactt tttgaagaga caaagtctct tcaaaaattt
    28921 tgtttttgat tccatttcaa aataaaattt ttcaaaaaaa aatctttgac tttctgaaga
    28981 aacgctgccc tgctttgagc aaagcagcgc tgcagtgctt cagatttttc tctatttttt
    29041 atagcttcat aaaattttta agacttatac ataaaatcat atatacaaaa attattatag
    29101 tattaactaa atgaaaaaaa tgttactgaa gctctgctat tatgaaataa aactaaaatt
    29161 ttacactata actactactt tttccctata ttttttatac actttaatga taccattatt
    29221 tattggattt tggccagaat tactttatca atttcaccta ggagttatat ggacatccct
    29281 attgttttct tttcttccag aaagattttt tcaaactgat ttagatgatg gtaccatgga
    29341 gttatatttt ttaagtaatt tcaatgtaaa gttaatatta tatactaaat taattggtta
    29401 ttggatttta aaaatatctt gtattttatt tagttatcca atactagctt tattttacca
    29461 ttttaaaata aacgtagata tttttattac attaatgata ggaagttttt tatttctatt
    29521 aatatcaaac atttattctt gtttcacttt atccgtaaac tctcatgatt ggaacagtat
    29581 tcaatatcta accacacttc cagctctttt accattaata ttattttgca gttatttaca
    29641 atatgaaaaa gtgaattttc tttttttaat tggttattta atattatata tgataattta
    29701 ttctgttatt gtttctatat cattaaaaaa tattttaaaa caataatcta aaaagttata
    29761 aaaaaacgat aaaaaaaaca ttgtttctct gcagtgcttt tgaagcaagc agcgaaacgc
    29821 tgccctgctt ttagctgcag attttcttgt ctgctttgag gcatcaaagc agaaacggag
    29881 tttcttcaaa gcaataaaat agaaaaaaat ctgcagctaa aaacagcagt gttttttttc
    29941 atcgcagaat gcaaaagaag aaacgctgca gattttcaaa agcagaaaaa ataaagtaat
    30001 aatctttctt ttaccgaaaa ttcaaatgca atttttctct aaatctgcta aaaaaatttg
    30061 tttttgacac tttttttagt ttttattttg tttttattat tgtttaataa gagtttaaaa
    30121 taaattttcg taattcaata cacaaaatta ataaaaaaat taacaacaaa ctaaaaaaca
    30181 tgcataaaat tggcaataac atagaaatat gaattgaact accaaattga gtaatgcttg
    30241 aaggttggtg taaggtattc caccaattaa cagaaaattt tataataggt atattaatta
    30301 atcctataca aataaataaa gatgctattt ctgcagagaa tgtataaaaa cgtaaagctc
    30361 ctaaatatat aaaaaataaa attaaaacag atgttaaccg agcgtcccat acccaaaaag
    30421 taccccacat aggttttccc caaaaactac ctgtaattaa tgttaaaaaa gtaaataatg
    30481 cccctaactt acaaattatt tttgcagata tactaaaaat aggatgtttg ttgattaaaa
    30541 aaagaaaact aagaatagaa ctacaaatat aaagaaaaac actcatccat gcaacaggaa
    30601 cgtgtaaaaa aataatccta tagttttcgc cttgttgaaa atcacaaggt gctacaaaaa
    30661 cacataaata caaagtaata gttagtaaaa agtacattat tgtaaataat aaatatgaat
    30721 aacggaaaga aaacaccatg aaaaaaaatg gacggaatat ttcaaaatgc ataaataatt
    30781 atttttttca attttataga aactaattga aaacaagttt tgcttttaca acgctttata
    30841 taaatactta aattataaga aaaaaaaacg ttttcaaata aattgaaaaa aaattgtaaa
    30901 aacagaaaag actacatctt tttaaaaact ttttaagttt ttttattaaa ttaataaatt
    30961 ttgtttcttc tgcttctttg attaaaaaac tttgcttttt ttctgcatat gaaaaaaagc
    31021 aaaaaaacgc agcagatttt ctctacgact aagaaacact gcagattttc tgctttagtc
    31081 ggcagtgctt tgaagacaag cagcgaaact ctgtttcttg tctgcagata caaccctctt
    31141 ttattttttg tgccacgctt tcaataaaga attttattgt caaaatattc taaaaaattt
    31201 ttcaatatct tcaatgaaaa tttattttga aaaaaatttt aatataatta attaaaaaaa
    31261 aaatatcttc aatatatgta tacagaaatt agtcactatt ttttattatt tactattttt
    31321 actttttttt tattaatttt tcaaaataaa ataacttttt tttgttattt tcaagaaaga
    31381 tcgaatttgt acgaaatatc tttttttttt ataatactaa caaattgttt ttttagtctt
    31441 atcaatagtt atactcattc tgattattct atttgtaata ttttaatgaa ttctaatata
    31501 gatacaccct tattttataa aatatcggca acttggtcaa atcatgaagg aagtcttttg
    31561 ctttggagtt ggcttttaag tttttatgta tttttatttt gtttacaaaa taaaaataat
    31621 tattttttta atgtcgcttt acaacaaagt tcattaacgt gggaagctaa aaaatatcaa
    31681 aacatcaata tgacagattt tgaaatttac ccattaaaaa aaaaacataa agtttttttg
    31741 catttacgaa tttctaatat attaaaaaaa acgctgcttt gcttattatc gcaaccatac
    31801 cctaatcagc ctcaatcaaa cctttttcca aaaattataa catttctctg cttttataaa
    31861 aaattttttt tttttgaatc ttttaaaata ttgaatttta taacatattt ttttttttgt
    31921 tttttattgt atacgtcaaa tccttttctt aaattaagtt ttttttctat taactcatta
    31981 tctgaattaa atcctgtatt gcaagaccct gtattagcaa tacatcctcc ttgtatttat
    32041 gcaggatatg tagcaagtgc aataggattt agtttatgct tatataagct gcctaattat
    32101 ataaataaaa acaatacatt caaaattaac ctaactttag aaaaaccttt aaaaaatttt
    32161 tcgctgcaaa ttttcaaaca tggattatac aaaacatatg caatatattt tcattttatc
    32221 ccaaatattt ttatacaact tcgaatttgg attttaatct gttgggttag tttaacagta
    32281 ggtatactac tcggaagttg gtgggcgtac cacgaactcg gttggggtgg ttggtggttt
    32341 tgggaccctg tagaaaatgc ttctttaatg ccttggcttt tagccacagc atctattcat
    32401 tcaataattc aaaaaaaatt caaatcttgg actttaagtt taactatgtg tactttttta
    32461 ttaagtattt taggaacttt ttttgttcgt tcaggattat tagcttccgt tcacagtttt
    32521 gctagcgatt ctaccaaagg tgtagctata ctaaattttt ttgttttttc agtatttatt
    32581 acaattttaa ggtgtataca aattcaacac tataacctcc agacatctaa acaaataaaa
    32641 aaaactttct tagaacaatt aatatattta caaaatctat tttttattct tatttgttta
    32701 attatattat caggaacagt agcccctact ttatttcaat ggactattca tcgagatata
    32761 tctataggac aaaaatttta taatgaaaca cttataccat tttttactag tctttttgta
    32821 ctattaattt attggcatta ttttcaattt tccccgcagg ttaaaaatgt atctcaaaat
    32881 aaaacaaaaa aacagaaatc actaataaaa aaaaactttt tattttttga gtttttttat
    32941 tctttgcaga gtcgatctta tcttttttta ttatttataa tacatttttt tttattttat
    33001 tttttttttc aattttcaat tttaaattca ttatacatta ctttatgcat ttatttagta
    33061 agttttctta taaaaaatgg gaacattttc aaaataatac attctttttt acaaccactt
    33121 atagtttata gacaaatcga agataataaa aaaatatata acaaaacaaa atttttttat
    33181 tcagttcctt cgtttttctg taaatatatt cctacaaaaa atttaaaaaa aaaatttttt
    33241 ttcaatttat ttattccttc caatattagt catattggtc ttgttttatt tttaattgga
    33301 attattttat caaatagatt taaatttcaa ttaacccagc taatgcattc tggttcagaa
    33361 atttgtttag gaaacaaaaa tttttgttgt ttaagaagta ttgatcaagg atttggtcct
    33421 aattatcaat caatatcagc aaatttttta atttacgaag atcaaagaaa taaaaaaaat
    33481 gtgaaatttt ttaatgaaaa aaaatctttg aataaaagct tagaaacaca gttttttgaa
    33541 cagactttaa ttaaagaaaa acaaactaaa caagattttt ttgatacttt ttatcctaat
    33601 tctatccgat acattgattt gaaaattaac caatcttttc attctgatta tggtataaaa
    33661 aaaatatttt gtatatttcc tgaaaaaaga ttttatttaa caaatcaaga attatcaaca
    33721 agtaaagtgg ccatttacac aaatttattt agtgattttt atagtttaat tggaagtgga
    33781 agtattgaaa atgggtggta tacttctata atgaaattgc cttttatttt ttgtatatgg
    33841 cttggatttt tttttggtac aataggtgga ttaaatagtt taaaaaatca actaaaaaaa
    33901 aaaaagttaa actggctata atatcatata aaaaataaat aaaaaaacaa gatctgcttc
    33961 aaagcatcaa agcagaaacg aggtttcttc aaagcaataa aatagaaaaa aatctgaagc
    34021 taaaagcagc agtgcttttt ttcatcgaaa aatgcttaga aaatctgctg cgctgctttg
    34081 ctaaaaacag cgcagctaaa agcatcgctg cagatcttct tcttcaaagc agaaaagaaa
    34141 ctttgtgtct gcttttgcaa gaaatttcaa aaatatcttc atcgaaaaaa agaaattttc
    34201 tttttttctt aatcaaagtt catagtaaaa aatatagtca taagcaaaac aaaaaaataa
    34261 tccaaatttt ttaaataaag tatcaatact ggagtaaaag ggttcgaacc tttgaatgtc
    34321 gatatcaaaa accgatgcct taccacttgg ctatactcca aaaaaaatta ttttaataaa
    34381 aaataaatag caaaaaaatt agcaaaattt caaaactttt ctataaaaca gacacttagt
    34441 tttgaaaaaa caaaacagaa tagtgtctgc ttttagagtt tagatatatt ttttctattt
    34501 aaaaaaagga caaaaaagaa aaaaagttat tatcaaaaaa agcagggtct tcaaagcact
    34561 gccgactaaa gcaaaaacgc tgcagatttt cttactcgca gagtttatat tatttttatt
    34621 ttctttttat gctttgaaaa aaaaactttc aagaaacact gcagtgtttt tttctcctgg
    34681 ttttaacaaa gtttttatat caaataaaaa aagcattgat aggggagaca aagtctccct
    34741 gtcattcact aaagaactaa attataaata gttctttaaa caaagttttt ttttccaaaa
    34801 caataaaatc tatcaaaaac acaaaatttc tgaaaaaaaa aaattcaaca tagatatttt
    34861 tatgaagaaa atctgcaaaa aaaaaacaaa aaaagcattc tatcttgaat ctaaaatgaa
    34921 aaaactttat aaaaaacttt gtatcttaac aaagtctctt ttattttaat ataataaaaa
    34981 attcaagaaa aaaactttac tttgtttttt atacaaatac gatcaaaaga ttttttctct
    35041 tctacttttt ttataaactt tgttttttct tttgcgaagc agaagaaatt ttttcaagaa
    35101 actttgtttc ttttctgtga ttaaaaaaca ttgttttttt tattttatag cctgcctttt
    35161 tttttcataa aaaaaaaatt aaattttagt agatattaac ttagtttcta aatatccaag
    35221 aattggtaaa attgcgaaat aaacaaaaaa accaagagaa gctatttgac caatagtaac
    35281 ataaggcgct tccaccggct ggcttccaat ccaacctaat aataaacaat ctgctacaag
    35341 taaccaaaat aattttttgt gaattgggcg aaaagaagaa cttcgtacat aagatgtatt
    35401 aataaaaggt aaagcaaata agcatataaa tacagcagca atagctaaaa ctcctcctaa
    35461 tttattagga atacttcgta atattgcata tactggtaaa aaataccact ctggcactat
    35521 atgagcagga gtagacatag ggttcgccgg tatataattg tcgggatgac ccaataaatt
    35581 aggcgcataa aatataaaaa ttgaaaaaaa gattgcaaat gcaacccaac ctactaaatc
    35641 ttttacataa aaataaggat aaaaggatat tttatctact gatgaattaa ttcctaaggg
    35701 gttatttgac ccatattgat gcagtgctat aatatgaaga agactcatag cagctattac
    35761 aaatggaagt aaataatgaa gactaaaaaa tcgatttagt gtagcattat caactgaaaa
    35821 accaccccat aaccaagtaa caatactatc ccctactata ggtatagcgc tagctaaact
    35881 cgtaatcacg gtagcacccc aaaaactcat ttgtccccaa ggtaatacgt accctataaa
    35941 agcagtcact atcattaata ataatataac aacacccata caccaaacta attctctagg
    36001 gctcgcataa cttccataat ataacccacg aaaaatatga agataaacta ctataaaaaa
    36061 catacttgca ccatttgcat gcatataacg aagtaaccaa cctccacaca catctctcat
    36121 tatatgttct acactattaa aagctaaatc tacatgaggt gtataatgca ttgctaaaaa
    36181 aataccagta attatttgga taactaaaca aagccctgca gttgaaccaa aaccccacca
    36241 ataacttaaa ttactaggcg tagggtaatc aattatatga tcagttaaag ttttaaagag
    36301 aggttgcttt aaaattgaaa gtcgtcttgt cattttatgt tttttatttt tttaaatgaa
    36361 tcaaatagag catagagaaa catacccgac ataactaaaa aataataaaa aaaatttgtc
    36421 ttaagaaaaa caaacttaaa tattatatac ttagaaaata tacataaatc aaaaaaatat
    36481 taagtttatg aaaaaaatag aagagtaaaa acttttcaaa tcattttgct gcagatttga
    36541 gactctgttt tgaaagagac taaaaaagtc tctttagaga caaaatttct tttttgcaaa
    36601 ctttcaaaag ttttacggaa acaagcagag aaataaataa aaaaaaattt ttacaatgta
    36661 aatctgcttg tttgtatata tttgaaaaaa aactacttta tgattaaatt gattaaacag
    36721 gtaaccaatc aaaagctact aaaactcccg atacaaaaac tacccaagct aaagataaag
    36781 gtaaaaaaac tttccaccca agtctcatta gttgatcata acgatatctt ggaaaagccg
    36841 cgcgaaccca tatataggta aataaaaaaa gaagtacttt tatactaaac catactgaac
    36901 cgggtatcca atttagaaaa cttatattaa aaataggtaa ccaccccccc aaaaacaata
    36961 aagtacacaa actactcatt aaaatcatat tagcatattc ccctaaaaaa aaaagtgcaa
    37021 atcccatagc agaatattct acattataac cagcaactaa ttcagcttct gcttctggta
    37081 aatcaaatgg agctctattt gtctctgcta aacatgatat aaaaaacatt attaataaag
    37141 gaaataatgg aacagcatac caaacttgtt tttgcgctaa aacaatttca ctaaaattac
    37201 aagaacctac gcaaataaga accgttatta ttattagacc tatagaaact tcataagaaa
    37261 ccatttgtgc cgctgatcta agtgctccta aaaaagcata ttttgaatta ctagaccagc
    37321 ctgcagtaat tacaccataa acacctaaag aagatatagc aaatatataa agtataccta
    37381 catttaaatc agataatact atgccatagt caaaaggaat aacagcccaa gccactaaac
    37441 ttaaggtaaa tgttaatact ggagccatga caaaaataaa tacatttgca ctactaggta
    37501 aaataggttc ttttatcatt aatttgaaac catccgcaat aggttgtaat atcccaaaaa
    37561 caccaactac attaggacct tttctacgtt gcattgaagc cataactttc ctttccgcta
    37621 atactaaaaa agccacggct aataacaaag gaataattat tcctaatatt tttattaaaa
    37681 cacaaaaaat gtattgaatc atttgtttta tcaaattttt tttgcttagt gtcttaattt
    37741 ttttataaaa aaattaagag catagatgct tttcttcaaa agttttttta cgaaattttt
    37801 ttgcttataa aagagaagca aaaaagaaaa aaataacgta gtcaaaataa ttgaatttca
    37861 attctacata aagaagcgca gaaaaaactc tataataata ttttggcttt ttgttttttt
    37921 tatctatttt ctcctttttt gcagatattc actttcaaaa aacgctgcag attttcttat
    37981 cttcgattaa aaaacactgc atattttctg cttttgcact gtttattcga tatgaaaata
    38041 atatcttgaa aaaaatataa tattgactaa ataaattttc aaaaatgttc catatattaa
    38101 ccaaactgat tcattgctgc agtgctgctt tgcgttttca cacttgttat atatctgctt
    38161 tttcagataa accctttcat ttataaaaaa ataaaaaaaa ctcaacaaat tttctttcgc
    38221 gttgcacaag cagagaagag agacattgtc tctctgcttg ctatgcacct ccccaccaat
    38281 aaattgaaac aaataaaaat aaccaaacta catctacaaa atgccaatac caagcagcgg
    38341 cttcaaaacc aaaatgatgt tttgaagtaa aatgaccttg ataaagtcga atacaacata
    38401 ttgttaaaaa aatagttcct ataattacat ggaatccatg aaatcctgta gccataaaaa
    38461 aagtggaacc atatatgctg tcagatatag tgaaaggagc ttccacgtac tccatagctt
    38521 gaaaaccagt aaaaataaca gctaatatta cagtagcaag taatccataa attgcttgtt
    38581 ctcttaatcc agctaaaata gcgtgatgtg cccaagttac agcagcaccc gatgataata
    38641 aaataagagt atttaaaaaa ggaatttccc aagggtttaa aacttcaata cctttaggag
    38701 gccaaacagc accaatttct acagtgggcg caagagaaga atgaaaaaaa gcccaaaaaa
    38761 aagctaaaaa aaacataacc tcagatacga taaataatat cattccataa cgtagtccta
    38821 tttgaactaa agaagtatgg tgaccttcat atgttgattc acgaataaca tcacgccacc
    38881 aagcaaacat tgtatataag attaaaaaaa aacctaaact taaaagtgtg ccacctccaa
    38941 caaaagaatg catgtacata acacctccta gggtgctagc caaagctcct aatgacccaa
    39001 ctaaaggcca tggacttgga tctactaagt gaaaaggatg cttttgagaa atagtcataa
    39061 atctataata aattttattc cattttatta gatacccaag aaacataatc atctaacgac
    39121 acagcttcca ctacgatagg cataaaagca tgattagtcc cacatatttc actacattga
    39181 ccgtaataaa ctccttctct tttaatgaaa atagatgttt ggtttaaacg accaggaaca
    39241 gcatcacatt taacacctaa tgatggtaca gcccagctat gaagtacgtc agcagaagtt
    39301 ataataaaac gtaaatgagt tttagccggc acaactactc tattgtctac ttctaataaa
    39361 cgtaattgtc ctaattctaa atcatcttct ggaatcatat aactatcaaa agctagtgat
    39421 tcttcatcag aagtgctata atcagaatac tcataagacc aataccattg atgaccaata
    39481 gctttaatag taatagcagg atcaactact tcatccatag aatataataa agcaaatgaa
    39541 ggaatcgcaa taaacattaa aataatacta ggaataatag tccaaataat ttctattgta
    39601 gttccatgta caaatctttg tggaattgga ttttttttat aatgaaaatg ccaaagtact
    39661 ctaactaaca tccataatac aaaagtaata ataattgtta tgaagaacat aatatcatga
    39721 tgtaaatcaa taattccttg catcattgga gtagccgcgt cttgaaatcc tagttgccac
    39781 ggttctgcag catcacaata aacaacttga aaaagcgatt ttaatatcat attgtatttt
    39841 taagtctttt taatttgaat aaaacactcg cgtaaaatat tttttacgtg aatatgaagt
    39901 ttgaagtttt gaacacaaaa taaaatctaa tgaagaaaac aaagaattca aaaaaattta
    39961 aactccctag gttggattcg aaccaacgac ccaatagata gaattttcta ttatataaat
    40021 tacttctttg aataaatcaa agcagcgctg cggtgctttc ttaaaggtat aaaaatatgt
    40081 actgcagcag aattcaatat ttgattgaaa aaactaaaaa aagataatct ttagataaaa
    40141 taaaaaaaag ttattgaata ataattgaaa tacttcattc ctattataaa ataaaagata
    40201 atatttaatt tatccataat ttatacaaat caagtaaaaa ttttctcaaa taaagtatag
    40261 aatagaaaat tcttcgaacc gtgcttgcaa ggtttccaag cacacggctc tttttaatat
    40321 atttttttat tgctgccctt ccacttttta atagtgtact atggaagctc tgacatcata
    40381 gaaagatgtt cccaaatttt attgatgaag gctgcaaata cgggataata attcccaaat
    40441 ataataaaaa ttttgacaag ttttgttgcg gataagaagc gctgccgttt ttgcagatat
    40501 ctgcagcgct gcagtgcttt ttttcaacaa ttaaaaattt ttttgcagat attttcttcg
    40561 tcggcgtatc cataaaaaaa attttttatt tctatgcaga aaaaagcaga caaaacaaaa
    40621 aaatgctcca gtgctttttt gttctctgca aatacaatcc tacttttttt gcttttatct
    40681 gacgtaaatt tttataaatt ttattaagaa aaattcctaa tttcaaaact aatgaaattt
    40741 caccatatta agaaacgttg acagtttctt gtatttgatt ctcacgtaga aataattttt
    40801 attttatttt aatcatttaa taatttataa tcagagaatc aaattcgaat aaataattca
    40861 atgactataa aaaaattttt gtgctttgaa tgaagagttt tgaaaataaa taagcatgat
    40921 ctaaataatt tttctgttaa ccacaaaaat tatatgcaaa taaaattttc aaaaaaactt
    40981 ttctattttt cctatagtga taatttttgc taataaattc gttatttttt gttgcagctt
    41041 ttcgagaaac gctgcggatt ttcttatctg ctttgaagca gaacctgctt ttcaaaaata
    41101 gaaagatcac agagaaagca aaatggaaaa ggaaatcaaa gcaaaaaata attaaaaaag
    41161 ataaattatt catatgagta tttacaaatt ttcaaaaaag aaaaaattgt catgctgttt
    41221 tcaaaacaaa agttaacttt tgtttataag atcaagtatt agacattttt tcaatcaata
    41281 tcatagataa aatttatcta taacctttat caatttattt ggcgcactta acagccattt
    41341 gctctaacca ctgagctact agagatttga agagagactt agtctctctt aaccaaaaaa
    41401 agatataata aattttagga taaaaatagt atttctaact atccaataga agcaaagcaa
    41461 agcaaagcaa agcaaagcaa agcaaaacaa agcaaagcaa agcagcgttt tttttcatac
    41521 ttatattcaa aacagcatat gctggaattt tcaatacaac tttttcaacg tttgcagaat
    41581 attctcaaaa tttttttctg cagatatttt ctcaattttt ctaaaatatt tgctcagaac
    41641 tataataaaa aaataaaaaa gaacatattt atgctaaaca ttttttcacg tcttcctttg
    41701 tgtatagaag caaaaaattt tttgcttcta tatagaaaaa aatctgactg aaaatatatc
    41761 tcaaaagcaa aataagatct gcagcgaaat gttgtttctg caaagcattg cactctacag
    41821 attcgatgaa aaaacaaggt ttttctgctt ctgcttctgc gatcctttaa ttatagaaat
    41881 aaaaaattta cgattaatta tttcgtattt tttttacagt agtacgaaaa tctattatat
    41941 tttgagaaaa aacatcctgt cttttcactt gaactgtttt ttgcatcgta agcacaatag
    42001 cccctatcat agctactaat aaaataagac ttgatattaa aaaaaataaa aaataataag
    42061 tatatagtaa atttccaata ctttcaatat tagtccaact ttgaattttg aaagcatatg
    42121 aagtataatg aaaaaattca ttttgataat gactaggaag tataggaata taattattat
    42181 ccacgattaa aaaaacttct aataaaaaaa taagtccaat aattcctcct acgggtaaat
    42241 atcttaatat attttcatga atctccgcaa tttttatatt taacatcata actacaaata
    42301 aaaataaaac agcaatagca cctacataaa ctactaaaaa aaccatagca aaaaaatcaa
    42361 gacctattaa tacaagtaaa ccagacgtat taaaaaatac taaaattaaa aataaaactg
    42421 aatgaaccgg atttttagca cgtataacca taagaccaga aactaaagca atacttgaaa
    42481 aaatagaaaa taatatcatt tttatcgtat taaattttta attaaaagca ttttacagac
    42541 atttgttttt tttcttttga gagattcttt gtagttattt attgtgtttt tttgctgctt
    42601 ttataaaatc agcaaatttt tatttataaa tacaaataac aaattcacac atctccagaa
    42661 aaaacttttg ttgaaaataa ttgtgtcaat aaaatatgtc taaatttcga taaaaaattc
    42721 ttttttcaaa actttttatt tttatgtgaa atataaaaat aaaccataaa acgttatgaa
    42781 aaaaagcact ttttttagaa aaagtaagta tctattaaaa aagaacttta catctcaaaa
    42841 gcagacgaag atctgcagca aaacgctgca gattttctta tcttcgatcc tattttattg
    42901 ataaaagact taatctaaga aacattgttt ctcagaaact ttgttttata agagattttc
    42961 ttttctgctt ttaacctagt ttttttataa atattgagaa aagcagaaaa atacaaaaat
    43021 aaaacaattt aataaaattt ttaatgaaga ttaatagcat catttaaata aatacaaatt
    43081 aaaatagtaa atacataagc ttgcaatata gccactccta attctaaccc tgttaatgcg
    43141 aacacaatta aaaaaggtgc taaatgcgcc aaatacataa cccctcccat agaaagcatt
    43201 gtccaagcaa atccacttaa aatttttact aaactatgtc ctgccatcat attagcaaat
    43261 aaacgaatac ctaaacttaa cgcacgaaaa caataagata ttaattcaag taaaactaaa
    43321 aatggagcca aaggtaaagg aactccttgg ggtaataaaa aactaaaaaa atgaagtccg
    43381 tgtgtttgaa aaccaactat agttactcct ataaaaagag aaaaagataa acctaaagtt
    43441 ataataaaat gacttgttac tgtaaaacta tatggtatca taccaataag attacaaaat
    43501 aataaaaaac taaatgtaac aaaaattaaa ggaaaaaaac gttgttttat tttaatagga
    43561 ccacttattt gttcatttac taaattaagc acaaaatcat aaagaatttc aacaaaagat
    43621 tgccaagcat ttggtactaa ataacctcca tttaatgtta caaaataaaa taaaagaaaa
    43681 acaaaactga tggttaataa cataaataat gaagaatttg taaatgaaag ataaaagtta
    43741 cctatatgaa taggtattaa agaaataata gcaaattgtt ctaatggact aaatatcata
    43801 ttcagtattt tttttttctt ttaataatta tcaaaattta tttatccctt acgggattcg
    43861 aacccgtgtt tacgccatga aaaagcgatg tcctgacccc tagacgaaag ggacattaca
    43921 gaaaaataaa aaaaaggtta tatctgcaga atcatttttt ctcatttaaa aaaaaaaata
    43981 tctgcagata aagcaaaaat ctgcagaaaa aaagaaaact ttttaaaaaa tctgcagcgt
    44041 ttctctattt tattgctttg aagaaacgct gcagattttt tgctgatttt tctgcagata
    44101 tacaaacaaa aactttatga aaaaagaaaa ttttttctgc tttgcagaag ctggctttga
    44161 ttctatccgc agagaagaaa cagagttttt taaaagcaga gaaaaaagta tttgaagaaa
    44221 aaatattatt tttcactatc tattatttat gataagatta cttaatttaa taaataatat
    44281 atatcttgaa tcaaatcaga aatgcttgta gctcaattgg atagagcacc aaactacgga
    44341 tttgggggtt gagagttcga atctttccaa gcataaaaaa tatgacaaat attattcatt
    44401 taataaatga cgcacttttc ctttcatttt gttttaaaaa aaaatttgcg gaaatagctt
    44461 aatggtagag tatggccttg ccaaggctaa ggttgagggt tcaaatccct ttttccgcta
    44521 aaaaacaaaa atttattcaa aataaataac tctgctttag ttaaataaat tattttttca
    44581 aagtaataaa accaatgttt tcaaggggaa agcaaaacct tcgaaatact tcaataaaaa
    44641 aataacaaac tatctttttt tttattacta caaaaaagag atttttttct gcagacctcc
    44701 gattttctgt gattaaaaaa ctttgttttt tctctgcaga tgcgatcctc tttttttttg
    44761 aaaaacaaag ttttttttag cagattttat caaatctttt ctttttaatc aagaaacttt
    44821 gtttcttttc tgtagattca actaaaaaat tttttctgca gatgcgctgc aggttttttt
    44881 aagtaactat ttttttttat tttgtatgaa aaaattatta ttatatgaaa tgcgcttact
    44941 aaaattgaaa tcttgaaaaa aattattttt tttaatatat gcaaattttt ttgtttttgt
    45001 taacaagtaa tcatactgta taatttacta ccaccatcga taataagcaa aaccacgatt
    45061 tacttcagct aatttatgca aatcatccct tttttttcga gcaggccctg tttttcgata
    45121 tgcatctgta agttctagaa ataatgaata atctaaagat atattttttt ttgattgata
    45181 acgatttaat gcagcttcca atatccatcg aatagctaat gcttcttgtc taatactggg
    45241 gattatatat ggaattaatt gagttcttcc tgaaattcga atttttctga cttcaataag
    45301 tggttttaca ttatctatag cttttattaa aaaatctata acatttccat gaatagataa
    45361 tcgctttaaa gtttttgaaa taatttgata tgatttatat tttttaccat caatcataca
    45421 caaattaata aatttttgta agcaacgttt ttgtctaata atatttaatt ttttttttat
    45481 ggaatgagat tgtgttggat attgaattat tttcaatttt tttctattat cttgaaagtc
    45541 tatttcaatt aacgatgatt ttttttcagt tggattatac ataaatttat ataacaattt
    45601 ttttcaatat tttttaattt aaagtaacga aaacacaaaa agaattgaaa atttttttgc
    45661 ttctggacaa atacatagat ttttttttct gctttaaaat aaagcagaaa aaaaaatcta
    45721 ttctataaaa aattcattaa ctaaaatgca gaaaaaatgc gcggtcttct tcagaaaaac
    45781 aaactttctt gaaaaatttt ttgcaaatat taaaaagtca aaaaagcact gcagaaaaaa
    45841 caatgttatt tttttgtgcc atattttgat cttgcatttt tacggttcgg tataccttgc
    45901 aagtctttaa ttccacgaat acaatgatat tttacaccag gtaaatcttt gactcgtcca
    45961 ccccttatca taacaataga atgttcctgc aaattgtgtc cttctcccgg aatgtaagca
    46021 ataatttcac ttttattagt taatcgtact ttagctactt tacgtaaggc tgaattaggt
    46081 tttttcggag ttctagtata aacacgaata caaactcctt gtttttgggg acactgattt
    46141 aaagctcgag ttcgaaaata actatttttt tttgattttc ttccatttcg tattagttga
    46201 ttaatagtcg gcatattcag gatattcttt ttatttttta tagaataatt tattaaaaaa
    46261 tttttgaaaa cataataaaa aaacaaaaaa aaagcgcggt cgcatctgca aacaagaaac
    46321 aaagtttctt tgctttgctt tctttacttt gttttgcttt gctttgcttt gaagcaaaat
    46381 ttttgaaaat ataataaaag aattatataa ctatattttt attgaaaaaa ttacaaaatt
    46441 ggcccttttt tcataatata cattaaaaag atttcagctt tttcaagttg agaaatattg
    46501 cttttttttg aaaaaaaatt aaatataaaa taaagttaaa aacttttcaa agcagaaaac
    46561 taatttttct gacagaaaat tacaatagat aataagattt atttaataaa gtctttaaac
    46621 ataaaataca aaaactaaat ctatcaaaag cacaaaaatt gaattgcaaa atgctaaatt
    46681 tatttagaaa aaaaaaatta agacctgtta atagactaag tctattaagt atgaaaatag
    46741 taaaaaaaac attcataata gatttataga aaaaagctcg ctgaaaaaag acgaagtctt
    46801 tttcaaaaca aaatcttttc tataatttag aaaatttatt tattctaaaa acatactaaa
    46861 actcacatag aagaaactct gtctttttag aaactaaaaa aattttttac ttattttcat
    46921 tgaaaaattt aatcattttt ttttctggag atatcttctc aacgattgct ttgctttttt
    46981 taaaaaaatg taggcaagtt ttttttaata ataatttttt gctttgcaga aacagaaaag
    47041 cagaggctat ttaagtctct gcttttataa acataaactt aaagccattt gatgtgcaat
    47101 taaaaataaa ggtgaagggt ataaaaaaaa aaaagataga aaaaaaaaaa taattccaag
    47161 caatattgat ttttcttgat ccataggttc atacgcgatc cattttttag gtatatcaaa
    47221 atacataatt ttcacaatac gtatataata aaaacaactg ataacactag ttattattcc
    47281 aataaaagct aataaataaa ttccagatcc taatgctgca aaaaacaaat agaatttact
    47341 acaaaaacca gccaatggtg gaatcccagc ataagaaaac atagttaatg ataaagttaa
    47401 tgctaatata gggttagttt tagctaatcc ctctaaatca gaaatgtatt gaaaattctt
    47461 tttagatgtt tttaatgtta aaactatagc aaatacacta attgtcatta atacataaac
    47521 gaataaacct attagtaaag attgaatacc ttctatagtt ccgcaagcta atccaattag
    47581 caaataacca gaatgaccta tagaactata cgcaagtaat cgttttattt tattttgtgc
    47641 caatgcagca aaagcaccca atatcataga agcaatgcta caaaaaataa ataattgctg
    47701 ccaagctgga tcataaaaag tataaataaa aattctcaac attgcagcaa aaagagcaat
    47761 tttaggaact atagaaaaaa aagcagtaac gtatgtagga gatccttcgt atacatcggg
    47821 tgcccacatg tgaaaaggta ccgctgatat tttaaataaa aaacctacag ctataaaaat
    47881 aatacccata agaacaccac tagtaaaaaa aagacttcta ttagaattat ctaaaaaatg
    47941 gctatctgat aaattttgga tagctccgtt caaaaacgaa ctctccgaat tagtcgagaa
    48001 aaacaaagcc tctgaattca aagtgttagt agaagtaaaa attttcgcta attcttcaaa
    48061 attagtattt ccagtaaaac cataaattaa tgaacaacca aaaagtaaaa ttccagatga
    48121 aaaagcacct aatacaaaat attttagtcc agcttctgtt gaaaattcag attttcgaaa
    48181 cgatgcggct aatatataaa aacataagct ttgtaattca atagctaaat acatagttat
    48241 taaatcataa gcagatatta aaaaaagcat actacaggta gacattaata ttaaaactat
    48301 aacttcaaaa acattaaata ttttagtttg aaaatattga agacacatta aaataataca
    48361 cccagtacta aaacacaaac ctaatttaaa aaaataagta aatttatcta aaattaaatt
    48421 attataacat gaattgtaat tcattaaagg ttgatttaat aataaaacaa ttgtgaaaaa
    48481 aatacttagt ataccaagcc atgctatatt gtttataata aaagacgaat gattgaaagt
    48541 attttcttta ttagaatcaa tgttttgatt aaaattattt gaaaaagtag gctgaaaaat
    48601 aactccataa attaataaac aaatagtggc attaactaaa aatatttcag gaaatagtgc
    48661 tataaagtca ttatcaaaca tagaaaatat tttttttatt ggattttttt gctttttttt
    48721 ttttaaaagc tttcagaaac tcagagtgct aaagcagaag cagaaacttt gtcatcttaa
    48781 aagatttgtt caatttcttt ctttattact atataatcca taaaattgaa ataaagatat
    48841 ataattgttc tgcttttgca gaaaaagtga atcaaagctc aaaataagaa atgattagta
    48901 acaaaacaga aaaaaatgag aaataaaata agatcgaaga taagaaaatc tgcagccaaa
    48961 cgctgcagat ctttgtctgc ttttgagaag aaacaaagtt tcttaatttt aagataccta
    49021 tcatttttta ttttcatgca aagatttgca gcgcaaagaa aaaatcagca gcgctgcttt
    49081 taacactttt tttgttttat aacaataata atatgcttta ttttattttt ataagttttg
    49141 attggattaa ttgaatgttt tcttatttac attgtatatt aaaatattaa aaaatgatat
    49201 aaaagtagaa aataacaaaa atttaacaaa accttgaaaa aaatcttttc tttcactaaa
    49261 aaaaacgcaa ttatcactct ttttataaag tgtaataaaa tcagaaaatt tttatagcaa
    49321 aaataaaaaa aaagggtctg cttctaaaga agaaataaaa tttattaatc tactgtctat
    49381 taattaaaaa caataaatat tactttttca cagaatttcc atttatgaaa acataataca
    49441 aagttatgaa aaagaaacaa agtctctcga tcttcttcta agccagcaca ataaaagcag
    49501 aaaaaaatat ttaatgcagt ttttttctca aatcttttag tctatttttg cttttttgta
    49561 tatctgcaga aaaatatttt tttactgcat tttctgcaaa agcagaaacg cagcagattt
    49621 tctaaacact cttcgataaa aaaacttcgt tttttatctt cgatcctatt ttttcttttt
    49681 ttaaaaagaa attttttgta acaattattc aaatttaccg tgctgaatta aattacttac
    49741 tgaagtatgc atcgattcca aaaaaatttc tggataaaga cccatccaaa taactccgaa
    49801 taaaaaaggc ataaataaaa aaaattctct tctgtttaag tcagaaaaca ctgttaaaaa
    49861 ttttggttta aaatttccaa agactacacg attataaagc cataaagaat aagctgctcc
    49921 taaaatcata ccaatagcag ctaaagtagc tattagcgta tttctttgaa aaactccaac
    49981 taaaataaga aattctccca caaaactact tgtaccaggc aaactcatat tagctaaagt
    50041 gaaaaataaa aaaattactg aaaaaatagg catagtttga gcaagacctc cgtaatatcg
    50101 aacaattcga gttttatgtc gatcatataa cgcgcctacg cataagaaaa gtgccgaaga
    50161 aaccaatcca tgactaagca ttaataaaat acttccttca ataccctgta tatttaaact
    50221 aaacataccg attgtaacaa agttcatatg agctactgat gaataagcaa taattttttt
    50281 taaatcaatt tgtctaatag tagtgagaga tgtataaata atagctatca cacttaaagt
    50341 aaaaataaaa ggtgtaaaat aaagacttgc aaaaggaaac attggtattg aaaatcgtaa
    50401 aaatccataa gttcctaatt ttaataaaat accagctaat attactgaac ctgccgtagg
    50461 ggcttctaca tgtgcttcag gaagccaaat atggacagga atcattggta cttttactgc
    50521 gaaagaagca aaaaaagcca accacaataa aatttgacga cgttccgaaa attcagtagt
    50581 taataaaatt tgcaaatctg ttgttccagt ttgaaaaaat attaataata tggctaaaag
    50641 cataaaaaga gaacctaata gagtatataa aaaaaattga taagcagcct gaatttttct
    50701 ttgtctagaa ccccaaacac ctataataat aaacattgga attaaaacac tttcaaaaaa
    50761 aacataaaat aataaaagat ctaacataca aaaaacagat atcattaatg attctaaaat
    50821 taaaaaagct ataatatatt ctttcttata attttttata tttgaccaac caactaaaat
    50881 acatataggg actaaaaaag tagttaatat cacaaaaaat aaagaaatac catctaaacc
    50941 taaaataaaa ttaatatttg agtaaggaag ccattgaatt gtttcaacaa attgaaactt
    51001 tgatgtagaa ttatcaaatt gcaaccaaaa ttttagtgaa tataaaaaag ttaatagaga
    51061 agtacaaaac cctatatttt gtataagtct tgtttttgaa ttaggtattt gaaaaagtac
    51121 taaacttcct aatagtggcc aaagaattaa accacttaag tttgaataaa gtgggctgaa
    51181 aatatcaaac atattaaaat atttttttct attataaaaa aatttggttt cttcaaaaca
    51241 gggtcgcaga caagaaactc tgtttcttca tagaaaataa ggaattcttc tagcactaca
    51301 gcgtttcttg aaagcagaaa ggaaaaaata tctgcaaaac aaaaatatag aaaaagcaaa
    51361 aaaacagaac aaaatctgca gcacaaaata aaaaaaatag tcaaatatat caacgcataa
    51421 caagaaacgt tgtctcttga cgtgatgctg agtttgtatc taaaaggaca taataataaa
    51481 gccaaagcag ggtctgcttt gaagcatcaa agcagaaaca atgtttcttt tcttcaacta
    51541 aaaaatatta tttatttgat attgaaaaaa aaatgaataa taaaaataaa cttttgagcc
    51601 aataaacaga gtttcttgtc tacgaccttg ctttcttttc attactgaat tatataaaaa
    51661 gattacgact acgaaaaaaa acgctaagta ataaaataaa ataaagtcta caatcaatcc
    51721 aaaaagaaat aaaatcccat aatcctataa tagttataaa tactgttaat ccaataagca
    51781 taacaaaagc ataatgtgct ataaatccag tttgtaactg actcacctca cgtgcaattt
    51841 tccgcaaagt aatttgaatt cctaatggac ctaaaatttc aataactcct ttgtctaata
    51901 ttttaaaaga aacttcgtaa ccaaaccata aaaatggttt cacaataaaa tcattgtata
    51961 ctttatcaaa aagccaacgt ttatttaaca tagaataaat taatctcgaa tatttagatt
    52021 gaacaaaagt acttgtaaaa aaaaaacgag taaataaaaa atggacttga tatgctatta
    52081 aagctccgca tatgctaaaa attaaaggaa ttaatttcat aattacagga gttccaaatt
    52141 cggaatcagc taataactga ttttttggta atataaaaat agaatttccc caaaaatgag
    52201 ttcctaatcc tatcatcata tcttttgcta aatatccaac aaaaatactt ccaaaagcta
    52261 aaataattaa aggaaaagcc ataataaaag gagcatcatg acataaagca acgtctcgtt
    52321 taaatcccaa aggttgcgct aaaaatgtca aaaaaagtaa acgaaatgaa taataagaag
    52381 tgaaaaaaac agaaatactt cccaaccaaa acgcaaaatt tccactaata gtatattttg
    52441 tataagcaag ttctaaaatt acatcttttg aataaaaccc agttaaaaaa ggaaacccaa
    52501 ttaaagataa actacctata aacatcatag cataagtaaa aggtaataaa gaagctaacc
    52561 ctcccatttt tcgcatatct tgctcatctg acattgcgtg aataactgaa cctgcactta
    52621 aaaaaagtag tgctttaaaa aaagcatggt tcattaaatg aaatacactt acagaataat
    52681 ttgaaatacc acaagcaaaa atcatataac ctaactgact acaagtagaa taagctataa
    52741 ccctttttaa atcattttgc ataattcctg tagtagctgc aaaaaaagaa gtcattgctc
    52801 caataaaagt tataacaatt aaagcaaaag gcgagtattc aaataaaggt gaacatctag
    52861 ctatcataaa tacacccgca gtcaccatgg tagccgcgtg aattaaagct gatactggag
    52921 taggaccttc cattgcgtca ggtaaccaag tatgaagtcc aatttgagct gattttccaa
    52981 cggctcctat aaataaaaga atacaaatta tagtaattgc atgtactttt gtattacaaa
    53041 ataaaaaaaa ttcgctagga tctgcataaa gattagcaca agcaaaaata actgaaaaat
    53101 caacagtttg aaataaacaa aaacaaccca taatacctaa agctaatcca aaatcaccta
    53161 ctctattcac tagcatagct tttatagctg ctttgttagc ttgaagtcgc gtaaaccaaa
    53221 aattaattaa aagatatgaa gctaaaccga caccttccca tcctaaaaat aattgaataa
    53281 aattatctcc tgtaattaac attaacataa aaaaagtaaa aatagaaaga taacacataa
    53341 atcgaggaat atgaggatca tgagacatat atgatattga atacaaatga actaaagtac
    53401 taacaaaagt aacgacaatt aacatcacta cggttaaact atcaaataga aacccccaag
    53461 aagcatcaaa catttcagaa taaatccagg gacccaattt tatataacat gtactagctt
    53521 gcaaagcaac ttcataaaaa gcaacacaac tcaataatgc tgatataaaa acacaagttg
    53581 ttgtaactat ggcagctcct cgagatccaa ggttcctacc aaaaattcct gatactaaac
    53641 taccaagtaa aggaaaagtt ataataagta aatacatatt ctatttttat tttctagaat
    53701 tttttgcttt ttcaaaattt tcaacatttt tttttataat caaaagattt tatcaaatct
    53761 tttctgcaga ttttagccta ctttttttta ccctctggta aaatctatta tcttagatct
    53821 ttttctgcaa aagcagcgtc ttcttcatca aagcaaagaa acggaatttc ttcaaagcaa
    53881 taaaatagag aaacaaagtg tccgcaaagc aaagtattgc acaaaatttt ttgaattttt
    53941 ttttttcaaa attaaattac acgggcaaat aacgggactt gaacccgtac ttttagaatc
    54001 acaatctaac actctaacca attgagttat attcaccata aattttcaag caaatatttt
    54061 taagcttttt agcgcatttg gcgaaattgg tatacgcttg tgacttaaaa tcacatcctg
    54121 aaaaggttat cggttcaagt ccgataatgc gcaaaagcag aagtaggaaa ataaatacaa
    54181 tactcttttg atgaaattgg gaaacacagc agattcaaaa tttgcactta ttttttaaag
    54241 ttatcaattc tgtttttgtc cgttaacgag tatttttcta cttttaataa tctcacgaat
    54301 tctcaaaagc agactctgct ttgcttttta tatttttgaa aaattcaaga aacgaagttt
    54361 ctttattaag tttttattag aaatattatt tttaaaataa tatttctaat aaaaagatac
    54421 tttgcacaat ccaatttttt attcacagtt tttttcaaaa cttagtataa aaaaaaatta
    54481 taatgaagaa ttttctgctt ttatatcttt tctttgatta aaatattaaa aattgcacat
    54541 atttgtcttc tcaaaactca agaaatttta tattctgcgc tgcagatttt tctcaagact
    54601 aaataaattt tataaaaatg ataaaaaaga aaaaaacttt gcctataatg aatgaatttt
    54661 tggaataaaa ttcaaaactt tttttttaca atatgattga aagaatatac taaaatttaa
    54721 ttaaagtaaa tttttttttt ttgaaatgaa aacttctaat attattatac tttgatataa
    54781 ataaaaatct aatgtgtcca tttgatattg taatttctga aaaaaatctt catataccga
    54841 acaactgttt aattgaagag catatttcac atcaatatga ttcattttta aagatttcat
    54901 tttggcataa aataaaagaa aattagtact atacccgaaa gaatttattt tgtttaaaca
    54961 agaaattaaa gccatgttat ctttattagt tattttcatt tgttttgcag aataaataat
    55021 gcaaaaaggg ccaaaatttt gaaagaaatc aaaagatgtt gtgacttttt ttaaagatga
    55081 ggttggtttt agagaatttg tcagactttg ttttagaatt tgttcatttg tggtttttat
    55141 atcaaatttt tttgaaaatt gaataaaatt ttgttctttt ttttcattta atctggaagg
    55201 tcgtaaatga aaacttttta ttaaagaatt tgaagtttta taaaataaat ttttcaaata
    55261 ttttttttga ccatttgata aaccactaca atgaaaaaaa aatatatatt ctgaatcatt
    55321 ttcaatttgg gctaattttg cttttaaaat aagtttgcga attttcataa taattatgga
    55381 tttatttttt tttattctgc tttgattctt tttattagag cctgctaaaa aaaagcagaa
    55441 tatttttagt tttaattaaa actaaaaata tctgcagaaa aattcaataa aaaatttcaa
    55501 aataataaaa caatttaata aataataata aaattttttc ttttttatta atttctaatt
    55561 gtaataaaaa ttgagaaaaa ttgcacaaga aacgaagttt cgctgcttgt ctgcttctga
    55621 gaaaagacta agtctcttca aaaaaagtta agtaacaaag caagctataa aatagaaaaa
    55681 aatctgcagc actgcagcgc tgctttgctt tgctttgctt tgctttgctt tgctttgctt
    55741 tgctcaaagc aggacagcgt ttcttgaaag ttttttcaaa gtagaaaaaa agaactgcgg
    55801 caaagcagat aaattttggt gaaaaaatga aaagatttca ttttttcaaa taaaagataa
    55861 aaaagagtca aaacagatca cgtttataca acaagcaaaa caaaaaaata agaatctaaa
    55921 aagcaaaaca tacaatttct aaaaaaaata taatctgttt tcttaataaa atattaaaag
    55981 acaatattaa gtttgattta aaacataaat ataattataa taaaaaaatg gaaaaataaa
    56041 taatctactt attagaattt ttttttagat tttctaaata cattttattt ctttaaaaaa
    56101 tcttttctct ttaattgaga gattggaaaa ataactccaa agactcaaat tctgcttttt
    56161 caacgaactt caagagcttt cataaatttt acaaaatact ttgttttaac agaaatagaa
    56221 tcttttttca tcaaactttt gccagcttct caaagcaaag ctttttttca cttttctatt
    56281 atgctttttc aatactttcc atttatattc aataaaaatt ttttatatat agtgtagttt
    56341 tcaagaataa gttcttctcg tctttcatag ccaataaaat aaacttttaa ttccattatt
    56401 ttcataaaat atatcaaaac attacacaat tggaaacaaa aaccataagc aaagcagggt
    56461 cgcatctgca gacaagaaaa tctacaacgt ttcttgaaat tttttaatac aaaagaaaaa
    56521 aactatagca aagaaaaaat caaatgaaag aaaaaacatt atttttcaaa tacttattaa
    56581 ttatttttcc aaaatggatt gacaaaattc actttaaaaa aaaagaaata attttaaaag
    56641 taaaaaatcc aaattatata tttcctttat tatatttttt aaaatatcat accaatacac
    56701 gctttagtat cctagttgat atatgtggag tggattatcc ttctcgaaaa gatagatttg
    56761 aagtagtata taacttatta agtattcact acaattgccg tattcgagta gaagttagcg
    56821 taaacgaaat aaccccaatt aattcagtag ttgatatatt ttcttcagcc ggatggtggg
    56881 aacgggaagt ttgggatatg ttcggtattt atttttcaaa tcatccagat ttacgtcgta
    56941 ttttaacaga ttatggattt gaaggacacc ctttgcgaaa agattttcct ttaagtggat
    57001 attttgaagt tcgatatgac gattctttta aacgtgttat ttctgaacct attgagatgg
    57061 cccaagaatt tcgttatttt gattttgcaa gtccatggaa tcaatttaca aaagaattca
    57121 aaaaataaat tttctgcaat gctttgcaga cacaaagttt cttctttgga gattcgataa
    57181 aaaaacactg cagaaaagca gcactgcaga tttttctcta ttttatagcc tgtttttctc
    57241 aataaaaaat gatctttcaa aagtttgtta ttttttcaat ttgtcaacaa agcaaagcag
    57301 tgtttgttta tttatttcaa tattaagtat aatacatata gttattcatt tgttttttct
    57361 ttccaataaa aattttctgt ttattttcaa taatttattt aataataaat aattaatgtt
    57421 tttttataaa aatttatact atactgttat tttctataaa aaaataaata tattttataa
    57481 taactacagt tttttttcaa ttttttctgc tttggagaag cagaaaataa aacgtttcga
    57541 aaaaaatttt atttaactct taaactatat ttttttcaca aatatacata aaaaaattaa
    57601 ttttattatg aacaaatttg ctggagcaga gctttcatac ttattagaac aaagaattac
    57661 gaattattac actaaattac aagttgatga aattggacga gtaatctcag ttggagatgg
    57721 aattgcacgc gtttatggac taaataaaat tcaagctgga gaaatggtag aattttctaa
    57781 tggtgtcaaa ggtatggcat taaatttaga aaatgaaaac gtaggtatag ttgttttcgg
    57841 aaatgacact gcaattaaag aaggagatat tgtaaaacgt acaggttcaa tcgttgatgt
    57901 tcccgtaggt aaatcaatgt taggacgtgt agtcgacgca ttgggagtac ctattgatgg
    57961 aaaaggccct ttagcatcag atgttgaaag aaaacgtgtt gaagtaaaag caccaggtat
    58021 tattgcacgt aaatcagttc atgagccaat gcaaactggt ttaaaagctg tagatagttt
    58081 agttccaatt ggacgtggtc agcgagaact tataattggt gatagacaaa caggaaaaac
    58141 tgctattgct attgatacta ttttaaatca aaaacaaatt aatgcgtcta ataacttaaa
    58201 agaaaaattg tattgtgttt atgtagctat tggacaaaaa cgatctacag ttgctcaatt
    58261 agtaaaaatt ttatctgagg caggtgcttt agaatattca attattgttg cggcaaccgc
    58321 atcagaccca gcacctttac aattccttgc accttattca ggatgcgcta tgggagaata
    58381 ttttcgtgat aacggaatgc atgcacttat aatttatgat gatttaagta aacaatctgt
    58441 agcttaccgt caaatgtctt tattattacg tcgtcctcct ggccgtgaag cttttcctgg
    58501 agatgttttt tatttacact ctcgtttatt agaaagagcc gctaaaatgt cagatgattt
    58561 tggtgcagga agtttaactg cattacctgt aatcgaaaca caagctggag atgtgtctgc
    58621 ttatattcct actaatgtta tatcaattac agatggtcaa atttttttag aaactgagtt
    58681 attttaccgt ggtattagac cagccattaa tgtaggttta tctgtaagtc gtgttggttc
    58741 tgctgcgcaa ttaaaagcta tgaaacaagt ttgtggtagt ttaaaattag aattagcaca
    58801 atatcgtgaa gttgctgctt ttgctcaatt tggatcagac ttagacgcag ctactcaata
    58861 tttattaaat cgcggtgcta gattaacaga agttttaaaa caaccacaat atcaacctat
    58921 tccaattgaa aaacaaattg ttgtcgttta tgcagcagtg aaaggttatt tagatcaaat
    58981 tccaatatct tacataactc aatatgagca agaattgctt aaatctattg acacaaatct
    59041 tttatcaaaa attattcaag aaaaggtatt aagtgaccaa ttaaataatc aattagctga
    59101 tttttgtcaa aaatttactc aaacttttgt atcaacacac ttaaattcat aagtgaatgt
    59161 atttgaatca aagcagtgct gtttctagca gacaatgtta tcacatcttc acttgagaaa
    59221 agaataaaaa tttgaggtac taagctgcgt tgcgttaaag aaagcactgc agcgcttctt
    59281 atctgtatcg ctgctttgat gataaaggag aatcaaagga aaaagtgcaa aagcagaaaa
    59341 tctgcagtgt ttcaaaagca aaaattattt catttttttt acatatagtg aaggtttatt
    59401 gaaaagtaat attatataat attactaaat aaaatttctt actgtgcata agagaaacaa
    59461 agtttctctt atgtacccaa tttttggaga aactatgttt ctctgttttt ttcaattgta
    59521 atattatatt tattagcttt gttaaagagc tgcaaaaaaa tattcaaatt ataggatttt
    59581 atttcgtata atacctataa accataacta tgaaaagatt ttatataata cttttagaaa
    59641 aaaatatatt ttttatgctt ttgaaaatct gcagcgtttc tgcaaagcat tgcactctgc
    59701 gatgaaaaaa agcactgctg cttttagctg cagatttttt tctattttat tgctttgaag
    59761 aaaccccgtt tctgctttga tgctttgaag cagacaagca gcaaaactct gtttcttgtc
    59821 tgcagatgcg accctgcttt tttttactat tataaaattt attttcttta aaccagtttg
    59881 ctttgtatac aaaaataatt ttattttcta ttcaggagaa aagggattcg aacccttaac
    59941 cattggtttt ggagaccatt gttctaccat tggaactatt ctccttaggt ttaattgaaa
    60001 taattaatta gtatacaaaa attatttact taatctataa aaggaagatc gaagagaatc
    60061 agagagaaaa aactttgttt tttcgtcaaa tctgcataaa aaatatattt tacaaaaaat
    60121 attattaaaa aataataaaa aaaagaaatt ttctataata acaatagaaa aataaaaatg
    60181 cggtctttta aaatgagaaa ctcaaaaaga agaataagaa acgctgcgga ttttcttctg
    60241 aacctttttt gctttttcaa attattttaa gaacttatta ttcaagatat ttatatacta
    60301 ttatatatta aaagacttta tttaagagat tctatctatt ttgataacaa agtttattaa
    60361 aaaaagagtt aaatacttga gtttttattc ccaacatcta cttttatttt accaagcttt
    60421 gctttcgtag caaagcaaaa aaattatctg taacgtaagt tactacttta aataaaatat
    60481 aaagtaaaaa aaatatatat atggaatttg cccctatttc tatttattta attgttagtt
    60541 taattttatc attaatttta gttggaatac cttttttatt tacttcatct tcaaataatg
    60601 cttacccaga aaaattatca gcatatgaat gtggttttga cccttttgat gatgcaagaa
    60661 gtcgattcga tattcgattt tatcttgttt caattttatt tattatattt gatttagaag
    60721 taacttttct ttttccatgg gcagtatctt taaaaaacat tggattattt ggattttggt
    60781 caatgatagt ttttttagtt atattgacaa tcggatttat atatgagtgg aaaaaaggag
    60841 ctttagattg ggaataaaaa taaagttttt ataaaaaaac gattaacata tatattagtg
    60901 cagagtctgc ttttagtcta cgaagaggta cgagatatca aatggagaga caaagtttct
    60961 caatacaaat tgtttctgca tgtttttgca gtgctatttt tttactttta ataattcaat
    61021 gacttacata ataaaaaaca tatttttatg cttattattt ttttttaaga cttatgtata
    61081 tttattattt attgaaaact tttagatatt tgataaaatt ttgaaaacaa cattcaaaac
    61141 aaagttttga attttttagt tttcaatcat aaaagcaaaa aagattttat ttattcattt
    61201 catatttttt tttcttttca gaaactttaa ataaaatgtt tatttactca cttatagttt
    61261 ttcttcaaaa atataatatt gagaatgaat aaacattttt tctataagta ccatcaagtg
    61321 ataaattata tatgtgagta aatatttttt ttatcaattt attatttttc tgctttgctg
    61381 cagtgcttta gcagaaaata ataaagggta attagctcag cggtagagta cctcgtttac
    61441 accgagagag tcagcggttc gaatccgtta ttacctattt atcaaaccat ttttgaaaaa
    61501 gcaaaacatt attttttatt aaataaagta tatctatgta aaaactccgc ttttatatct
    61561 aaaaaaagca gggtcgcatc tgcagacaaa aaacagagtt ttgctgcttg tctgcttcaa
    61621 aacatcaaag cagaaacggg gtttcttcaa agcaataaaa taaagaaaaa tctgcagcac
    61681 tgcaacattt cgcagcagat atcttcttct gcttttgaca aaaaacaaag tttcaaaaca
    61741 ataaatctaa aaaaaagact taaaaacttt tttttcaact ctattagtta aataaaatga
    61801 aaatttttac gttttttatt aatataaaaa aaaaatagat taaacttttt ttatccaagg
    61861 ggaagtagct tagttggata aagcgccagc ctgtcacgtt ggagatcacg ggttcgagtc
    61921 ccgcctttct cggcaaaaat gaaaataaaa tacagacttt tgaagaaatg aagtttctgc
    61981 ttttggactc tgcaatcaag aaaggttgtt tgtccaaaag cagaccttgc tttttttctt
    62041 tgttactttt agtaagttat tataaagatt ccagaaacaa aaaaataata aaaattttca
    62101 aaaggaggta tggctgagtg gcttaaggca ttggtttgct aaatcagtac gacaagttat
    62161 catatagtat aataaggtga gactccttag ggcatattca ctgccctatc ctatcacgac
    62221 atattcaatc caatttttat atgaagctcg tgaaaatctg cagcgcattg cagcaaaact
    62281 tataaaataa actcataatt tttgaaaaac ttttttatta aacattgtta taatattatg
    62341 aagccgcagg aataaaaatg cttcttcgat gaaaaaaata tgcatatttt tttcatcgaa
    62401 gaagcataag aaactttgtt tcttgaaaat tttttattat tcaaaaaaat atgatttttt
    62461 ataagtcatt ttaaggatag aaaaaaaaat attttttttt catatataaa atatatgaaa
    62521 aaaaatgttt tgaatttttc aataataaat agcgtaagca aattaagcaa cgttaattaa
    62581 aaattaattt atattaaaaa tctcgtaaca aataatttct attttataaa aaaataaaaa
    62641 tgaagaagca aaaatatgtt ataattgaaa aaaagaaaaa aaaactattt ttcttttttc
    62701 cacataatag aaaacaaatg aaatatacaa ttttttaaaa taattttttg cttcaaattc
    62761 atagattatg aaaatcattt caaaaaaagg cagaaaaatt ttttttgttt ttcatttttt
    62821 tctgtaaact tgaggaaaag aaattctttc gtttttatta ttataaaatt ttttcaagcg
    62881 tatgaaaaga tataattgat ttatatatct ttgtgatata aggcagagaa aactttatat
    62941 ttttttatta tattcatcgc cggggttagc ttaactttat tattgaaaag attgattgtg
    63001 tactttttga aacttgaaaa ttctatacta taacttcaaa aaagataact aaaatcttac
    63061 taaaactaaa aaaaaatttt ttattaatga ataacaaaaa gtatatataa aattatttat
    63121 ttttttattt ttttattggc cttttttaag taaattaagt agtaatactt aatactatag
    63181 tatagcaaaa agatagctta agaataaatt aatatacaga agagaaagca tttccgataa
    63241 atatcttgaa atttttgaca aaaatttcaa gaaataaata aaagacttaa gcgtgtttaa
    63301 tttatttttc taaaaaatag aaaaataaat aagctagagc tgtatgctaa caaattagca
    63361 tgtacagttc ttagaggggg actgctaaaa aaaagtatac ctatctcaat acatacaaaa
    63421 tttttgtatc atgggttcga atcccatttc ctccgaatat ccaattttgt aaaaagattt
    63481 tctcttcttt ttatatatta gatattttat tttaatcatt ttattatttt tttgataaat
    63541 tctcacattt agagaaaaaa aaagccattg cagcaaaaca tcaaagttgg aaaagccatt
    63601 attggcttct ctaaacgttc ttcgcggttt ataaaaatta tatttatcaa aaaatttaat
    63661 aaatctcttc tgctttttta accaagcaaa aacggcagat tttcttctgc ttttgcagaa
    63721 gcaaaaaaaa ttatattatg taaagaagca aactttattt tttattaaaa aacaaaaatt
    63781 ttttcatcaa ttccagaaaa ataagagttt tctgcttttt cgtgtttttt atttgacatt
    63841 gaattccata aaaaatactt tttttcagtt tttaatagag cattaaattt ccaataagat
    63901 atataattga aaaatatgaa taatttcgca caaagatggt tattttcaac taatcacaaa
    63961 gatattggta cgctttattt aatttttggt gctattgctg gagtaatggg tacttgtatg
    64021 tctatattaa ttcgtatgga gttagcccaa ccaggaaatc aaattcttgg tggaaatcat
    64081 caattatata atgtattaat tacagcgcat gcttttgtaa tgattttttt tatggtaatg
    64141 ccagctttaa taggaggttt tggaaattgg tttgtaccta ttttaatagg tgctcctgat
    64201 atggcttttc ctcgcttaaa taatatcagt ttttggttat tacctccatc attattactt
    64261 cttttaagtt ctgctttagt ggaagtcggc cctggtacag gttggactgt ttatcctcct
    64321 ttaagtggta ttaccagtca ttctggtggt tctgtagatt tagctatttt tagtcttcat
    64381 ttgtcgggga tatcttctat tttaggttct attaatttta ttactactat ttttaatatg
    64441 cgtggtccgg gtatgactat gcatagaatt cctttgttcg tttggtcagt tttagtaact
    64501 gcttttctat tactgctatc tttacctgtt ttcgctggag caattacaat gcttttaaca
    64561 gatagaaact ttaatactac ttttttcgat cctgctggag gaggagatcc tattttatat
    64621 caacatttat tttggttttt tggtcatcca gaagtataca ttttaatttt accaggtttt
    64681 ggtattatta gtcatgttgt ttctgctttt tcgagaaaac ctgtttttgg atatcttggg
    64741 atggtttatg caatgattag tataggtgtt ttaggtttta ttgtatgggc tcatcatatg
    64801 tttactgtag gattagatgt agatacacga gcttatttta cagcggctac catgataata
    64861 gctgttccaa ctggaattaa aatttttagc tggcttgcta ctatgtgggg tggttccatt
    64921 gaattaaaaa ctccaatgtt gtttgctgta ggatttattt ttttatttac tgtaggtggt
    64981 gttaccggaa taatgcttgc aaactcaggg ttagatattg ctttgcatga tacttattat
    65041 gttgttgccc attttcatta tgtactctca atgggtgctg tatttgctct ttttgctgga
    65101 ttttactatt ggataggcaa aatttctggt cttcagtatc ctgaaactct agctcaaatt
    65161 catttttgga taacttttat tggtgtgaat ttgacttttt ttccaatgca ttttttaggt
    65221 cttgccgggt taccgagacg aattcctgat tatcctgatg cgtatgctaa ttggaatgct
    65281 ataagtagtt acggttctta tgtttcagta gtaggtgttt tagtattttt tttagtaatt
    65341 tattatactt taacaagtaa tgaaaaatgt agtgcaaacc cattttttca aaaagaagaa
    65401 gatgttacta ctttagaatg gatggtacaa agtcctcctg cttttcacac ttttgaagaa
    65461 attcctgcta ttaaagaaac aatttaattt ataacattag gtggagaaac ttggtttctc
    65521 ccaatctgtc gctgctttgc tttaaatagt taaaaaaatt cttttatttt tttatatttt
    65581 ttctgttttt ataaaaaatg agtttaatta taaaaaaaaa taaaatttaa taaaaaagcc
    65641 ggaaaagaat gaattctttg aatatttaaa gaaacaaagt ttcttagatt tgcaaaagca
    65701 gaaacaaagt ttctctattt tattgctttg aagaaacgct gcagattttt tgcggcagat
    65761 ttgtgcaaaa gcagtgcttt gaagaaaaga aaagaaaagc aaagaaactt tgtttcttgt
    65821 ctgcagatgc gaccgcgctt tttttacaat tttactatat ttcaaaagag aaaaaatcat
    65881 aaacttagga ttattaaaaa tacaagtagg cttgcaagag tttaggggca gaagaacggt
    65941 tttgtttcgg aaagaatttg taagggaatg gattttagag gatagagatc atatcgaagt
    66001 tcccagttac taccttaata agattcatta tataaaaacg attattcttg gattattgaa
    66061 gtatgaactt aatttagcat ggactaatat atatagacga attgaaaata attgtttctt
    66121 ttaaattttt ctgtattttc ttttatcagt atattatatt gattttcctg ctttgctttt
    66181 ttttttgtta tttaatggac catagcccgc cccccaccct caaaacaaac aaagtttttt
    66241 aatctttttc tcagaaaaga aaaaagagat agagtagtta ttatattaaa attcataagt
    66301 ttccatttca atttttgaaa tagggtttta tttatttctt ttttcttttc ttttttgttt
    66361 ttagtatttt cttcttttta gttttttatt gtttctattt gggaaagatt tatctaatct
    66421 ttttctttga tttttacctc cgggggggat cttatttcca ggcccccttt atttagtaaa
    66481 tataatttta tcattgctac aatataattt catcactgct taaaaaaaaa attcttgaat
    66541 aaaaaataaa atcttccatt ttttatatct tttttcatag atttcctcat tttatcatag
    66601 ttatgaaaaa aaatcttcga tttcaaaaaa acagaaaaag aaaaaagaaa tatttatacc
    66661 attttttttt ataatattat ttttttttat ttttttattg aattatttta tactttgtaa
    66721 ttttatattt attttagaat tatttcacac aggataacat tttttatagc aatgataaaa
    66781 ttatatctac tataatagag aaaatattct ttattttcta agttattttt ggaagaacga
    66841 agtatttcat ttatttaggc aaaatatgga gaaacttcgt ttttatcttt tttttatgtt
    66901 aagaataaaa taatgatagt taacaaaaaa aatttttgaa aaagatgagt ttgatcctgg
    66961 ctcagaatga acgctagcga tatgcttaac acatgcaagt tgaacgttgt ttgctttttt
    67021 tttttgaaag caaggcagac aaagtagcga acgggtgcgt aatacgtggg aatctgccaa
    67081 acagttaagg ataaatcctt tctaattttt taaagcttta agacagcgct gtttgatgag
    67141 cccgcggagt attatggtag ttggagaggt aaaagctcac caagccgatg atgcttagct
    67201 ggtctttttg gatgatcagc cacactggga ctgagacacg gcccagactc catattagga
    67261 ggcagcagtg gggaattttg gacaatgagc gaaagcttga tccagcaata tcgcgtgagt
    67321 gatgaagggc aatatcgctc gtaaaactct gtcattgagt tgaaatagat aatgacataa
    67381 ctcaaaaagg aagccccagc taactacgtg ccagcagctg cggtaaaacg tggggggcta
    67441 gtgttattcg gaatgactag gcgtaaagtg catgtaggct gtaaataaaa aggggaaaag
    67501 tgaaagtcat cagcttaact gatgaaaatc ttgcaaccct atttacttga gtaagataga
    67561 gggaaatgga atttcgtgtg tagaggtcaa attcatagat atacgaagga acgtcaaagg
    67621 cgaaggcaat ttcctgggtc tttactgacg ctgagatgcg aaagcatggg gagcaaacag
    67681 gattagatac cctggtagtc catgccgtaa acgatgagtg ttcgttcttg gttttaagtc
    67741 cacttaaaaa tatagtggac taatcaggga cttagctaac gcgttaaaca ctccgcctgg
    67801 ggagtacggt cgcaaggctg aaactcaaag gaatagacgg gggcctgcac aagcggtgga
    67861 gcatgtggtt taattcgata caacgcgcaa aaccttacca gttcttgaca tatgaattaa
    67921 ttttcttttt ttataaaaga gaaaaattaa acaataagaa aattcataca ggtgctgcat
    67981 ggctgtcgtc agctcgtgtc gtgagatgtt gggttaagtc ctataacgag cgcaaccctc
    68041 gttttgtgtt gctacgaaat ttttttgatt cggagcactc acaaaaaact gccggtgata
    68101 tactggagga aggtgaggat gacgtcaagt ccgcatggcc cttatgagct gggctacaca
    68161 cgtgctacaa tggcaattac aataggaagc aaggctgaaa agcggagcga atcctgaaaa
    68221 gttgcctcag ttcggattgt tctctgcaac tcgagaacat gaagttggaa tcgctagtaa
    68281 tcgcggatca gcatgccgcg gtgaatatgt acccgggcct tgtatttacc gcccgtcacg
    68341 ccctgggaat gaacttcgct cgaagctttc tataatttat tatgtaattc tgatttttct
    68401 atagcatttt aatattatgt aaaatgcaac aagattttca taataaattc agaaatccac
    68461 agtggggttc gtaactgagg cgaagtcgta acaaggtagc cgtaggggaa cctgcggctg
    68521 gattgactct tttttttgct ttgattaata ttctattcat tttagaaaaa ttttcttcgc
    68581 ttctctgctt tgagcaaagc actgtagcgt tgcttcttac tgtaaaattt ttgtgtttta
    68641 aatgattaaa taaaaaaaac agagcagcga agtagaaaac tatgttcaat aaaaaaaact
    68701 tatttattta taagtttttt ttgcagtgct gctttgcttc tgtatgtgac agaatagttt
    68761 agttcggtag aacaacggaa tcatactccg tatgccgggg gttcaaatcc ctcttctgtc
    68821 aaacgaaaac tttttgtcac aaaaaaataa tattaattct gcttttgtaa aaaaaaagca
    68881 ttggagcaaa aataaatagt tggttattga aagtatctgc agaaaaaatt tcaataatat
    68941 agcttgtgaa aaaaaataat aaaaatatta tccgaactct ttaatgaaat gacaaaaaac
    69001 acgaacccat ttcgaactcg aatagtgaaa tcattttatg ccatatgtac tgatttgtta
    69061 atttcgggag acgtggttga agtttggttt tttttagaga gaaatgattt aattctagaa
    69121 tttctgcttt tgtgaaggta ttttctaaaa gttgatattt ttgctttttt taagttatga
    69181 gaattaaatg aatatttata ttaaggaaaa aaaaattctc ttaattttat tattattttt
    69241 ctataaataa attgagtact ttaatttatt tatagaaaaa ataattatct aatataaacg
    69301 cgggatagag taataggaaa ctcgtcaggc tcataatctg aatattgtag gttcgaatcc
    69361 tacttccgct a
//
