# Supplementary material for: The mitochondrial phylogeny of land plants shows support for Setaphyta under composition-heterogeneous substitution models
Source: PeerJ. 2020 Apr 28;8:e8995. doi: 10.7717/peerj.8995 (PMC7194085; doi:10.7717/peerj.8995)
Supplement: Supplemental Information 2 [file peerj-08-8995-s002.gb]

LOCUS       Mitochondrion      131939 bp    DNA     circular DNA 30-JAN-2017
DEFINITION  Gonatozygon brebissonii culture-collection SAG:292 mitochondrion, complete genome.
ACCESSION   .
KEYWORDS    .
SOURCE      
  ORGANISM  Gonatozygon brebissonii
	    Eukaryota; Viridiplantae; Streptophyta; Zygnemophyceae; Desmidiales; Gonatozygaceae; Gonatozygon.   

FEATURES             Location/Qualifiers
     CDS             complement(2212..2952)
                     /product="primase"
                     /gene="orf 488"
                     /codon_start=1
     gene            complement(2212..2952)
                     /gene="orf 488"
     CDS             complement(2977..3222)
                     /product="primase"
                     /gene="orf 487"
                     /codon_start=1
     gene            complement(2977..3222)
                     /gene=487
                     /label="orf 487 gene"
     CDS             complement(19357..19743)
                     /product="putative integrase/recombinase protein"
                     /gene="orf 461"
                     /codon_start=1
     gene            complement(19357..19743)
                     /gene="orf 461"
     rRNA            join(29176..29641,31696..32348,32422..32494)
                     /product="small subunit ribosomal RNA"
                     /gene="rrnS"
     exon            29176..29641
                     /gene="rrnS"
                     /label="rrnS exon 1"
     gene            29176..32494
                     /gene="rrnS"
     intron          29642..31695
                     /gene="rrnS"
                     /label="rrnS intron 1"
     CDS             30751..31608
                     /trans_table=1
                     /product="putative LAGLIDADG homing endonuclease"
                     /gene="orf 139"
                     /codon_start=1
     gene            30751..31608
                     /gene="orf 139"
     exon            31696..32348
                     /gene="rrnS"
                     /label="rrnS exon 2"
     intron          32349..32421
                     /gene="rrnS"
                     /label="rrnS intron 2"
     exon            32422..32494
                     /gene="rrnS"
                     /label="rrnS exon 3"
     gene            32912..32985
                     /gene="trnM(CAU)"
     tRNA            32912..32985
                     /product="tRNA-Met"
                     /gene="trnM(CAU)"
     rRNA            33279..33398
                     /product="5S ribosomal RNA"
                     /gene="rrn5"
     gene            33279..33398
                     /gene="rrn5"
     gene            33784..33856
                     /gene="trnM(CAU)"
     tRNA            33784..33856
                     /product="tRNA-Met"
                     /gene="trnM(CAU)"
     rRNA            join(34972..35966,36059..36366,37911..38730)
                     /product="large subunit ribosomal RNA"
                     /gene="rrnL"
     exon            34972..35966
                     /gene="rrnL"
                     /label="rrnL exon 1"
     gene            34972..38730
                     /gene="rrnL"
     intron          35967..36058
                     /gene="rrnL"
                     /label="rrnL intron 1"
     exon            36059..36366
                     /gene="rrnL"
                     /label="rrnL exon 2"
     intron          36367..37910
                     /gene="rrnL"
                     /label="rrnL intron 2"
     exon            37911..38730
                     /gene="rrnL"
                     /label="rrnL exon 3"
     exon            complement(47817..49109)
                     /gene="cox1"
                     /label="cox1 exon 2"
     CDS             join(complement(50085..50438),complement(47817..49109))
                     /trans_table=1
                     /product="cytochrome c oxidase subunit 1"
                     /gene="cox1"
                     /codon_start=1
     gene            complement(47817..50438)
                     /gene="cox1"
     intron          complement(49110..50084)
                     /gene="cox1"
     exon            complement(50085..50438)
                     /gene="cox1"
                     /label="cox1 exon 1"
     CDS             complement(51495..52049)
                     /trans_table=1
                     /product="ATPase subunit 4"
                     /gene="atp4"
                     /codon_start=1
     gene            complement(51495..52049)
                     /gene="atp4"
     CDS             complement(52049..52609)
                     /trans_table=1
                     /product="ATP synthase F0 subunit 8"
                     /gene="atp8"
                     /codon_start=1
     gene            complement(52049..52609)
                     /gene="atp8"
     CDS             complement(53008..53604)
                     /trans_table=1
                     /product="ribosomal protein S4"
                     /gene="rps4"
                     /codon_start=1
     gene            complement(53008..53604)
                     /gene="rps4"
     gene            complement(53720..53790)
                     /gene="trnG(UCC)"
     tRNA            complement(53720..53790)
                     /product="tRNA-Gly"
                     /gene="trnG(UCC)"
     gene            complement(54595..54682)
                     /gene="trnS(UGA)"
     tRNA            complement(54595..54682)
                     /product="tRNA-Ser"
                     /gene="trnS(UGA)"
     gene            complement(55208..55290)
                     /gene="trnL(UAG)"
     tRNA            complement(55208..55290)
                     /product="tRNA-Leu"
                     /gene="trnL(UAG)"
     exon            complement(56460..57218)
                     /gene="cob"
                     /label="cob exon 2"
     CDS             join(complement(59111..59569),complement(56460..57218))
                     /trans_table=1
                     /product="apocytochrome b"
                     /gene="cob"
                     /codon_start=1
     gene            complement(56460..59569)
                     /gene="cob"
     intron          complement(57217..59110)
                     /gene="cob"
     exon            complement(59111..59569)
                     /gene="cob"
                     /label="cob exon 1"
     CDS             complement(59969..60961)
                     /trans_table=1
                     /product="NADH dehydrogenase subunit 1"
                     /gene="nad1"
                     /codon_start=1
     gene            complement(59969..60961)
                     /gene="nad1"
     CDS             complement(61327..62025)
                     /trans_table=1
                     /product="cytochrome c oxidase subunit 3"
                     /gene="cox3"
                     /codon_start=1
     gene            complement(61327..62025)
                     /gene="cox3"
     exon            complement(63421..63816)
                     /gene="cox2"
                     /label="cox2 exon 2"
     CDS             join(complement(68205..68633),complement(63421..63816))
                     /trans_table=1
                     /product="cytochrome c oxidase subunit 2"
                     /gene="cox2"
                     /codon_start=1
     gene            complement(63421..68633)
                     /gene="cox2"
     intron          complement(63817..68204)
                     /gene="cox2"
     CDS             complement(64719..66596)
                     /trans_table=1
                     /product="putative reverse transcriptase/maturase"
                     /gene="orf 1529"
                     /codon_start=1
     gene            complement(64719..66596)
                     /gene="orf 1529"
     exon            complement(68205..68633)
                     /gene="cox2"
                     /label="cox2 exon 1"
     CDS             complement(71893..72513)
                     /trans_table=1
                     /product="NADH dehydrogenase subunit 6"
                     /gene="nad6"
                     /codon_start=1
     gene            complement(71893..72513)
                     /gene="nad6"
     CDS             complement(72862..73620)
                     /trans_table=1
                     /product="ATP synthase F0 subunit 6"
                     /gene="atp6"
                     /codon_start=1
     gene            complement(72862..73620)
                     /gene="atp6"
     gene            complement(73840..73911)
                     /gene="trnE(UUC)"
     tRNA            complement(73840..73911)
                     /product="tRNA-Glu"
                     /gene="trnE(UUC)"
     gene            74178..74251
                     /gene="trnR(ACG)"
     tRNA            74178..74251
                     /product="tRNA-Arg"
                     /gene="trnR(ACG)"
     gene            complement(75101..75172)
                     /gene="trnG(GCC)"
     tRNA            complement(75101..75172)
                     /product="tRNA-Gly"
                     /gene="trnG(GCC)"
     CDS             complement(75587..76024)
                     /trans_table=1
                     /product="ribosomal protein S7"
                     /gene="rps7"
                     /codon_start=1
     gene            complement(75587..76024)
                     /gene="rps7"
     CDS             complement(76476..76844)
                     /trans_table=1
                     /product="ribosomal protein S12"
                     /gene="rps12"
                     /codon_start=1
     gene            complement(76476..76844)
                     /gene="rps12"
     CDS             complement(78333..79850)
                     /trans_table=1
                     /product="NADH dehydrogenase subunit 2"
                     /gene="nad2"
                     /codon_start=1
     gene            complement(78333..79850)
                     /gene="nad2"
     CDS             complement(80438..80968)
                     /trans_table=1
                     /product="ribosomal protein S1"
                     /gene="rps1"
                     /codon_start=1
     gene            complement(80438..80968)
                     /gene="rps1"
     gene            82042..82112
                     /gene="trnC(GCA)"
     tRNA            82042..82112
                     /product="tRNA-Cys"
                     /gene="trnC(GCA)"
     gene            complement(82498..82571)
                     /gene="trnF(GAA)"
     tRNA            complement(82498..82571)
                     /product="tRNA-Phe"
                     /gene="trnF(GAA)"
     CDS             82706..83485
                     /trans_table=1
                     /product="ribosomal protein S2"
                     /gene="rps2"
                     /codon_start=1
     gene            82706..83485
                     /gene="rps2"
     CDS             83743..84285
                     /trans_table=1
                     /product="channel subunit of ABC transporter for
                     cytochrome c1"
                     /gene="ccmB"
                     /codon_start=1
     gene            83743..84285
                     /gene="ccmB"
     CDS             84308..85045
                     /trans_table=1
                     /product="subunit of ABC transporter for cytochrome c1"
                     /gene="guanaco"
                     /codon_start=1
     gene            84308..85045
                     /gene="guanaco"
     CDS             85584..88475
                     /product="heme lyase"
                     /gene="yejR"
                     /codon_start=1
     gene            85584..88475
                     /gene="yejR"
     gene            complement(89197..89270)
                     /gene="trnR(UCG)"
     tRNA            complement(89197..89270)
                     /product="tRNA-Arg"
                     /gene="trnR(UCG)"
     gene            89593..89666
                     /gene="trnP(UGG)"
     tRNA            89593..89666
                     /product="tRNA-Pro"
                     /gene="trnP(UGG)"
     CDS             89694..90089
                     /trans_table=1
                     /product="succinate:cytochrome c oxidoreductase subunit 3"
                     /gene="sdh3"
                     /codon_start=1
     gene            89694..90089
                     /gene="sdh3"
     CDS             90108..90371
                     /trans_table=1
                     /product="succinate:cytochrome c oxidoreductase subunit 4"
                     /gene="sdh4"
                     /codon_start=1
     gene            90108..90371
                     /gene="sdh4"
     CDS             91384..91695
                     /trans_table=1
                     /product="NADH dehydrogenase subunit 4L"
                     /gene="nad4L"
                     /codon_start=1
     gene            91384..91695
                     /gene="nad4L"
     gene            complement(94495..94568)
                     /gene="trnR(UCU)"
     tRNA            complement(94495..94568)
                     /product="tRNA-Arg"
                     /gene="trnR(UCU)"
     gene            94604..94685
                     /gene="trnY(GUA)"
     tRNA            94604..94685
                     /product="tRNA-Tyr"
                     /gene="trnY(GUA)"
     CDS             complement(95278..96033)
                     /trans_table=1
                     /product="SecY-independent transporter protein"
                     /gene="mttB"
                     /codon_start=1
     gene            complement(95278..96033)
                     /gene="mttB"
     CDS             complement(97070..98563)
                     /trans_table=1
                     /product="NADH dehydrogenase subunit 4"
                     /gene="nad4"
                     /codon_start=1
     gene            complement(97070..98563)
                     /gene="nad4"
     exon            complement(99112..100938)
                     /gene="nad5"
                     /label="nad5 exon 2"
     CDS             join(complement(101957..102169),complement(99112..100938))
                     /trans_table=1
                     /product="NADH dehydrogenase subunit 5"
                     /gene="nad5"
                     /codon_start=1
     gene            complement(99112..102169)
                     /gene="nad5"
     intron          complement(100939..101956)
                     /gene="nad5"
     exon            complement(101957..102169)
                     /gene="nad5"
                     /label="nad5 exon 1"
     gene            102448..102528
                     /gene="trnL(UAA)"
     tRNA            102448..102528
                     /product="tRNA-Leu"
                     /gene="trnL(UAA)"
     gene            complement(102573..102654)
                     /gene="trnL(CAA)"
     tRNA            complement(102573..102654)
                     /product="tRNA-Leu"
                     /gene="trnL(CAA)"
     gene            103234..103306
                     /gene="trnH(GUG)"
     tRNA            103234..103306
                     /product="tRNA-His"
                     /gene="trnH(GUG)"
     CDS             complement(104180..104704)
                     /trans_table=1
                     /product="ribosomal protein L10"
                     /gene="rpl10"
                     /codon_start=1
     gene            complement(104180..104704)
                     /gene="rpl10"
     CDS             107215..107742
                     /trans_table=1
                     /product="NADH dehydrogenase subunit 9"
                     /gene="nad9"
                     /codon_start=1
     gene            107215..107742
                     /gene="nad9"
     CDS             107925..109466
                     /trans_table=1
                     /product="ATP synthase F1 subunit alpha"
                     /gene="atp1"
                     /codon_start=1
     gene            107925..109466
                     /gene="atp1"
     gene            109534..109606
                     /gene="trnW(CCA)"
     tRNA            109534..109606
                     /product="tRNA-Trp"
                     /gene="trnW(CCA)"
     exon            110126..110362
                     /gene="nad3"
                     /label="nad3 exon 1"
     CDS             join(110126..110362,113238..113381)
                     /trans_table=1
                     /product="NADH dehydrogenase subunit 3"
                     /gene="nad3"
                     /codon_start=1
     gene            110126..113381
                     /gene="nad3"
     intron          110363..113233
                     /gene="nad3"
     exon            113238..113381
                     /gene="nad3"
                     /label="nad3 exon 2"
     gene            114053..114124
                     /gene="trnV(UAC)"
     tRNA            114053..114124
                     /product="tRNA-Val"
                     /gene="trnV(UAC)"
     gene            114341..114414
                     /gene="trnD(GUC)"
     tRNA            114341..114414
                     /product="tRNA-Asp"
                     /gene="trnD(GUC)"
     gene            117449..117521
                     /gene="trnA(UGC)"
                     /label="trnA(UGC) tRNA"
     tRNA            117449..117521
                     /product="tRNA-Ala"
                     /gene="trnA(UGC)"
                     /label="trnA(UGC) tRNA"
     gene            118145..118217
                     /gene="trnT(GGU)"
     tRNA            118145..118217
                     /product="tRNA-Thr"
                     /gene="trnT(GGU)"
     exon            118626..118946
                     /gene="nad7"
                     /label="nad7 exon 1"
     CDS             join(118626..118946,120173..121081)
                     /trans_table=1
                     /product="NADH dehydrogenase subunit 7"
                     /gene="nad7"
                     /codon_start=1
     gene            118626..121081
                     /gene="nad7"
     intron          118947..120172
                     /gene="nad7"
     exon            120173..121081
                     /gene="nad7"
                     /label="nad7 exon 2"
     CDS             121771..122064
                     /trans_table=1
                     /product="ribosomal protein S10"
                     /gene="rps10"
                     /codon_start=1
     gene            121771..122064
                     /gene="rps10"
     exon            122120..122368
                     /gene="rpl2"
                     /label="rpl2 exon 1"
     CDS             join(122120..122368,122702..123151)
                     /trans_table=1
                     /product="ribosomal protein L2"
                     /gene="rpl2"
                     /codon_start=1
     gene            122120..123151
                     /gene="rpl2"
     intron          122369..122701
                     /gene="rpl2"
     exon            122702..123151
                     /gene="rpl2"
                     /label="rpl2 exon 2"
     CDS             123159..123422
                     /trans_table=1
                     /product="ribosomal protein S19"
                     /gene="rps19"
                     /codon_start=1
     gene            123159..123422
                     /gene="rps19"
     CDS             123429..124823
                     /trans_table=1
                     /product="ribosomal protein S3"
                     /gene="rps3"
                     /codon_start=1
     gene            123429..124823
                     /gene="rps3"
     CDS             124829..125236
                     /trans_table=1
                     /product="ribosomal protein L16"
                     /gene="rpl16"
                     /codon_start=1
     gene            124829..125236
                     /gene="rpl16"
     CDS             126647..127228
                     /trans_table=1
                     /product="ribosomal protein L5"
                     /gene="rpl5"
                     /codon_start=1
     gene            126647..127228
                     /gene="rpl5"
     CDS             127238..127537
                     /trans_table=1
                     /product="ribosomal protein S14"
                     /gene="rps14"
                     /codon_start=1
     gene            128147..128374
                     /gene="rpl6"
                     /modified_by="FILIPE"
     gene            127238..127537
                     /gene="rps14"
     CDS             128378..128764
                     /trans_table=1
                     /product="ribosomal protein S13"
                     /gene="rps13"
                     /codon_start=1
     gene            128378..128764
                     /gene="rps13"
     CDS             129204..129569
                     /trans_table=1
                     /product="ribosomal protein S11"
                     /gene="rps11"
                     /codon_start=1
     gene            129204..129569
                     /gene="rps11"
     CDS             129676..129897
                     /trans_table=1
                     /product="ATP synthase F0 subunit 9"
                     /gene="atp9"
                     /codon_start=1
     gene            129676..129897
                     /gene="atp9"
     gene            130433..130506
                     /gene="trnM(CAU)"
     tRNA            130433..130506
                     /product="tRNA-Met"
                     /gene="trnM(CAU)"
     gene            130517..130589
                     /gene="trnK(UUU)"
     tRNA            130517..130589
                     /product="tRNA-Lys"
                     /gene="trnK(UUU)"
     gene            131069..131141
                     /gene="trnT(UGU)"
     tRNA            131069..131141
                     /product="tRNA-Thr"
                     /gene="trnT(UGU)"
     gene            131637..131708
                     /gene="trnQ(UUG)"
     tRNA            131637..131708
                     /product="tRNA-Gln"
                     /gene="trnQ(UUG)"
ORIGIN      
        1 cctatggcaa tgcaagtcag ttatgacttg cattgaactt cagtgaagca aaaagaatct
       61 attacgccag ataatacgac ggataatacg acggataaga tttccctaat tttctctaag
      121 aaattaatta gatttgcaag aagatttgcg aacgcgacct tatcatcatt gtaagcgaaa
      181 aacaacaaaa aacacgagat aataacttaa cgtgccgtaa acaattcaaa ccactcctcc
      241 aagctttttt cattttcttc taattttctt aattgcttgt taggaacgta accttaaaaa
      301 tttagattca gaatttggtt ggttttccaa gtcagaaaaa ggtgcttacc gtgaatcata
      361 acatattttg gttttcttct ttattaggtt actttgaagt gaattttacc ttttcaacaa
      421 gccaagacct tccagataat aatccatcca gtgacaggtc tcgacccctg taggcagtat
      481 ctctctctta cttacttatt acttacacca atgtatatgc tgtcatgaaa ttcatgcgtt
      541 ttagatccta actataggat atgttgaatg catttatgga ggcgagatat ctatctatta
      601 gagagagaga tccggcggag gtctatccgg cgtgtatagt aaagtcagta tagtaatgtc
      661 attcgtgtaa atcatgcttg ctatgcgtgc ctttatcctt cgtggaagca caatgcaagt
      721 tgcaaaagat agccttccac gtaagtcata actgacttgc attacgttag catagaattg
      781 ggccggacta atccggcgtt aattagttta attagtagga aattcaaaaa gaaaggagaa
      841 ggcttgaggg ctgcaagctt cgtttggtct atttcggggg gcaagggcca gtccacttac
      901 cccattacac ttgagtgtgc cggagaactg gtccggctat agagaaatca tgtaacccat
      961 gtagaagaag gaaagaaaaa caaagcaaaa tgtaggttat gtaagatgta tcaaattaat
     1021 atagagaagc tagctacgaa ggtggtgtag gtagtgtagg atatggaagt aaaaacaaag
     1081 cgttcgtgca ggtcacttca gtgaagcttt ggttgaaagc caccataata cagaatggtg
     1141 gctttgaatt gaaagaaggg taaatcaaag caaaagaggt gtaatttcta ttcatgactc
     1201 taacgttggg taaatacgtt gaatttctat tctttgagga tattgtaaac ccaaatggtg
     1261 accaatacgt agaagatttt tagaaatggt gctgaaataa gtatcaactt gattttgggg
     1321 taaaataact acattgccat cgtggaaatg accaataagt tggcaacctg gaatcaattt
     1381 aaaggtttca atggtagatc tagctaggag agcaaattca gaactttgta aaaaattggg
     1441 gtaagctgta ggaaatgtac tttcggttac tttatatcgg tgctgagtgg gcccaataag
     1501 gtaatcgtca tcatatgctt ttcgtatttg atctgaaact agacgaaaat cagtgatgat
     1561 agaggagttc atcatctcag aagatatttc ttgtgctatc ttataacaag cttcataaaa
     1621 aggagtatct ataaactctt tttgagtcag accagcatcg gttctcaaag tgtctaagat
     1681 accggacata aaagcacgag gcccacctaa gaaaaaagaa gaataaacac aaatctttac
     1741 gaaaggcttc aactaaagat ctttctgacc attcttttcg aattcagttt caatagattt
     1801 ccagagacca acactctcaa tggcattttg taaagcatgg agctcttggg gaaagagacc
     1861 taatacgatc gaagtgtagc aactaactaa atctagatct atgatcacta aacccagttc
     1921 cttctgtagg tattatccta taagagaata tagatgtcct cgcagaattc gtttggtgct
     1981 atgtttggta tttctataag caacaggaat gattctagga gaaagcccca tgggtttgta
     2041 ggaatagggt ataataccaa atttcttaat ttgagcgaga cttctagtta taactttctc
     2101 aacacaacgt ctaaactcgg gagaatagac ttggtgttga gaaagatact catctacaaa
     2161 atgagaagga ttgagctcaa aagatctagc tatagtgttt aatctaattt ttcatggagt
     2221 tttctcaaga agtttgaaat attctacata gttaggttgg ccatacagag aatcctcttt
     2281 accaaaataa cccatctgct tccacagagg aactttactc cctgtcaggg gataagaacc
     2341 cctgacagat tcttcttctg tagtagaaga atctacatta cctaagaaat tattaggtaa
     2401 tattttagga tatagtagaa tagtcttaga ggtatccctc ggaggatatt ctagctgaga
     2461 ggtttctagc cgctgagagg tttcataaga atgatcggtc accagaggag ctccgaatcg
     2521 ataatccctg tcatagaccc cttccctcac tttgatacca gttacaaaaa tcccttgatt
     2581 tttgcgtatt ttctcggatg gataattgag atctttgaga gttcttaaaa gcacttcaga
     2641 aaagactgtg tgggccaaag gtctgatacc ttgacgtgca gaccagcgct catatgtggg
     2701 atacaaagct tgccttcttg aaagctcatg ctctgcccta ataccctctc ctgacttaaa
     2761 acccagaaat gagccttctc cagagattat ttcctctttg atccacctca agagaggatt
     2821 agaaatctct tttgcttgat cccttgctga catgaaacta ggagttaagg ctagattctt
     2881 aagaatcttg gtcacagtgg ctttatctac ttccatcacc caattaagaa atccaggtag
     2941 ctcttcagcc attatacccg aatattcgga attcttctag atgagtaaat cttctcgtat
     3001 ctctttcggt acattttcca caggaaagac tcgcattctt ctggctatag cattggaggt
     3061 gtctaaagaa cccaatgggt aattactgac tatcatcacc agcccattta caactatttc
     3121 actggagcct tggaccaatt tctgacgacc ctttaatgca tcgcctcctg tgagcatctt
     3181 gagtatagcc aaatcgcccc tgtaatattc tacgtcgctc atcagaatta gttttttagc
     3241 gcgtaaatta gctacttcga aaggatccga atggtttgta aagatcaacg agatgttcta
     3301 atcgttgcct ctctcccaac caaagcgctt gctaaatggg ctaaagtgga tttcccggtc
     3361 ccgccaggtc ccacaacata cagaaatatt tgggactcaa catagctatg cagcaaggcc
     3421 caataccaac actcgaggaa tagaagccga tcgggataat tggaactaat ttgcgaaagg
     3481 aagttagaag tcacaggaca ctttgcgccc ggatggtaag cataacctac ttgtgacctg
     3541 gtaaaagatt tcggcgacca aggtccaaat tctttggtta atatatttta agaaccatta
     3601 gttagagtaa tgatatgtgt atcaaaattc ggattcccag ttttactatg ggacccatat
     3661 aatatttcat gataaatagc attcatagtt gtaatcttag cttctaaggg attaatagtg
     3721 accagaagtc tctttataat ggacttgaat tcattaggag aaaattcttg atatatccct
     3781 cgatcaatat catatagaaa gaatgttaaa gtttttggat aggctttaca atactgcaga
     3841 catgactttt ttactaagat atctgtcaag atagctggag ttttgtataa tgtatctata
     3901 ttttcagtct cttgcatagt taaagattgc catactcaaa attcattttg ttgtttcttt
     3961 tttttgttta ttattttaaa caaggccaaa ggttgctgaa gctacctaca cttgcgctta
     4021 tctttctctt tacacaacta ttagagtata ttctattctc tatgactagt cacatacaac
     4081 caaagcttca ctgaagttca atgcaagtca taactgactt gcattgcaag tcataactga
     4141 cttgcattgc catagtgcaa gtgacgttcg tcacttgtca ctgaagtgac ctcttttttg
     4201 ccgcaagccc gtcaagaagg tcacgctagt gacaagtcac gctagtgact tgcgcttgcg
     4261 gacaaccttc gtgcaagtga cgttcgtcac ttgtcactga agttcaatgc aagtcataac
     4321 tgacttgcac cttcgtgcaa gtgacgttcg tcacttgtca ctgaagtgac ctacactttt
     4381 gctttggttt ttccttccat aacctgcact acctacacca ccttttgcaa aaaggtcagt
     4441 agttaacagc gtgctcagcc tgcactatgc aacctatatt ttctgaggcc cactagctgc
     4501 atctgaagct atataggagc tccatgtgag taacgttttg catccttcgt gcaagcgcaa
     4561 gtcactagcg tgacttgtca ctatcgtgac cttcttgacg gttgcgttcg caaactgaag
     4621 caaccttcac gtggttgaaa ccctcttgag ctttacattt gttacactac tgtgatgcga
     4681 ggtatacttt gctgaagcaa cctttgattt tcggcgttgg cattgatagc catgctggct
     4741 tatcctatta tgccggcttt ccttcttatg ccggcttatc cttttatgcc ggctttcctt
     4801 cttatgccgg ctgtcttttc ccttgtcggc ttttgtaggt gtgatgatta aaccggtgat
     4861 gacatcgctg tttagctttg tcatgataga aaaaagagat agacagaaca acaattttgt
     4921 gtcgtaaaaa aaacccacct gaatttggag tgtttaaaaa ttcactccaa tcccgtggat
     4981 ttgtaaactg ttaaaatctc tcttatttag gactttcttt ggcaatctgg atttgtaaac
     5041 tgttaaaatc tctcttattt aggactctct ttgagaatct ggatttgtaa actgttttgt
     5101 cttgcgttat tcagtttgtc taaagtttgc ttaatctctg ccggggtaat tctagttcgt
     5161 cgatacaaag ccgtggttgc aatatcttta tgaccaacct tcgtgcaagt cacgttcgtg
     5221 acttgttact tcgctttacg aacgtaacct ttactttttc tatcggaacc ttcttttcaa
     5281 gcaactccgt aataaaagta gcccgttaac tatgagttcg tatatgctta ccaagcttcg
     5341 tagaggcaat tctaagaact ttatttactt gtctgtcaaa gaaagatcgt tctaaggctt
     5401 tgctaaaaca gcctccgccc gctacgaaga aaggcttttc gggttctggt tgattttgtt
     5461 caagtaaaca aaattcatca gctagttctt gtagttttct tcgccctgcc gtccccaaac
     5521 atatcaaatg tcttttagct cccctttaac gttgcgaaat ttgagtttcc ccgtgatgaa
     5581 ataactcgtt taattgtttt gtattaaaca atagtagatt tgagatcctg attccggttt
     5641 gatagagcaa agtaagaaca attttcactc tggctatagg ttgtttatcc aactaaactt
     5701 ggttagttag ttgtaaaatc aagtgaaatt cctccgggct gatagcttcg cgtagtttta
     5761 ctcgctttgc tttttgcctt tttgcttttc tagcagcaac aagactctct tgatgctctc
     5821 tttgcatttc cctttcaact aaatattcca ttttggtttc atttttcctc ttctcttcga
     5881 gtaattgcaa gttttgctct tctaatctct tgttgccctg tctatctctt tgttcccagt
     5941 ctataaagaa agcttcccaa ctccccccga acttttttac aacgtcagct ctgtacttct
     6001 ctttttctaa aacctctact tgattattct ttaacgtgat tgtagattgt ttaatataat
     6061 cgtttgtttt tttcatgtga aatatgggtt tttctttgat tttaagtttg cgaacgcaac
     6121 cttttgctca atgcaagtca tttgcttaag ttactttgct gaagctccat gcaagtcata
     6181 actgactttt gtttgccttt ggttacaaaa gtaacaagtg acgaacgtca cttgcacttt
     6241 ggcgcaagcc cttcttgacg gtcacgctag tgacaagtca cgctagtgac ttgcgcttgc
     6301 ggacaacctt cgtgcaagtc acgaatgtga cttgttacat cgcttcacga acgtgacctt
     6361 ctgcttgtca cgttagttca atgcaatgta agccataaat gacttgtcgc attgcggtct
     6421 cacgttcttt cagcttgtca cgttagttca atgcgatgca agtcatttat gacttgttac
     6481 gtcgcttcac gttagttcaa tgcaagtcat aacttgccat ctttttgtaa agatctatgc
     6541 gagtcacgtc gcgttcgcga ccttcgttta ctgaagtaac ctaacggatt tgttacgtgt
     6601 tgcaaccttc gtctactgaa gtaaccaaag gttgctttag cagatgaaag taaccaaagg
     6661 ctgctttagc agatgaaaag aaccttaggt cacttcagtg acaagtgacg aacgtcactt
     6721 gcacgaaggt tgcctatggc aatgcaagtc agttatgact tgcaatgcaa gtcagttatg
     6781 acttgcattg aacttcagtg aagcaaatgt tgtttttctc cttttttgta ggttacttta
     6841 gtcaccgggg tagaacagcg ccggagttaa cgcccgagtt gtatagcgcc ggaattgtat
     6901 aacaccgaag tgtgacagcc cttgagtgag gggggtgcac tggttgagtg tggctgtgct
     6961 ttgctttact ttgctatgta ataattgttt aacggtcgga aaaagatagg aaaatgggcg
     7021 gtctttctag aagaaagacc accctaagat aaaaggttag tctactaaaa aacctatgtt
     7081 taagaaaaaa aaaagcacga aaacagtcct ctaaaccctt aaaacccatt aaaaaaacaa
     7141 acctgtagtg gtgatcagtt cacctgcagt gttgaatgct tgaaaaatct cttctgtagc
     7201 tacagacatc tcaggagtca tcatcatagt aggatctaaa acatctgcat tggtctcaac
     7261 aaagcagtaa ttaacagaag aggggtttgt tacagctacc tctgcgccac ctgtacccgg
     7321 tttaggatcc gcaataattg cataagcaac cttatcagca gtttgagcag gatccaaagt
     7381 gtctgtaatt ttcccagcta ccgtagaaat gggatctttg acttctagtg aacttgaagt
     7441 cgaggcttgt gtatctgtcg gaggttttgg cgtgtttgac ggtacaggcc aatttctaat
     7501 cactggttct tcgtcagagt ttgtccttga tcttgggggt atgaaagaat cactataaaa
     7561 cctgtcacgc tttggaggta ttacttccac tcctgcctgt cttgcgaggg cacgaaggta
     7621 gatggcaaat tcactatgat tgttgtcaaa ctctccaaat gagccttcca actttccttt
     7681 aaaaagatta aagttttccg cagactcggt tttgaactga ctcatctcgg ttgtcacctc
     7741 ggttttgaac tgactcatct cggctatcac ctcggttttc aacgcaatta tctcgttttt
     7801 tacttcggtt ttcaacgcaa ttatctcgtt ttttacctcc atcatctcgg ttttcacttc
     7861 ggttttcgcc acttctacat cggttttcac ctcatttagg tcactagaaa tatctcttaa
     7921 ctgactagct gaagtattag ccgcatcgct caccttgcta ctcactgcag ccaaaccagc
     7981 gtcggtattc taaaaacctg tagttacatg taaatctacc tcggttatat gaactacagc
     8041 ctcgttgact tgttcagtaa taccgcttac accatctttt ataacctcta catccctccc
     8101 tatatcatgt gttttactcg tgatatccat tactctttct gctacacctc taagatcctg
     8161 tttgataatg atgttatctt gtacaagccc ctctgtagtt tctgctaagg attaaagtcc
     8221 agtgtcaaca gattttactc cttcttgcac gacatctact ttcttttcta ccctgtccac
     8281 cttaccatct acctaacata tagaattttc caatctcccc gtgcgaaaaa catattgaat
     8341 accctgagca gctaaatatc ctgttatggt taacgtcgct gcccctacca caataagaat
     8401 atatcctcca ctttgggaca caccagtgac gtttgtaaaa atcttttaaa aagtgttagc
     8461 cgcttcaata gcattaggta tcgtgggtgc taccgcctct atttggggtg gttgaattac
     8521 aatgttagtt tgagcaggct gagcaagctc tctacttcga atgactatct tttcaggtaa
     8581 ccactttttt gaattctcac ttgtgaaagc ccaatatgta acacctgcca ccgtagaata
     8641 gtttataata gcgttgatag ttgatttcat atctgttaat aattattatg tctaaattga
     8701 gcatagtata gaactggtta aagtaacgct ggttagaata gagtgagaac accggcaaga
     8761 agtccggcga gactggactt cttgcgcccg gagaaagaaa gttctccgca aaaatacacg
     8821 ttctcaacgc gtttttgtct ataaacatct tctagtttgt tggagagccg atttgtcgtg
     8881 agtcgtctat actacatata ataatcaagc cacaccgatc aatagaatat ttctctacca
     8941 atcttttcca agaaataaat caaattagcg agtacatcta taaacttttc ttcttgaaag
     9001 gaagaaaaca acatgcagca ccatataaaa atttttagta cgaagaataa gtcaaacctt
     9061 tcattaatgt tttttaagtt gattagaatt ttcttaatca cttgaatagt ccgcaaaact
     9121 ttctccacag aagctacatt agactcgaca ggtagttttt ccttagactc gacaggtagt
     9181 tttcccttct tttcagccat attttactat tctttattct ttttttcgac tccattgtta
     9241 taaataacaa tatttataac atgtttaaag ggggaaacag tacctatcaa agattccaag
     9301 acagagttca tataaaagtt gatcattcgt gctgtcattt ctctgtcggg tgaaaagtag
     9361 tttatagaat gaaaaatgtc tacttctata ctacggccag gtgagaaatt gatatctaaa
     9421 attcttcttg catcttttat agaaaccact ttaatagaat aagctgaagc gccttttcta
     9481 tgaattctgt attcgaattg aaactttaaa ccaacacgct tatgagctgc tgcatcgcgt
     9541 tgtagataat acaaaaaaag aaaaaggtcc ttccagtagt cttttaacct cttaccacct
     9601 ctataaacat ttaagaattc ctgattcaac tgggcctcta aacccactac catactcgac
     9661 aacgccatcg attgtgctgt taacattttt ttctctctct cagaattcac catgtttatc
     9721 ttcttttttt tctattattt tctttctaga aatcatagga gatgccgtac ttttcatccg
     9781 gcggtattac acgttctatc gaagaatatg ccggactttt atccggtttg agtggactaa
     9841 caatcatata ggatgccgga tctggatccg gcggggtgag ctattgatta aaacaatcta
     9901 acatcatgct acgaaccatt tcagcctttc gatggagagt tttcctttta tggaaatccc
     9961 tataggttcc tccttcacct ttaaaacgct tcgcttctat gaacaatctt tcaactaaac
    10021 cctccgagtc atgcaatact tccatctttt gaccttgatc atttgttaaa gcaaccttat
    10081 tctcttcaac gttcgtagct actcttattt gtggtagcac ttcctcttta taaataggtc
    10141 ctagagtcct aaatgatcta aagaaaactt cgtgtttatt gaagatttga gaacttttcc
    10201 aagtaatgaa tagatttttg gcaggaatca taacttcttt ctttctatta aaaggacact
    10261 gtacgggcca actataggaa tttcttaact aacaagttat tttgcttaag ttactgaagt
    10321 aacattgcaa gtcataaatg actgtactta tctttggtcg cgttagctca atgcaatgca
    10381 agtcagttat gactttactg aagtaacctt ctaggcattt agtatccggc attgccggca
    10441 ttgccggcag tgtcattatt gagcttccac tttcatttgt aaagaggtaa gtgggtacta
    10501 cccactaaat aagagaaaag tctacacggc cttttctgaa gtaaccgtaa tatgaagagt
    10561 ttgggtgtag gtcacttcag tgaccgtcaa gaaggcaatg caagtcagtt atgacttgca
    10621 ttgaacttca gtgaagcttt ggctctggca gtgaaaaaca aggctgaagt gtaggctgtg
    10681 ctgggtgtag gctattatta gaaatctata ttgaattgaa actttctatg aatagatacg
    10741 tttaacttct attctttgcg gatattgtag acctaaaatc caggttatga agaatctctg
    10801 aatttctttc taaataataa ttgacttggt catggggtaa gagaaccaca ttgccatcat
    10861 gaaagtgacc tagaagttga caacccggaa ggattttaaa ggtttcaatt gtagatctag
    10921 ctagaagagc aaattcataa ctgtgtaaga aattcgggta ggccgattta aatgtacttt
    10981 ctgtgacctt ataacgatgg cctgtgggac ctacaagaaa atcgccttca taggttttta
    11041 aaatttgttc tgaaattaga cggaaatcag tgatcacaga agagttaacc atttcctcag
    11101 aaatttcttg agctaattga taacaatctt cataaaatga agattctaag aattctttct
    11161 gtgttagacc ggcatccttt ctaaaactat ctaaaatacc attgagaaaa gcacgaggcc
    11221 cacctaagaa gaaagaagca tatacacaaa tctttacaaa aggttttcta aagagagatt
    11281 tttgaccatt tctttcgaat tcagcttcca gatgattcca taggccaagt ccttcgatag
    11341 ctctttgtaa gaccttcaat tctctagggt acaaacctag aagaatagat gtatagccac
    11401 taactaggtc tagatctaag ataactaaac catgttcttc cttaacataa gagcctaaaa
    11461 gagaatagac atgttctcga agaactcgtt ttgtactctt aatagtattt ctataagcaa
    11521 gaggtaggat tctaggagaa agacccattt gtttgtacaa ataaggaatg actccgtatt
    11581 tctgaatttg agaaatacct ctagacataa ctgtctccat cctacttcta aaatcgggag
    11641 agtagaattt gcaacgataa aggtattcat ctgttaaatc cgaaggattt ctcttcagag
    11701 aattagcaaa agtgtttaaa ctcttttttc aagtagtttt tccaagaagt tgtagatatt
    11761 ctgtatatag tggtttgcca aacatgtaat catcttcttg gaaagaagcc ttgtgcctcc
    11821 atagagcagt atcctcccca gtagggcgat cgggcctgat tcttttctct ttctttatta
    11881 cctaatagaa atctattagg ttatttaggt aatggagaaa ggaatacagg atctattaac
    11941 gttggagatg attctagctg ggctttaggc tttgttatcg aatctgataa caaaggtgct
    12001 ccgaaagtat aatcacgatc gtaaacccat tctcgtattt tgattccagt aagaaaaata
    12061 ccttgattcc tgcgtcattt ctctgaggag aaaccttgat cttgcaaagc agagagaaca
    12121 acttgagaaa agacattatg agtctttggc cttataccct gacgaaggga ccatttctca
    12181 taagtaggat ataatgcttg tcttctagaa aggtaatgtt ccgctcttaa accttcgcct
    12241 gattttaagc ctagataaga gccttcccct tccgtaatat cttctttcac ccaccaacat
    12301 attgaatttg acatttcccg agcctgatcc cgggctacta ataagctggg agtacaatct
    12361 atgttatgaa gaacctttgt tacttgtgtt ttttccaaat ctaagaccca atgttgcaaa
    12421 ccaggaagtt cttgtgctag tataccagta tatttgaaat tcttgtagac cagtagattt
    12481 tcttgaacct ctgttactac tctttctacc ggaaaagttc tcattctacc agatatagca
    12541 ttagaagtgt ctaaagaacc cataggataa ttactaacta taaggaacaa accattcaca
    12601 acgatttcac ttgaaccttg aatgaacttt tgacgacctt taaaagcatc cccgccggag
    12661 agcattttta gaatagaaag atcaccttta taaaattcag tgtcgctcat aagaataagc
    12721 tttttagcac gtaaatttgc gacttcaaaa ggatccctat ggttggcttg ttgagaggtt
    12781 gtaatagtag tctctctgcc taccagagca ctcgccaaat gagccaaagt tgatttccca
    12841 gttccacctg gtcctaaaac ataaagaaag atctgacatt ccacatagcc atgcactaaa
    12901 gcccacaacc aagacctaat gaaaagaata cgatcttcat aattagaaga gatttgtgaa
    12961 atgaatagaa aggtaccagg acactttgcc tacggatcat aagcataacc aacctgagat
    13021 cgggtaaagc aatttggtga ccaaggtcca aattgctttg ttataagatt taaagaacca
    13081 ttggtcaggg tcacaatatg atcatccaaa ttgggatttc ctcgtacact atttgatcca
    13141 tataagaatt cttgagttat agcattcata gtatgaatct tggcttgaga cgggtttagt
    13201 tgaacaagaa gcttcttgat aatagatttc atttcatttg gaagaaattc ttgagttaca
    13261 ccagaatctt tattgtataa agaaaacaag aaaagttttg gatatacttt acaaaactgt
    13321 aaacacgact tcttaactaa taattctgta aatagatgcg gcttcttgaa ggaaaccttt
    13381 gtattttaca attcttatgt tgttaaacag tgccacactt tataatccat gttctaattt
    13441 ttcttttttg ttttactgta tatatattct atatattagt aacctacacc ctacactgcc
    13501 tacacttcag ccttgttttc atctaaaagg cctacactgc ctacacttca gccttgtttc
    13561 caactaaaag gcctttgcga acgcaacctt cgtgtaagtc ataaatgact tgtcacgaac
    13621 gtaacatgca agtcataact gacttgcaat gcaagtcata actgagttgc attgccttct
    13681 tgacggtcac ttcagtgaca agtgacgaac gtcacttgca ctttggcgca agcccttctt
    13741 gacggtcacg ctagtgacaa gtcacgctag tgacttgcgc ttgcggacaa ccttcgtgca
    13801 agtcacgaac gtgacttgtt acctcagtca tatgcaagtc acgaacgtga cctccgggtt
    13861 tttgttgtta cttcgtgcaa gtcacgttcg tgacttgtta cctcagtaag atgcaagtca
    13921 taactgactt gcatccttcg tgcaagtgac gttcgtcact tgtcactgaa gttcaatgca
    13981 agtcataact gacttgcacc ttcgtgcaag tgacgttcgt cacttgtcac tgaagtgacc
    14041 ttcggtttgc gaacgcaacc cttggcgttt gtagcagcat gtctaaagtt tctgcttcaa
    14101 tgcaagaacg ttatgatttt taaaagccac cttttagttt gttagagatc ctacccttcg
    14161 taagttggat ataatacata tgatgatgat caggcttcgc cggatcaaga aactatttac
    14221 ccacccaatc tatccaataa attaatcaaa ttagcaagaa catctataaa cttttcgtct
    14281 tgaaatgcaa aaaacagcat gcaacacgat ataagaattt taagtatgat gagtaactca
    14341 aaccgctcat tcaagctttt taagtttatt agaattttcc taatcgcttg aattgtccgc
    14401 aaaactttct tttgagagat gcgattagat tcaacaggca gctttccctt cttttcagcc
    14461 atattttact attctttatt ctttttttcg actccattgt tataaataac aatatttata
    14521 acatgtttaa agggggaaac agtacctatc aaagattcca ctagtgaatt catataaaag
    14581 ttgaccatgc gtgctgtcat ttctctgcca ggggaaaagt atgttataga atgagtgatc
    14641 tctacctcaa tatttcgacc cggcgagaaa tcgatctcta aaatttttct cgcgttttta
    14701 attgaatcca ctttaataga ataggctgaa gaacctttga tgtggaccac gtattcgaat
    14761 tgaaacttta atccgaccct tttgtgagcc gccgcattgt tgagtaaata agaaaaaaat
    14821 agaaaaagct ccttccagta ctcttttctt ttcttgtcct aactagttgc atttaatatt
    14881 tcatgatgtt gttgagcttc taagccaatg gtcgtactag aaagtgctgt cggttgtgta
    14941 tccccttttc ttttgttata acccaccctg ttgatttttc tttctttgtt ttgtttcttt
    15001 atttgtttac ttcttttccc ttttttctaa tatttcttta taactagaaa ttagagatca
    15061 ccatgtttat attactttat attggattac tttatattgg atagaaatca gagaatgaca
    15121 atgccggctt ctaaatccgg cggtattgta ctaacaacct tagatcgtac cgggctggac
    15181 atccggtact aacaaccttc taaataggtt gccttataaa cccggtgggg ttacactagc
    15241 aataagagag tgtggcgtgc atgtagtccg gtgtgagtga gctagcaagc atattgagta
    15301 gccggatcat acatccgacg ctaacaagta tggtattaga aaatcaagaa aacagggcgt
    15361 tcttaaatga gtagtttaaa agaattcaag agaaaggttg cgaacgcaaa gaaagagtaa
    15421 agtttctttc agtttgcgtc gcgttcgcga cctttggatt tacacgaggg ttgacaaagg
    15481 caacttgcat tgagcttcag cgatgtaaca aatcacgaac gtaacttgca tattacaaca
    15541 cgtaacaaat cacgaacgtg acttgcacga aggttccctt tggcaaagaa aagtcagtta
    15601 tgacttgcaa cgcaatgcaa gtgacgttcg tcacttgtca cgtttgctga agcaacctat
    15661 aggttgctaa cgcaaagcga cgtaacaagt cacgaacgtg acttgcacaa aggttgtctc
    15721 ttgcaagtta taacttgcat tgaacttcag tgaaacaaag tgacaagtca cgaacttgcg
    15781 cttgcgtatt aattcagtaa caagtcaagt tcgtgacttg cattgaactg ttgtgaccaa
    15841 aggcaatgca agtcataact gacttgcaac acaactcctt aggtcttgcg tattacaaca
    15901 cgtaacaagt ccaaaggttg ccgtcaagaa ggcacgtgaa gcgatgtaac aagtcagtta
    15961 taacttaccc gaaggcccga aggttacaac acgtaacaag cctcactgaa gttcaatgca
    16021 agtcataact gacttgcatt gccttcttga cggtcacttc agtgacaagt gacgaacgtc
    16081 acttgcactt tggcaatgga agtcagttat gacttccaac gcgagccctt taggtcacta
    16141 cagtgacaag tgacgttcgt cacttgcatc gcatagagct tcacaaaaag atggcaagtt
    16201 atgacttgca ttgaactaac gtaaatagag cttcacaaaa agatggcaag ttatgacttg
    16261 cattgaacta acgtgaattg aagcagaaaa gaaataagaa gtgtaatcta aaaactagcg
    16321 ttggctttgc gtttgcgaac gcaaccattg ttgaagtaac caaatcctgg ttttagcttt
    16381 gctgaagcaa cttatttaga agattgcgtg aagtgtagcg gcgcctcact tgcaatgcaa
    16441 gtcagttatg acttgcattg aacttcagtg aagcaaacga atcaattatc cggcaccctt
    16501 gtaataggaa gtatagtggc ttgccggact aactaatcat ccggcgtttc agtaggaaat
    16561 tccaataaaa aggaaagtcg ttaagaaagg aatggaataa agtaatgaaa gaggaaggga
    16621 aaggttgctg atgcaaagaa ggagtaaggt tactttcact aacaagtcac gagcgtggct
    16681 tgcacgaagg ttcccccggg caagtgacgt tcgtcacttg catctcatgg aagttatttg
    16741 tggcaacatc acttgtcaca tttggagagg ggtgccggct aaagaaaccg gcacccgcgg
    16801 gtaataccgg aaaatccggt gtggtgtaaa ctattgagaa aagtaatctc ttataggatt
    16861 gcgaactaga tcgggttttc tatgtagagt tttcttcttg taaaagtccc tataggttcc
    16921 cccttgactt ttaaactgct ctgcttcatc taacaaccta tcaagtaatt tagcatagcg
    16981 ctgtaaatct tcagcttctg gaatcggatc agaaaaaacc ctaacttttg tagccttttt
    17041 aggcgagcca gcgttttcga ctggataaag aggacctaac gctctttctt cttgaagtct
    17101 ttctaaaatc agctcaagat tacctaaacg tttgatgatt tcttcggctg gaaattctag
    17161 tacaaacatc tcaatgccct ctatacgttt taggaaatct tcagttcgtt tttctattag
    17221 atctaacaac acgaggtaca cttctaatcg tgcatgagta tctttgccgt gcgcgcccat
    17281 gaaatccaac tctccttgaa tagcttctag cgaactttct acttgggtga aattggatgt
    17341 agcttccaat gagcccaaca acgcttccaa tgagcctaac aacacgatac tatcttctaa
    17401 gcgaccttct atctttttaa aaagagtagg caagagatta gaatttaaag attcgtaatg
    17461 ctgaagagaa acatcttgtg aattgttaac actttcagca gggttcccgt ctatatggaa
    17521 aatagcaaac tttttttcaa ttgtggacca cgttttccat ttttcaagtt tcaaattgat
    17581 caatcctaaa ctaacagctc gtttcttcaa caaattctca atgaaatctc gagagtgacc
    17641 agaccttctt tgctgaagca acctacaaaa gaagagtgta aagctccttt ctgaggggat
    17701 agtaggcatt gctgtagcac tatatcactt ttgcgaacgc aacctaaata atctaaagaa
    17761 aagaaaatag aacttttatt caacatttga tagctcttca aggtaatgaa tagatttttg
    17821 gtatgaatca taacaactat cgttctttct tttatttcgc gaaagcgaca tttgcttttc
    17881 tgcttcaatg caagtcataa ctgacttgca ttgccttctt gacgggcttg cgccctctta
    17941 tttcgcttta gcgaaataga aatcattttt gcaaatggtt gtgtaggttg ctgaaagcaa
    18001 ccctggataa aaaaacgaag caaaagcgta cgcggtgtag ggtgtaccct attaatatat
    18061 agattttgct gaagcaacct tttgcttttc tttgcttcat tgaagttcaa tttgctgaag
    18121 caaccgtcaa gaaggtcacg atagtgacaa gtcacgctag tgacttgcgc ttgttaccaa
    18181 cgtaatatgc aagcgcaagt cagtagcgtg acctccgggt ttttgaagaa cgcgaccttc
    18241 ggctttgttt tgtacgtttc atttttgaac atatcgtttt gtataaaacg agacgttgta
    18301 ggttttatct tttttgttac caaagcaaaa gaaaaaaaaa agatatgaaa aaacgtgtag
    18361 tcaatagtaa gcggtctggt tacgaaaaga gtaaagattt ctttgcgaat cggcttaata
    18421 atagaaacct tgttgcttta cccggcagag tttgggtaat gaattgttca gaaataaaca
    18481 cagtcatttt agaacaagta gatgtgatag ttaagctttt ttccgttctc gatctggcaa
    18541 ctaaagccgt agttttatgg aaagttttca gtgcgaaggg ccatagtgct atcagagcaa
    18601 agtatcttac tagagcaatg ataccagttt tagaagaaat tcagtccgaa aacagaaatt
    18661 ccgacagaat agaattaatg cttcattccg atcgaggtca cttcagtgaa gcaaatttgc
    18721 aagtaaagag tttcatagcc tatttgaagg gttccccttt ttaattggct ccatgagtga
    18781 agccaataca cccaatcaca aagctctagc agaaaaattt gctagaacta taaagcattt
    18841 gctaaaaaaa actacgttca taccaaaaga ggtctctaac ttaaaacagt taactgtttt
    18901 aatggaaaaa cgaataaaca tgtacaatag tgaacataaa ggttgcctaa gccctgaaag
    18961 aagaaatcaa gcgctgacaa tttaccaaca gcacccgcct gaaacagtcg tgcattggcc
    19021 gcagcaagct tacaacgctg tgcaggattc catatccaac caaattcaac atttcaaaca
    19081 gcaaactata atcgaactaa aaagcagaca cccaatagat agaattcata atactgaagg
    19141 aacagttcta gaaaagagat caggcattca aagactagaa ggtagtgttc aagagctaaa
    19201 agaatccatc aatcttcagt ttcaagagct tgctcaacag ctaaatctag gacgaaggtg
    19261 caagtcataa ctgacttgca ttgaacttca gtgaagcaaa ctaaaaaaaa caaaaagagt
    19321 agaaaaacca caacgagatc cagcgggatc acccatttat gactttctaa tgaagctgaa
    19381 aaaacccaaa aagatatcag agcacgtttg ggcacgaaat agaatagcta ttactcttct
    19441 aaggtatctt ggcattagag caagcgaatt catgcaaata agactttccg atctaaaaag
    19501 agccatgaaa aaaggtacat tgcaactact gcagcctaaa acaggaacta gaagagttat
    19561 tgttttaaca gaaggcgcca tacagcaact acaaaaaatg caagatgaca aacgtaaggc
    19621 ttttgatggc gaggattcac cgctaggtaa gcctagaagc agaaagaagt ctaaccgtaa
    19681 agatacactt aaacgtttca gcaattggag aaaaacccaa cacagcttta tgttaagagt
    19741 caaccatgcc tatcctggag tttacaccag tcactctttc aggattaacc tagtgacaag
    19801 attactaaga actgtcccgc ttctcgaagt caaaggcatc attggacaca aaagtgtaac
    19861 aacaaccgaa aagtactata gataccagcc taaagaaaat gaactaaaaa aaactctgga
    19921 tatggctaaa catagtgata agccataata agtacaagta cctttgctag aaccaaccaa
    19981 ggttgcgttc gcaaactaaa aggaaccttt ttatttgggt tttctttttt agtcagacgg
    20041 tgctgctagg tatgtcggcg ttaaccgtga tgacggcagt gtcttgtatt gtcggcgatg
    20101 gtacctatgt tggcaaacac cttattctct cacttcaaaa tgcaagcaat gcttactggc
    20161 actggactat aatagatttc taaaacattc cacttttgaa ggtgatagtt gcgacataaa
    20221 gttctcatac aattgcacaa gctctttcat tttttcagtg actcgttttt gttgcgacgg
    20281 ttcaatatga tctggcacct ctatatacat atagagctca tcttgtgtaa aggccaacgt
    20341 gaaatccaaa tgattttgtt gccaaaacaa aatcttaaca agaaagttct ttattatctc
    20401 tattggacta tctaactcaa gaaaagcttt tcagtatatt tctggtaagt gatcgacgta
    20461 tgaggcagac gtaataaagc aatcatgaac tgtataaaga ggtgcctctg gatactgcgt
    20521 agtaaactga tgaatcacct tttgagcaat aaacgcatcg agtgagtgca cgttattggc
    20581 tgtcatagca cggccgcttt tgacaacatc tctggcgaac gtgcgccttg aaagagtaat
    20641 tcgcttatgt tgattggcca tggggttaaa taggtttaca atacacttag aaattttctg
    20701 taatcttgta cgagagttaa gaaggtattc tccaaataaa cagctttatc catagaatcg
    20761 cataactgag caacacaaca acatagcgac atgaaatttt tttgagctgg aaaagcttga
    20821 tcaccaaaat cgtaaaacaa ctttgcaaga ccataggctt ctttttttgt aaggtgatta
    20881 ggaaagaaat cttttctaat ttcttcgctt aaagcaatga ctgtttttcc ataaactcgc
    20941 ggcatgaaag cagttttcat gagtttccga cttattagct tttcaacact gattccggaa
    21001 ggcaagtcag ccgatttaga agatgttttc caccccctaa gccaaaatag aatagagatc
    21061 ttttcttgat ttctcatcat taccatcatt catatattta ttagcctcag caaaagcgat
    21121 ttgatcacta ttgcggcgtt ttttttgaaa accagtaaat cgctggagaa ctagtttgct
    21181 ttgttgcatt tcagtcgaag aaagcttatt cttagaacga aggttgcctt tggttacgtt
    21241 gtaacaagtc ataactgact tgcattgcaa gtcataactg acttgcattg ccataggcaa
    21301 ccttcgtgca agtcataact gacttgcatt gaacttcagt gacaagtgac gaacgtcact
    21361 tgcacgaagt aacttgaaaa acccagaggt tgtcacgata gtgacaagtc acgatagtga
    21421 caagtcacgc tagtgacttg cgattgcgga caacctcgaa ttaactcgcg ttcgtgaaaa
    21481 tgaattaaac cagttcgaga aattctacca cgaaaatcaa gaaaagcagg tcacttcagt
    21541 gaagcaaact aagatttcta aacatttcgc ataagcgtaa ccgcgaatat tcccagcgtg
    21601 cgtcatactg caactttgat gctcgattgc gaacgcaacc ttcgtaatgt tcaaatcgct
    21661 ctcctcatca tcatcatctt ttaatgcttc taaacgtttt tgctctacag aagttttgac
    21721 taacatatca cgcatctcct tgggtgccaa aatggctaat ttaacaaatt tgtcttcatt
    21781 ttccaataga aaatcagaaa acttcttatc aatagtataa gccacatctt gcagtttaga
    21841 aatattatgt aaaacaagtt gttccacata aggaatcctg aaatcttcaa gatttttact
    21901 tgtaagaaaa tgatagcgta acctacttaa aaatttctta ctctttaagt acccaccatc
    21961 taaatagaaa gatagggaaa cctcttctcc aaaattgtag taacgaggct tttgttcatc
    22021 aaaataccac ctgcgaggtg aacatatcat aggaacattg cacttaatgg gcatagactc
    22081 tggtgagatt ttccaaatca caaaactttt tttctgctgt ttgcaaattt gtgtccatta
    22141 acactgcgga tcatactcaa aatcggattt atccttattg actaattcaa taatgtcatt
    22201 tagagctaaa aatgaaaccg ccatggagcc aagtagcaaa taacgaggtc aattcagtga
    22261 ccgtcaagaa ggcaatgcaa gtcagttatg acttgcaatg caagtcagtt atgacttgca
    22321 ttgaacttca gtgaagcaaa gatcttttat catatctgga aggatagggc atctaccagt
    22381 tttctttttc tcatcagagt tagcatttga gtaaattggt aaaaaatggc caaaagattc
    22441 ttcaatatca aaataataaa gcagaatctt tttagtcaaa tcatctagtt gtctaggtgt
    22501 agagacaata tgatcagtcg ccaaagcatt gaaaaactgg cttctagtgt aaagaatgac
    22561 agcaaacata gcatcgtcat gagaatctaa gcgagctact attctaataa gcattttctt
    22621 gtcggctacc cgagaatttt ctaaattctt tctagtataa gtaggaaaac tttttttgaa
    22681 gaccaaatcg ctcatctctg ggataccctt aaataagctt ggcttgattt ttgtacgtta
    22741 aagaagctct tctatttcgt attggagctg tgttttacaa tatgttggat cgcgcccttt
    22801 agccaaaatt cgcgctaatt catccatgta attcggagtt gtttcactat tttgtttttc
    22861 cggatttgtc attttcttaa tctttttttt tctactactt ttaacctacg gtttttaacc
    22921 ctatccaaaa tgaaatcttt catctatata tgcgtgtttt tttagaaaag aagccatagt
    22981 ttggcagaaa taagcttact tcagtaacgt tcggaaatga cttgcattat gctaacgcaa
    23041 taatgtgaca agtgacgttc gtcactttac ctcaggttta tgcaagcgca agtcactatc
    23101 gtgacttgtc actagcgtga caacctccgg gttttaaaag ttacttcgtg caagtgacgt
    23161 tcgtgacttg ttactgaagt aatatgcaag cgcaagtcac tagcgtgact tgtcactagc
    23221 gtgataaccg tcaagaaggg tcgcgttact tcgtgcaagt gacgttcgtc acttgttacc
    23281 tcaggtttat gcaagtcagt tatgacttgc attgcaagtc ataactgact tgcattgcct
    23341 tcttgacggc aaccttcgtg caagtgacgt tcgtcacttg ttactcaagt aactttcgtg
    23401 caagtcataa ctgacttgtt acagaagtca cctaaagctt gctaacgcaa aggtgacaag
    23461 tcacgctagt gacttgcatt gcttggagct tcagtaaagt cagttatgtt ttgcatggat
    23521 cccgttggca aatgacttgc aatgaagcag aaaaggttac attagcaaag cgtaaacaat
    23581 actgatatga atcatttaat actaaatgat ttgaatgatt ggaaagcaaa catatgtaca
    23641 aagaattcta tagaaaaaga agaagtaaaa agattcaaaa agaaaaaagt aacgtaacgc
    23701 aaatgaaata gtaagtggta aaagcaagca aataatagtg taagaggtaa tagcaccagt
    23761 catcttctat gtctagaaga agacatcaac atactgtaag tggtaatagc aagagtcttc
    23821 ttatagacat ataagaacac atcaacatgt aacgcaacga acgtaaagca aagcaaagta
    23881 taagtggtaa tagcaagagt cttcttatat gtctataaga acacattatc ataaagcaag
    23941 gctagcataa aagcttacgt ttacacgcgg ataagtaacg aagagattgt acgctatcca
    24001 agagccagct tttacgtgcg tacaagcaaa atgatagtac taatgctacc taatgtgttc
    24061 ataaagcaac caaaagtcaa agccctaaag caaggtagga tctggctcgg agcctcagtg
    24121 tgtcaaacta acacaatgct tatgtttaag agattgtacg ctggatatgg gtatactggg
    24181 acatccggcg gttgccagat aaatagattg atcggttttc caagtaactc tatgttggtt
    24241 gtttcagcaa aaacaatcta ttacgctttt ctgtgataag atttttgtta ttatctatag
    24301 taatggttgc ttcagcaaaa agaacacaaa atatttcaat atggctgaaa agaaaagcaa
    24361 actcacgtgg cgttgatccg ggaggatttg aggtcacttc agtgacaagt gacgttcgtc
    24421 acttgtcact gaagtgaccg tcaagaaggc aatgcaagtc ataactgact tgcattgaag
    24481 caaagctgtg ctctttttgt tgtctacttt ataataatta tactctagct gttatttttt
    24541 tgaaaattct atataaaggt gacttaacgg gacaagtcac gaacgtgact tgcacgaacg
    24601 ttgccgtcaa gaaggcaagt tattagttgc atattgccgt caagaaggca agttattagt
    24661 tgcatattgc ttcagtaaag tcagttatga cttgcattga agcagaaaag caaagttttt
    24721 aattcctaaa aaaaaacaat cgaactatgt cattaaagaa tccttttaaa tctttctttg
    24781 agttatacaa ctcaaaaaaa gacctactta ttttagctac ccttttttac gtgccatctg
    24841 ctcagttttt gtcaatgatt ttgagatatt gtttacaaaa ttcatcgcta tattcgaaaa
    24901 ttccatatct tttcttctta ctttggcttt taatattttt gtgggttttc ttttctaaag
    24961 aatcaagaca agctgtaatc aatttctcgt ttaaaatttt tagcctacag gtttttcaat
    25021 cttggttatt ttattgtata ttacttgagc tgtggtttag aaaagaccgc gttggcgcat
    25081 attttgtcac agttggttgt tttactatta ttattaatgc cttgatatat ccggatcccc
    25141 tttttgacac atataggatt ttactttgct ttttgttgct ttattacaga attcgtcata
    25201 attatgttaa taaaaggaaa ttggaacatg ctggggtgaa agatgaaata atcacgtggg
    25261 aaaatttaat agaaaatctt cctaaggtga tcttgttcca tacgcaaaaa cagtcatcat
    25321 ctgatttgct agagcaacct gttgcatcga taaaggggct cccttcaaca atatctatac
    25381 ccaataaact tcgtttgcat aaagaagcct ctaaagcaat tttctttctt tctcgaaaaa
    25441 tgcatagtag agagattgct gaggctgttt ttaatccgag atcaaaactt aacgcaatca
    25501 gtgcaatatt cacggttgtt atggttccag ctgtcatgac gtggtataat ggtctaatcg
    25561 agcaaaaaaa aattgaatca aatgaaaaaa tagcacacaa agatagagaa gtagaaatca
    25621 gaaaagtgga agcgcaagag gagcaaaata aactgctaaa aatccaaatt tttgaaagaa
    25681 aacatgagat taatttggaa aaatttcaac aagaaaaaag ctcactttat gaacataaac
    25741 gttatcttct ggggcagctg gaaaaaagca aaccgaaaga taaacctatc ttaataaatg
    25801 atctagaaga cacaaataga aagttggagg aattagaaac aaatcggaaa ttagaaaaac
    25861 tatttgagga ggaagcaatc catcttagaa acccactcat ccctaaggag tttcaagata
    25921 ctttaataag cccaaatata gagagttcgg gtaacgagat ctcaaaatct atcggaaagc
    25981 tttcttttca tttcagcgat tacaagttgt ctgattttgt atgtgatttt gtttaaagta
    26041 tgaaatagct tttttctttt cttttacaaa aaagaaaaaa cgtgataagt gacgaacgtc
    26101 acttgcacga aggttgccaa aggcaacgta acaagtcagt tatgacttgc aatgcaatgc
    26161 aagtgacgtt agtcacttgt cacgtttgct gaagcaacct ataggccgaa ggtgcgagtc
    26221 acgttggtga ctcgcattga gctttagcaa attgaactta agtgaagcca ggttacgttc
    26281 gcaaaaaaga ttaaagattg tttttatcaa tagaaaaaag cgccggatgt atagtccggc
    26341 gcgttatacg attattagtt gactcacccc ggacgtctag tccggggttt ccattctatg
    26401 attcatataa aaaaagaaga gtaggctata ccaaaggtac ttgtactttt tcttgcttac
    26461 aggtaagcta gtgacttctg tcacgttcgc aaagttatga cttgcattga gcttcagcaa
    26521 acatactgct ccaaggttgt tttagcaaaa cgttacaaga cgaaggtcac ttcagtgaca
    26581 agtgacgttc gtcacttgca cgaaggtcgc gagtcacgaa cgtcactcgc atagagcttc
    26641 acaaaaagat ggcaaaaaag aggtcacttc agtgacaagt gacgaacgtc acttgcacga
    26701 aggtgcaagt cagttatgac ttgcattgaa cttcagtgac aagtgacgaa cgtcacttgc
    26761 actatggcaa tgcaagtcag ttatgacttg caatgcaagt cagttatgac ttgcattgaa
    26821 cttcagtgaa gctttggtta caaaagtaac aagtcacgtt cgtgacttgc ataaacctga
    26881 ggtaacaagt cacgttcgtg acttgcttaa accttcggta acaagtgacg aacgtgactt
    26941 gcaacgcgag cccttcttga cggtaactac agtgacaagt gacgttcgta acttgcatcg
    27001 cattgagctt cacaaaaaga tgggaagtta tgacttgcat tgaagcaaag ctgtgctctt
    27061 tttgttgtct actttgtaaa aattctagta aagctatgtt gttattttaa acaggccata
    27121 catagaaaaa aggtcacttt tcacttttag ttttctcata ctattatata ataatcatag
    27181 taaaaaaaac acatagacat gaatcatttc tttcaaattt gatctactca tttatttgct
    27241 tatgctctga ctatagccgt aggtagtatt cttatttatt tgatagagaa atcggatcga
    27301 cctagtgaga atatccacag agatctaagg agatctattc ttaataataa caatctatca
    27361 acaaatcttc aacaaattca agaagactta gaaaagaacc tccagcgttt gagaaatgat
    27421 ttaaacactt tagataccaa gtataatcaa aacatcataa gtatgctacc acaacgggaa
    27481 aatctagttt gggtatcctc caacatgaat aatctttcta gtgtcgaaat aactaatttg
    27541 caggaaagat tacaagaact tgatgagaaa ttttcaaata caggaatttg aaaaaatgat
    27601 gatttaaaag ctttacgtga caatatagat gtcttgttga atcaactaaa gacccaagat
    27661 ctggaatctt cttcacaaaa aaactcagcc tcagaagaag ttacggaatc ctattcacaa
    27721 agaacatcta cctcataata tgaaagtgtt cctgaagaaa atttgagtag caataggaca
    27781 gataataatt gtgaaaaagc tgcttcttct tcaacaaatc aagaaaagca aactttttct
    27841 gcaactgaag agaacttggt tggaggttca gagcgaattc tacaagatga gttcgtaaga
    27901 gctccagtgg cagctgtcga ttcggaaaac aatattgcga actcaggttc tagtaattcc
    27961 aatttggctt cttcttcgct aactggccaa gaaccaagtt cttgagtaac tcaagagaac
    28021 tccagtgaaa atgcggagca aaatctagtt gatccgacat tcgtaagagc tggagctgaa
    28081 gggaacttgg tttgaggtgc acagccaact gtagttgaac caaataccaa aattatggac
    28141 acaattcttg aaggtttaaa agaagcggcg gtcttctttt aaagttttcc ctaaggccaa
    28201 aggttgtccg caagcgcaag tgactagcgt gacttgtcac tatcgtgacc gtcaagaagg
    28261 gctcgcagga aggttgcgaa cgcgacgtga ctcgcataga gctttacaaa aagacgcgga
    28321 gtcgcttcag cgacgtaaca agtcataact gacttgcacg aaggatgcaa gcgcaagtca
    28381 atagcgtgac ttgtcactat cgtgaccgtc aagaagggct tgaatattac ttcagtaaca
    28441 attcataact gacttgcata ttgcgttcgt aaaggtgcga gcctgaatcc ggtgctatcc
    28501 gactctggcg ttatacaact tcggcgctgt cggactccgt gttttgaagc attcaatttt
    28561 tgaagatttc acgttatgta cagttaaaat aatatattat tttgtttttt gaaacgttta
    28621 aaaaattaaa acctgtagct gttattaaaa agaaatgact atataaacag tgattatgca
    28681 gaaatgaata aaaaaagatt tgttaaactg ttaaaaatag cagctaataa tcagattatt
    28741 ctataaagag tcattctgtt ttccaaaagg ttacttgagt aacaagtgat aactgacttg
    28801 cacgaaggtt gcgacccttc ttgacggtca cgctagtgac ttgcgcttgc atattacttg
    28861 agtaaagtga cgttcgtgac ttgtgacgtc acatttgctg aagcaagcta gaggttacgt
    28921 tcgtaaagcg acgtaacaag tgacgaaggt gacttgcata ttacaacacg taacaagtca
    28981 taactgtacg aaagtttcgc agaaaagcaa agcagtcaag tcatttctga cttgcattga
    29041 agcaaaaaag gaagttatga cttgactggc atagagcttc agcgaagagg ttgctccaaa
    29101 caaaaagatg acaggtaact tgagcgagag gctgctgcaa acaacagagc aaaaaagcta
    29161 tcaaataaaa aaacaataga aaaaatgagt ttgatcctgg ctcagaatga acgctagcga
    29221 tatgcttaac acatgcaagt cgaacgttgt aactgatttg aagtttacaa agtggcgaac
    29281 gggtgcgtaa cacgtgggaa tctgccaaaa agttgaggta aatcctcaaa aaagaaagct
    29341 agaaggcgct ttttgatgag cccgcgtagt attatggtag ttggtagggt aaaggcctac
    29401 caagccgatg atgcttagct ggtcttttcg gatgatcagc cacactggga ctgaaacacg
    29461 gcccagactc ctacgggagg ctgcagtggg gaattttggg caatgggcga aagcctgacc
    29521 cagcaatatc gcgtgagtga agaagggcag tttagcttgt aaaactctgt cattgagtta
    29581 aagataatga caaaactcaa aaaggaagcc ccgtctaatt acgtgccagc agacgcggta
    29641 acgttttgcc gccgtgaaaa gcaattttca tgaaaaatcc ggctcataac ggtgaaaacc
    29701 tttgatatcg cttcttaaaa attaggaaga cttcttggca ataccgtggg aaggtttctt
    29761 ctttggaaga aacccccgta acgactgatt cgaaagagga tagttttctt gtaaatcaaa
    29821 agaaagcaag acaagatgaa ctaaaacgcc ggcattccca agaagagcta gaaaaaaagg
    29881 attcaactgc aaaaatgggt aggttagttc agtaaccttt tcttttggaa agacgcacag
    29941 ggcagcaaaa gcaagtcgtg aatattgagt aggttggttt ctgaaaaacc gatggttgtt
    30001 ttcaaatctt tttaaaaaaa gatccgacta tgcaactagg ttgctaacgc aattcaagaa
    30061 aaggttacaa aagtaacaag tgacgaacgt cacttgcacg gaaggttgcc gtcaagaagg
    30121 caatgcaagt cagttatgac ttgcataaac ctgaggtaac aagtgataac tgacttgcat
    30181 tgaacttcac tttgtgaaga aaatgggaat tgaaagtata gtctaaaccg aaaaggaatt
    30241 ttcggagttt tttgaagacg tgaggggcta gtgttattcg gaatgactag gcgtaaaggg
    30301 catgtaggcg gttagttagg ctgaaagtga aagtcaccag cttaactggt gaaatacttt
    30361 caacaccgat taactagagt aagatagagg agggtggaat ttcgtgtgta gagataaaat
    30421 tcacagatat acgaaggaac gcctaaagcg aaggcaactt tctgggtctt tactgacgct
    30481 gaggtgcgaa agcatgggga gcaaacagga ttagataaat ccggccaagc tctgaaaaaa
    30541 aatggccaaa ggtgtcccct tgctaagtga ttagtaagtg cgaatctagc tatttcgggg
    30601 aaactggcat tgcatcattg cttttctaaa caagcaaagc aaagcaaagc aaagcaaaca
    30661 ttggcaaagc agcggttgat ttcaaaagaa gaacaacgat aagaacaaga agtgctgcga
    30721 cgccgcattt tagaagagta atgcagcttt ttgctgaagc aaccacaatc ccgagggaag
    30781 tacatataca atagagtacc ccgtagagac tatgaaagta agaagataga agatatgaaa
    30841 aagaaattat tatcacaatt atctttgtcg gatcaaagta aatcgattat actgggcaca
    30901 cttcttggtg acggttgttt acaattaact aaaaagtata aaaatgcaag actttctatt
    30961 cgtcacagta ctccccaaaa ggaatatttt ttttggaagg ctactatgct aaaagaaata
    31021 gcttctgcaa agtctgtaca acttcaaacc ccagatgtag aaagttacag taagaagaaa
    31081 aaattgcttt ttcagagtcg agctactgaa gatatcacat cgctatacaa tattctatac
    31141 aaagaaaaag ctttgcgtat tcaacgccga tggttgaacc atttaacacc gctctctcta
    31201 gctgtttggt ggtgcgatga tggatctatt atcggttcac cagctcgcag aggagttctt
    31261 tgtacagatg gttttgatca aaaatctgtt ttcttaattg cgcgatatct tcaaaaagtt
    31321 tggaatattt atgtacatgt tggatcaata agacgagacc gtaaaaacgg caattattct
    31381 aaaaaagaat actatcgact ttggttttgc acggaagaac tgaaaaagtg gcttcggatt
    31441 ataacccctc atattcctgt agcttctatg gtgtataaaa gtataatagt ttacaaagat
    31501 tcccaatttc aacaacgctg gatctctgaa ctgaaagaag ctttgcctca atttcacgaa
    31561 caaatagatg aagcattgcg aaaaaaaact aaacagagaa tgatatagtc caattttgag
    31621 aaagttttga atacatcaaa tggttatggc tattagatgg ctttagacat gctggtgcaa
    31681 aactttgtca ttttgaccct ggtagtccat gccgtaaacg atgagtgttc gttcttggtt
    31741 ttcgccctaa aaggctgatc aggggccaag ctaacgcgtt aaacactccg cctggggagt
    31801 acggtcgcaa gactgaaact caaaggaata gacgggggcc cacacaagcg gtggagcatg
    31861 tggtttaatt cgatacaacg cgcaaaacct taccagctct tgacatatga gcatatgttt
    31921 atctttaatt ggatatcatc caaaactcat acaggtgctg catggctgtc gtcagctcgt
    31981 gtcgtgagat gtagggttaa gtcctataac gagcgcaacc ctcattttgt gttgctaaat
    32041 gaaaactttt tttcattgca ctcacaaaaa actgccagtg atatattgga ggaaggtgag
    32101 gatgacgtca agtccgcatg gcccttatgg gctgggctac acacgtgcta caatggcaat
    32161 tacaatagga agcaaggctg taaagcggag cgaatcctca aaagttgtct tagttcggat
    32221 tgttctctgc aactcgagaa catgaagttg gaatcgctag taatcgcgga tcagcatgcc
    32281 gcggtgaata tgtacctggg ccttgtattt accgcccgtc acgccctggg aatgaacttc
    32341 gcccgaagga tgtgaagtgc ttttttgcat gttactcttt ggctaccaaa gctagaggaa
    32401 attcaagaaa taccactttg tataccacgg tggggttcgt gactgaggcg aagtcgtaac
    32461 aaggtagccg taggggaacc tgcggctgga ttgactcttt ttttttcaaa ccactctagt
    32521 atatctaaaa aaaagcccct aacctaaaag aattgtgggc agatttggca gaaaagcaaa
    32581 caaaagcttt gtttccgcga atatgctctg ttaagaagaa acaagttcag aaagtttagc
    32641 ttataatggt tgtaacgttc gtaataaaca aaaagcagac aatagcgaag caatgtctca
    32701 caacggtggg tacagctatt atcttgaaaa ggtcacttca gtgaccgtca agaaggcaag
    32761 ttatgacttg cataaacctg aagtcactat cgtgaccgtc aagaaggtca cgatagtgac
    32821 aagtcacgct agtgacttgc gcttgcattg agcttcacaa aaagatggaa atttctcact
    32881 tgcattgagc ttcagcgaag atgctgcgtt aggcagaata gtttagttgg ttagaacaac
    32941 ggaatcatac tccgtatgtc gggggttcaa gtccctcttc tgtcaaagcg acagaatgac
    33001 taagcagtac atactttgct caagcaacca atacatttct tatgcttttt ctagtgtttt
    33061 ttctctttgc gttaccaaaa tgcaattcaa gtcactagcg tcacttcgtg acctaatatc
    33121 tgcgagaact ttgtccattt tgtcttcgct cttgattaat gccatccaag tcacgttgcc
    33181 aacgcaacct aaaaaaagaa tgttaggaac gtaacttcta aaaaatcttg atttttagat
    33241 aacaaaaaca gcagcatctt aatataacaa aaagaaaaaa ccgggcttct ttgtaaaacc
    33301 ttataacacc cgaacccttt ttgatctcga aaagtgaaat cgttttacac catatgtact
    33361 aatttgtgaa ttttgggaga cttggtcgaa gcccggtttc tttttctcta taaaaaattt
    33421 tgagttgtag actgctatag caaaaggttg ctttacccaa tgtcaggccg caatgtaaca
    33481 agcctagaag cttgcgttgg caacgtgact tgcattgctt tggtcaaaag caaagacaag
    33541 caaacaatag caattttttt aatacacaac tatcaactaa aaaaccaatc aattattcat
    33601 ccgtccgacc aaaatctaga ccgggagctc tttgcatgac ttttgctcca tgcggcggct
    33661 tctaggtcac gttcgtgacg tgacaagtca cgctagtgac ttgcatggca tgtttgctga
    33721 agcaaacatg cagctgcaaa aaagcaaaga aaaagcaatt ttgaaaagta tagacacaaa
    33781 aaacgcggga tagagtaatt ggtaactcgt caggctcata atctgaacat tgtaggttcg
    33841 aatcctactt ccgctagaaa aaaagttggt ggagctttgt tgctctagtc aatttcatgg
    33901 gataaaccta cgtcccgcac aaaagaataa acagatattc tttgagcaaa agaacaatta
    33961 ggtaactaat tgcatccgtc agtttttctc gagaaaggtc actgaagtga cctatggcaa
    34021 gaaggcaatg caagtcagtt atgacttgca atgcaagtca gttatgactt gcattgaact
    34081 tcagtgaagc aaagaaaact gttagggtga ggagtagcca gcaagaccta aaaacaagat
    34141 gtctttgctc taatatgcaa ggttcccttt ggctgtgaca agccgaaagt cacgaaggtg
    34201 acaagtcata actgacttgc attgagctaa cgcgaagctg ccgtaacttt agacatactg
    34261 catcaaaagc aaaggttacg ttcgtaaagc gacgtaaagc gacgtaaagc gacgtaacaa
    34321 gcccttcttg acggttactg aagtaaactc tttttggccg aagtcacggc gaaaaacccg
    34381 gaggtaacgc tagtgacaag tcacgctagt gacttgcgct tggatatgac tgaggtaaca
    34441 agtcacgaac gtgacttgca taaaccttca gtaaagtcat tgatgacttg cattgagctt
    34501 cagcgacgta actctgggaa ttgatgactt gcattgatgc agaaaagcaa gcaaagaaaa
    34561 tcaaagtttg tttggttgct atttgcaaat tttgagttgt tctgtttttt gaggtgctaa
    34621 aaaaatgcat tgaacgaatg ccttggcttt aagaaaaaag gacgcgcaaa tgcgaaaggc
    34681 cagagtgaga gaaaatctgt aaactttgga tctcctatcg ggaaaccaag aagaaaaata
    34741 cagtgcgaat tgaaacatct taatagcact aggaaaagac atcaaccgag actccgttag
    34801 tagtggcgag cgaacgcgga tcaggctagc tagttagctg aaaaaagaaa gagttcggaa
    34861 agctgtgcca tagaaggtga aagccctgta tattttgtat tagctaacta gtaaagagag
    34921 taaaacacac tgaatgtgtt tgaataagga aagttgctta ttggaacttc gaagggggac
    34981 cgccctctaa gcctaagtac atcttaaaga ccgatagtga acaagtaccg tgagggaaag
    35041 gtgaaaagaa ccctaaggtt gggagtgaaa tagaaaacct gaaattcgat gcaaacaatc
    35101 agtcggagta cctcttcgtc agaagtggtg tatgtacggc gtaccttttg tataatgggt
    35161 cagcgagtta atggatacag caagcttaag ctgttaagcg taggcgtaac gaagttgtaa
    35221 gaaagttgtg ttcattggac ccgaagtcga acgatctagg catggacagg ttgaagggag
    35281 ttctaacgaa ccttggagga ccgaacccac gtatgtggca aaatacgggg acgatctgtg
    35341 cctaggggtg aaaggccaat caagttcgaa tagctggttt tccgcgacat ctgttttggc
    35401 agagcgtata aagtcaatgg tccgaggtag agcactcgat ggattagggt ggcccaaagc
    35461 ttaaccgact ccaaggaaac tccgaatgcg gtctcatgag aagtttatac agacagactt
    35521 tgggtgataa gatccaaagt cgagagggaa acagcccaga tcgtacgcta aggtccttaa
    35581 gcaatcactt agtggtaaag gtagtgatcg agcgtcgaca accaggaggt gggcttggaa
    35641 gcagccatcc tttcaagata gcgtaatagc tcactggtct agcttcattg caccaaaaat
    35701 gtaccggggc tcaagtgatt caccgaagca acgagatttt tcaaatcggt agcggaacgt
    35761 tctgtaaatt gaagaagact attgataaca atggttggag atatcagaag tgagaatgct
    35821 gacatgagta acgagaaatc atgtgaaaca cgtgatcgcc gaaagttcaa gggtttctgc
    35881 gttcaggaaa tctgcgcaga gtggatcggc ccctaagtct actccgaaag gatgcgaggc
    35941 gatgggtaca cgacagtgac gaagttctat atatgaatca agatttctta ttggatgagt
    36001 cgagaatgtt agaacttcca ggaaaaaact tcgtgataag atcagctaaa actgatcgct
    36061 aaccgtaccc caaaccgaca caggtgaaca agtagagtat actaaggcgc ttgagagaac
    36121 catgttgaag gaactcggca aaatgacctc gtaacttcgg gagaagaggt actttttttt
    36181 aaagtgacac aaaccagagg gtaacgactg tttattaaaa acacaggact ctgctaagtg
    36241 gtaacacgat gtatagagtc tgacacctgc ccggtgctgg aaggtgaaaa ggagaagtct
    36301 taacagcttt gaattgaagc cccagtaaac ggcggccgta actctaacgg tcctaaggtc
    36361 gcgaaaccaa acaaacaagg aaacacgctg ccttacttct ttggtaacag agaatatgca
    36421 acctcactat atgcgggaat aactctttca tttgcttttt tttcatcttg ccaagcaaag
    36481 cataacaaag aaaagcaaag caaaccgatc catacggcat ttctcaaaaa gataccgtaa
    36541 aaattggacg gatttccagt caatccgcag gaaacttaca ccattttctt cttgaagaga
    36601 tcatggggtt gggatcttca gagaccttac gtgaggctac ttgtaccatt ttttctttgc
    36661 gttaacaacc tttcacaaga aaagaaaaaa agcaaattgc taaagaagaa caactttacc
    36721 aaaaagcagc atgtctaaag ccacctataa agcttttcga tttctcatgg tcacttcagt
    36781 gaagcaaaac gtgaaaaaaa gaaaaaacaa taaagatatg aaattgactg cagattggat
    36841 tgtggggttt acggatgcag aaggttgttt tagtttaata cgtttgaata atagcctacg
    36901 ttgccgtttt ctgattgcgc aagatgtacg atcagtacac gttttatacg acatccaagc
    36961 cttttttggt gttggaggtg tacacgctga tggaggttat atgcggaatt agactgtggg
    37021 aaagttggat gatcttacat ctgtaattat cccctttttt gaaaaacata ggtcacttca
    37081 gtgacaagtg acgaacgtca cttgcacttt ggtgcaagtc agttatgact tgcattgaac
    37141 ttcagtcaca agtgacgaac gtcacttgca ctttggtgca agtcagttat gacttgcatt
    37201 gaacttcagt gacaagtgac gaacgtcact tgcacgaagg tgcaagtcag ttatgacttg
    37261 cattgaactt atgacttgca ttgaacttca gtgaagcaaa cacaaaaaga ttacgactgg
    37321 atcaaatttc aatatgctgt tcaagcaaaa aaagaaaaaa gaccagttca gatgcaagac
    37381 gttcagttct tcttggaaaa tagcaaagag tctattccct ttcccgtaaa accaatcact
    37441 gcttcttggt ttcttggttt tacggatgga gagggttgtt ttactctttc tatcgtcaac
    37501 ggagttgttc gtccacaatt tttgataggc ttacatgctc gagatatcgc tgtttgtgaa
    37561 aagatccaat cttttctcga ttgtgggatt ctttagttga gtaaaagtca aatcgttgtt
    37621 tttcaattct cgatacggga agatttactg aacaagctct atccattatt ctacacggac
    37681 aggaattgtc acactttacg cacgcatata cgacggcaag tttctaattt ctttcgtatt
    37741 cttcatagta tgaatagtgg gaaacatcga acttccaaag caatggctca aattctagaa
    37801 tggaaagaaa aaaggcgtat ccaaaaaaca aaaacaagta gaagatcagg tccgatcttt
    37861 aacgagagtt aaaagtggtt cttttgcaaa gaaaaagaat cacattatca agcgaagttc
    37921 cttgacgtat aagtaacgtc ctgcatgaat ggtgtaacga ttgccctact gtctccaaca
    37981 tggactcagt gaaattgaat tctccgtgaa gatgcggagt accagcggct agacggtaag
    38041 accccgtgca cctttactat aactttgcag tgatagcctt gattgaatgt gtaggatagg
    38101 tgggaggccg cttcacaaaa agaagcaacc aaccttgaaa taccaccctt tcgtcatagg
    38161 atatctaaca gctacggctg gaccctgcat ggtgggtagt ttatctgggg cggatgcctg
    38221 ctaaagagta acggaggcgc gcgaaggtag gctctggttg gtgaaaagcc agctttagaa
    38281 tgcaatggta taagcctgcc tgactgtgag actgactagt cgaacagaga cgaaagtcgg
    38341 ccatagtgat ccgggagtcc cgtgcggaag ggctctcgct caacggatca aaggtacgcc
    38401 ggggataaca ggctgatgac tcccaagagc tcatatcgac ggagtcgttt ggcacctcga
    38461 tgtcgactca tcacatcctg aagctgaaga aggtttcaag ggttcggttg ttcgccgatg
    38521 aaagtggtac gtgagttggg tttagaacgt cgtgagacag ttcggttcct atctaccgtt
    38581 ggtagaattt ttgagaattg agagagacta accttagtac gagaggaccg ggttggatca
    38641 acctatggtg tatcggttgt aatgccattt gcaacgccga gtagctacgt tggtacagga
    38701 gaactgctga aagcatctaa gcgggaaatc tacctcaaaa caaattttcg agaaaaaagg
    38761 tgaaagacta tcactttgat aggcggggtg taaaagcatt gtaagatgtt tagcttgccc
    38821 gtactaattt cttttttttg ttacgccgaa gtaacgtgaa gcgacgtaac aagcctcact
    38881 gaagttcaat gcaagtcata actgactaga aagcattgca agtcataact gacttgcatt
    38941 gccttcttga cggcctcttt tttgccgcaa gcccttcttg acggtcacgc tagtgacaag
    39001 tcacgctagt gacttgcgct tgcggacaac cttcgtgcaa gtgacgttcg tcacttgtca
    39061 ctgaagttca atgcaagtca taactgactt gcaccttcgg cctaggtcac taacgtgaag
    39121 ccgatatgca agcttaatag ctcgcaattt tcaagtggga tccaaatgat tttttaaaaa
    39181 ttctgttgct aaacaagaaa aaaaaaactt tataatgact tttatcttgg actacataaa
    39241 atcttatttt tttttgaacg tgcagactat tcaattcatt tttaatagct cttttagttc
    39301 tatcaaaaac gttttggagg tttggagatt atcccctttg aaaaagagtt ttttattgtt
    39361 ttatcattca caactctttt ttttgaaact ttctctttat ttttattgca atcttttttt
    39421 tcttatagtt tataatcctt tatcagtgat cacatatcct ttactcgtac tttttgcttt
    39481 tggtttaatt gaacgagatt taccctattt ctttatcttt ctctggcttt ttaacattga
    39541 aggcttattt ctactctttt tgtgttcctt ttttccctcg ttttatgatt ggcttaaaaa
    39601 gtcattgggt tcagaatttc ttcggttttt ttgtggaaat acagcgttta aaaaggctgt
    39661 tttttcttca cttggtcttg tttcctatat tggtgctcgt catggtgacc aggttcttac
    39721 agatgaacga ataaaatctt ggcataacca tcttctggaa aaaagatctc aaatggctaa
    39781 ttgggagaaa actattgaaa accatgatag agcattaaat gatgctgtca acatagttgg
    39841 aaagcctata actcaacgag ttgaaagtgc tttagttgag ggcttcgcaa aaggtatcgc
    39901 ggctctagct gaagctttgg ccaaaaacaa gtaaaacatt ctgcttcagt gcaagtcata
    39961 aatgacttac actgaagcat aaaagcaaag gttgctaacg caaggccgaa ggtgcaagtc
    40021 ataaatgact tgcaccttcg gccataggtc acttcagtta agcaaataaa acgcaaagtg
    40081 acaagtcacg gtagtgactt gcattgcatt gagctaatgc gaagacaaga caagaagcaa
    40141 acaaaagaca attgctaaag caacatcgat gttctttctg ggttcttttt taaaagttat
    40201 aaagctcttc tatttattct tttaagttaa cagcatcttt tcatgatttt ttttatgaaa
    40261 gaggtagagc tatttaaaaa ctatttatga ttgatttagc aaagtttaat tggttttctg
    40321 cttgtatttt cagcgaacac atgctgctga caaaaagcaa agaagagcaa caacccccac
    40381 gaaatttttt gaaattctcg gattgtttta tttgcttaaa taagcaaaca caatagatat
    40441 tccaaatttt aggaatataa ggggtaaact agatattcct aaaaagtcta acttgttttc
    40501 taataaacaa tgcatcaaag atgtaaaagc ttttcaacaa gctaaattgt tatctttttt
    40561 gcttttcttt gaagcagcat cttcgaaacc tagatagctt gcttgagcaa aactcacatc
    40621 taatgaaatg aaaccatttg taatgaatct attaagatat atcgaaccat ctcttgatta
    40681 cttattgtct tattgtcttc gagttagctc aaagcaagtc gcttttgctc aatgcaagtc
    40741 ataaatttgc gaacgttact gcttttggcc ctttcgagca gcatgttcgt tgaagctcta
    40801 tgccatggtt ggtaactttt ttaggccgaa ggtgcagccg aaggttgcca aagttacttc
    40861 agcaaataac ttgttacgtt aaggttgctt tctagtaatt ctttatagaa atcagagttt
    40921 accatgttta tcttacttta tcttacttta tactcagcaa cagaataaaa gcttttatgt
    40981 taatctttct ttctatataa tttttgtggt ttttctcttt cgatctgtcc atttagacgt
    41041 aataaatagc ataaaggccc cttggggcca aacaacgggg gtttcctttc tcgaaaaaga
    41101 tcatatccaa tggaatcatc agagcgcccc ctatgatggt ttggcaagct ttccaattgg
    41161 ctatatactt ctttctttat ttgctattat agcaataagt tggctcatat cggcggggca
    41221 cgaagctgtt gttacgagcg tttattacgt ggcgtttgta gatattaaaa aaaatagttt
    41281 gtttaggtgc actgcgagtt ggaatgacgt ttcaaaacta tttgaaacgt cagaatgaac
    41341 acacttatga taaagtagat atagccattc tcgttcatag attgagtaag aatattgaag
    41401 aatatttaat tcattttaag gattttcacg aactatccag tcaaaagaaa gatctgatta
    41461 ccaagtataa atctaaactt ttctacgatt tggaaaatca gttagatatt cgttggcctt
    41521 ttctaacaga aaattatact actattatag gtaattcctt ttcttttcta ttttcactat
    41581 atgactctgc tcaaattgag gcgtgtctta attattttat tagtcagcca gatattaatc
    41641 aacaacatag acttttgtac gctttaacga gacattcaca acttctgatt cacaaaatag
    41701 cctatccaag gtcacattag tgaaacaaag cggtaggttt tagtattaaa aaactatttc
    41761 acggcaattt gatttgttgc aacgttgggc agcgccggat tcaggcttgc acctttgcgt
    41821 ggctgaagtt actgaagtaa tctttgttga agcaaccttc gtgcaagtca taaatgactt
    41881 tgcttcactg aagttcaatg caagtcataa ctgacttgca ttgcaagtca taactgactt
    41941 gcattgcctt cttgacggtc acttgccatc tttttgtgaa gctctatgcg agtcacgtcg
    42001 cgttcgctct attcacgttt gcgttagcaa cctaacgggc tcgcatcctt cgtgcatgcc
    42061 cttcttgacg gtcacgaacg tgactgaagt aatatgcaag cgcaagtcac gctagtgact
    42121 tgcgcttgcg gacaaccttc gtgcaagtga cgttcgtcac ttgtcactga agtgacctac
    42181 gggcttatta ctgcgctttg cgcctctagg ccgaaggtgc gagtcaccaa cgtgactcgc
    42241 attgagcttc acaaaaagat ggcaagttat gacttgcatt gccaaaggca aagctgtgct
    42301 ctttttgttg tctactttat aataattata ctctagctat gtttttatta tgaacaatat
    42361 ataaagcaaa aaaggtcacc tttcactttt agtcttataa tactcttttt ttaatcatat
    42421 aaataaaaaa agaaaaaaaa cacaaattat gaataatatg actccagatt cgtctgttgg
    42481 tttctttaca attgtcgtag ctgccgctat aggagctatt atggtttctt ttttaaataa
    42541 aagggataaa gctaatgaaa agatcatttc tgatctttcg cgttctatta atgagaataa
    42601 caatctatcc aaagagtttc aagaacgttc tcttagcata caggacaatc tcaatcgttt
    42661 tatagaggat tttaacactt tatttcgcga taataaccaa aacctcgcaa gtttgcgaga
    42721 acttaagcaa aatctactta cggtatcttc tgaccttaat aatctttctg atgtcgaaat
    42781 aacaactttg caagagacat tccaagaaat tcatttaaaa ttccaaagta cagtaattgg
    42841 acaaaatgag aattttaata atttacgtga ccatttagat gtcttgatga tgcaactcaa
    42901 aatcctaaaa acccaagctc gctttagcaa aaattctttg caaaaaaact cagcctcaga
    42961 acaaggtgtt gaaccatctt cgcaaagaac atcagcctca gaacaaggtg ttgaaccatc
    43021 ttcgcaaaga acatcagcct cagaatatga aagttttagt gaagaagata ctagtagcac
    43081 aatgcccgct aaaaaaagtg aaaatcttgc ttccacgaag caacaagagc aaccttgttc
    43141 ctcaacagaa gggaggtcgg atgaaggtgc ggagcaagct ctacaagatt cgatattacc
    43201 aactccaggt aacttggatg aaaatctgga acaacctgta gatgaagcaa attccggaat
    43261 tatgggggaa attctcgaaa cttttacttc gggagtcttg taagaatttt ttaggtaaac
    43321 tgacttcagt aaagtcagtt atgacttgga ttgaggcaga taaggttgcc gtcaagaagg
    43381 caagacttgc gtttaacttt aattcttttc gtcttttaaa aagttgcttt tttcttatct
    43441 atgttggcat agcctttttt attacttgca tcttcgcttc ggcgaagatg ctgctttgtt
    43501 cgagaaagtt ttaggtttcg tagaaaagga agtttacgtt aataataagt cataactgac
    43561 ttgcacgaag tttacaacac gtaacaagcc cttctttacg gttgccgtca agaaggcaag
    43621 tgaagcgacg taacaagtca gttatgactt gcatcgcaat gcaagtgacg ttcgtcactt
    43681 gtcactgaag ttcaatgcaa gtcataactg acttgcattg caagtcataa ctgacttgca
    43741 ttgccatagg caaccttcgt gcaagtgacg ttcgtcactt gtcactgaag tgacctcttt
    43801 tttgccgcaa gcccttcttg acggtcacgc tagtgacaag tcacgctagt gacttgcgct
    43861 tgcggacaac cttccgtgca agtgacgttc gtcacttgtc acgtttgctg aagcaaccta
    43921 taggtcgcta acgcgccgca aagcaaagca atttgaacta acgtaaattg aagcaaagct
    43981 gtgctctttt tgtggtctac tttataatga ttcttctcaa gctttgtttc ttttttaaaa
    44041 ttttgtgaca atacaaaagg cctctttttg tgaagcagcc gaaggccgct tcacaaaaag
    44101 atggcaacgt aacttgtcac aacggtcttg gttacttatc tacgtgtaaa cgtaagcttt
    44161 tatgctagcc ttgctttatg attatgactt cttatagaca tattataaga atgttgctat
    44221 taccacttat tctctcttta ttacgtttaa tctatacatt tataaatggt ttgctttttt
    44281 tttactgtcg cttttacaac ttacactttt tacacttttc acttttttgc tactccaggt
    44341 gtttagacaa cgggtcacct tttcactttt agttttctca tactcttttt gtaaacgtat
    44401 aaatcaacat agaaaaatac acgttcacat atgaataatt tgattcaatt ttcgtctact
    44461 gatttatttg gttctttatt agctttaggt attactatta ccgtcggagc tgttttatct
    44521 ctttacggat ctgaaaccat tgttgttaaa aaggatgact tattaaacca catttcgaaa
    44581 tgttatgagg aaaaagcttt actacggaag aatctttctt tcctgtcggg gctagatcaa
    44641 aaattccaag aatttttagt agttacaaac cgttatcgtg gtagaaattc tcaattgaaa
    44701 gatatgataa atgaaattag gcaagatata actaatgtca atgcttctgt tcaaaatgtt
    44761 tccagtttta atatagtaag ttttaaggaa aaattaaaaa atcttgactt atatatagac
    44821 caagttaatg ataatcaatc atctaacttt atggtgttat ttgataagtt atatgttgaa
    44881 acaactcaac taaagaccga aagtgcggaa aaatcttcat tagcaaccat ttcagatagt
    44941 caattaaatt tggcttcttc ttccaaaaca gcgcaagaat ccactacatc agtagctgaa
    45001 ggtaacttcg ttggaggtag tgatatagtg gaaccgaata ccgatattgt ttccacaatt
    45061 attgaaggtt tcaacgaagc gaccaacttt ttataaagtt tttcgtaagg tcacgaacgt
    45121 gacaagtgac taacgtcact tgcaccaagg ttgccgtcaa gaaggcaaag ccgacggtca
    45181 cgatagttac aagtcacgaa cgtgacttgc gcttgcggac aaccttcagc catgttttct
    45241 ctttttcttt ctaatctttc tttatatgaa tcatataatg cctgcgccgg actaaacagc
    45301 cggcgcgtta tacgattctt agttcactca cgccggacta aacatcccgc gtgagtgctt
    45361 ttgagaaaaa cattaatctt ctttgcgaac gcaaccttat ttaccatatt ttgttttgaa
    45421 atttttctaa agaaatgtta gcagcatctt cgctgaagca aagatgcaag ttatcaaaag
    45481 aaaagccttt cttttcataa tgaaaagaaa ggctaaaggc aacatagttt ataaaaaaag
    45541 caacttcata aaacacgaaa agattttcaa tttaatgcaa tgcaagtcag ttatgacttg
    45601 cttttctgca aaagaaaaga aaaaagcttt aaataaaatc acttagaaaa tttaaaaaag
    45661 accacagctt ctgactcaaa gtcaaagaaa ccttttcaat ttgagagaaa ttttctacat
    45721 tttgacttgg actgactaaa ctatttggcc taaccagagt ttctttaaac accttaggaa
    45781 tcaacgaatt gacagaaaag gtttcatcca atttcgcgtc ttcttccgga aaatctctat
    45841 ggataattcg cgagagttcc gctaacttta cattcgtgtg atctaaatct tgaagccaga
    45901 cagctttatc ttttgaagag caagtttttg aattctccat aagaaaacgt ttatggtcgg
    45961 agtattcccg gaacaaatcc aacattgttt cctttttcat tttctctttg gcaatggaaa
    46021 tattctcttt ggcaatggaa atattctctt tggcaatgga aatttgctct ttggcaatgg
    46081 aaatttgctc tttggcaatt ttctcatttg attcaatttg ttttaatccg gtccatgtat
    46141 ccatgcctat tttcaaagcg cccataaacc caacggtaat tcctgtccat tttgcagtaa
    46201 atttaaaacc tttttggctc aaagtcttag tgaaagtcac atcaaaatga ccgtcgccgc
    46261 tggcgcttcg agaaagaaag aaaattggat aataagacat ttcttgtaaa ttcagcttat
    46321 tctgaatggg gcttaaaaaa ggaagccgat ttgtcgatgc aagaggttgc ttttgtaaat
    46381 tagatgatgt acttttttgc atatgaaaaa aaataacctt tggcagcata tcaagtattg
    46441 aaatccacga aacattttca aattgtaaac cagcaatttg gaatgaattt gggttcagaa
    46501 tattttttct tagtttgtag tacaaaatga taagaaaaaa cccaattcgg tagggtatac
    46561 aaaaagcatc atttataaga atggaatata aaatagtggt gtagcagata attgagacaa
    46621 tcaagcagcc acgttgttcc cttcttgccc aatcctccaa tctgatgcat aaaaacaaat
    46681 aagcttgaaa atacttttcg ttcatcattt taaaggaaaa atcgattaaa gtattttcag
    46741 cgttgtttga aaacaacatc caaaagatga ttaaaagaaa aactaaaata aaaatagaag
    46801 aagaaggcaa aggcatataa gaactagttc cagaatatct caaaattgct gccaaagctt
    46861 gaataaaagg caatacaaaa agcccatata ataaaaaaat accttttttt gcttcataaa
    46921 tttcaaaaat aggtttcaaa cgagcggtta accatgtttt cattttgcct ttttttgctt
    46981 cataaatgac aaaaccttta aaaaacggtt ttgtaaaagt ggacgatcga aaccagtata
    47041 ttatgctttc ctttttataa taaaacaaag aaaataataa caccaataat aagacaaaga
    47101 aagttatgct ttgtatattt gtttcaaaat tgttcatatt tttgataact gttatccgtt
    47161 aaaagcaaaa aagattctat taatttttgc agcagcatgt ataaagcgac gattaagtat
    47221 gcagcgcatt gagaatgcgc tgcagtaacc taattgtgca aaccaagact gttcgttccc
    47281 tgttcacaaa agttcaatgc aagtcataac gtgacttgca ttgcaagtga taactgactt
    47341 gcatagcctt cttgacggca atatgcaagt cataacttgc catctttttg taaagctcta
    47401 tgcgaatcac gaacgtgact tgttacgttg cctttggcaa ccttcgtctt gtcacgtttt
    47461 gttaaaacaa ccttggagca gcaagtcgct tttgctcaat gcaatgcaag tcataaattt
    47521 gcgaacgtta ctgccttcgg ttctttccag cagcatgttc gctgaagctc aatgcaatgg
    47581 ttggtaactt ttttaggctg aagttacttt gctcaagcaa cccatttttt aagctttgcg
    47641 tttttcgcag aaaaacaagt ttacgattga gcttcagcaa agcaaagcta acgcgatgac
    47701 aaaaaacaaa caaactaaaa aaacaaaatt gtaggtatgg aatgtcattt ggtttttata
    47761 gtttgcgttt ggtaagcaat atggaaagct cgggtgccca tagggacccg aagaaattat
    47821 actgtttctt tgatagctgg gatttcctca aatgtatgaa aagccggagg actttgaacc
    47881 atccactcta aagtggtagt atcttcttca gcagcccatg gacttggcgc acacttatta
    47941 ttgcttgtca gagtaaaata aacaacagca aagaaaacaa gaatgcctaa aactgacaca
    48001 taagatccgt aactacagat agcattccaa ccagcaaaag catctggata atctggaata
    48061 cgtcgtggca tacccgaaag acctagaaaa tgcattggga agaaagtcaa attaacgcca
    48121 ataaaggtta tccaaaaatg aatttgacct aaagtttctg gatatggaag tccagatatt
    48181 tttccaatcc aataataaaa accagcaaaa agcgcaaaaa ccgcgcccat agataacacg
    48241 taatggaagt gagctactac atagtaagta tcatgtaagg caatatcaag tccagagtta
    48301 gctataatga ttccggtaat gcctccgaca gtaaataaaa aaagaaaacc aacagcaaat
    48361 aacatgggtg tttttaattc aatagaacca ccccacatag tagcgatcca actgaaaatt
    48421 ttaataccag taggcacagc aattatcata gttgctgcgg taaagtatgc acgtgtatct
    48481 acgtctagac ctacagtaaa catgtgatga gcccaaacaa taaaaccaag aacaccaata
    48541 ctaatcatag catagaccat accaagataa ccaaaaacgg gttttcttga aaaagttgat
    48601 acaatatgac ttatgattcc aaaacctgga agaattaaaa tgtacacctc tggatgacca
    48661 aaaaaccaga ataaatgttg atacaagata ggatctccac ctccggctgg atcaaaaaaa
    48721 gttgtattaa aatttcgatc tgttaataac attgtaattg caccagctag aacaggtaat
    48781 gataacaaca acaagaatgc tgtaactagt acagaccaaa caaaaagtgg caatctatgc
    48841 attgtcatac caggtccacg catattaaaa atagttgtaa taaaattgat agcacctaaa
    48901 atggatgata tacctgataa atgaaggctg aaaatggcta agtctacaga accgcctgaa
    48961 tgactagtaa tggcacttaa aggtggataa accgtccatc cagtaccagc acctacttca
    49021 actaaagctg aacttaataa taatagaagt gaaggtggta gtaaccaaaa actaatatta
    49081 ttcaaacgtg gaaaagccat caatgatatt accctgaaat ttcattcagt tcttcctatc
    49141 gctagaaagt ttagactatg tcttctgacc taaatggcca gtcgggcttt catgggaggt
    49201 ttattgttag cacgactcac ctcctagtcg ttgagcgttc ttaatcctag aataggttgt
    49261 tcgtcttttt gtcttcgcgt tagctttttg tttgcttttg ttggttacgt tggtaacaag
    49321 tcatttgcaa cagcattttg gcttttgcaa catgcaagtc agaaatttgc tttgctgaag
    49381 cgaccttttc tgcgaaacca ttggtcgcgt gagcgaacta aagttacttc agagatcatc
    49441 ggtcaagttt ttttggcttt tcggagactc aaagaaagtc ttttgtgttc gcttaagctc
    49501 aattcacgtg agttcaatgc aagtcataac tgacttggac cttggtgcaa gtgacgttcg
    49561 tcacttgtca cgaacgtgac cgtcaagaag ggtcgcgaac cttccgtaag acctttgggc
    49621 aaaaagagcg tccgcgactt tgcattttga aatcgcgtta gcaaccatag agatcatatt
    49681 ggtgatctcc aaagagaata tgctgaatta agcttcgctg caaatagtct tcttttagat
    49741 taaaagaaga gttccttgca tttaacccga tttaccatta aaaagttgtt ttaatgggga
    49801 ctatatgttg tgactccaat cttgcgtctt tttgtgaagc tcaatgcgag cccgtcaaga
    49861 agggctcgcg ttgcaagtca taactgacta gaaagcatct tagatttcat atcaaagatt
    49921 ttgttacgga ttctgtgaga tttttattag ctttcactaa aagaaaatct ttttgggtaa
    49981 aagttatagc taaataaggt tacttctgta acttcagcaa atgacttgca tgttgcaaaa
    50041 gccaagacaa aaagcaaagc aactagcttt taacgcgtta gctagcactg cttcaattgc
    50101 tttgctgaag caattttgct aacgttggtg tgattgtgag ttcctgttgg ataatccggg
    50161 gctcctatta aaataggtac aaaccaattt ccaaaaccgc cgatcaaagc aggcataacc
    50221 ataaagaaaa tcatcaaaaa ggcatgagct gtgattaaaa cattgtataa ctgatgattg
    50281 ccacccagta tttgatttcc gggttgagct aattccatac gaatcaaaac agacatacaa
    50341 gttcccataa tcccagcaat agcaccaaat attaaataaa gagtacctat atctttatga
    50401 tttgtggaaa ataaccatct ttgtgcaaaa ttgttcatat ttttgataaa tgttatccgg
    50461 taaaagcaaa aaagattcta tgaatttttg cagcagcatg tataaagcga cgattaagta
    50521 tgcagcgcat tgagaaagat ttaaaaggat tctaacatga catagttcga ttgttttttt
    50581 ttaggaagcc ttttccgaac gttacttttc tgcttcaatg caaatcagaa atttgcgaac
    50641 gcaatatgca agtcataact gacttgttaa tgaaatgacc taaaagcttc ttttacaaag
    50701 tggcctattc gcttcagcga ataggccttt aatacgaaaa agcaacataa ttaaaaaaaa
    50761 gcaagttcat aaaaaaacaa attgtttttt tatgaaatgg attctgacta aattcctcaa
    50821 gcaaccttgc gaacgcaacc ttcgtgcaag tgacgttagt cacttgtcac gttcgtgact
    50881 tgcacgaagg ttgccgtcaa gaaggcaagt tatgacttgc atattacttc agtaaagtca
    50941 gttatgactt gcaacgcaag tcaccatagt gacttgcgct cgcatagagc ttcacaaaaa
    51001 gaaggcaacc ggtaaaagat ttttctttta ccggttggga gagcggtgat aaatttctat
    51061 agacattttt cgagaatatt tttcaattac ctttttgaga gttagcaaca ttgtatttac
    51121 actaatacta agagatagaa catcaagttg aatagcctcg tcgatgttct caaattcata
    51181 actaatattt aataccattg atttacagtc atcaaaacca atatctaaca tctcttgaaa
    51241 atcgtccaaa gtttgtataa tgaaaggatg ggagctttca ttatagctat taaccaccaa
    51301 aaaagaagtg aaatcaaaat gaaattcgta gtttttttgt tgagaagtct caaacaaaaa
    51361 gtaaaaaaca taagaaagta agcttataca caagttaata tcgtctttct cattatagct
    51421 acccttttta attttgttta aattttcaat aaaactaaaa aaaaaaaagt cactttcact
    51481 tttgtaaatc ataatcaatt ttcttttttt ttttctttta ataaggctat actttgttta
    51541 acaagttttg attgatgttt ccgtaattta gaaaaacgaa attgatcaca aacaatttgt
    51601 cgaaaacaac tcactatctt gttttgaaaa tggaaacgag aatattcttg aacagctaac
    51661 aaggtcctta atttttgttc atattgttga gacagaagag tttgaactgt ttgtttacac
    51721 aaaggtgcac aatgtgtaat gatatcattt atacaagaat ctccaatcat ctgtgtactt
    51781 gaacgtaaac taacactacg tacttgatgt tgctttatta attcagataa aagatcctct
    51841 tgcgaactca taaattgctg taattctttt aaaatagcaa gttgtcgctc atcgagagta
    51901 gctttgacag tatctccaaa gaacctttgg gtaaaaaaaa caaaaccaac aaaactcaaa
    51961 gctacaataa tctcttcgtt aaatatgaag attttttttg aactaaaaac gctcaatact
    52021 aagatagcta taatgaagaa ttcacgcatt atgatttttt cttttttctt gtctgtttac
    52081 cgaagccacc tagaagactt ttttgtacgc gtaacatgta aatttgaatc aaatttatac
    52141 tacgtaagtt cgaatccata aaagttatag gactgatgct atccaatgca ctatttttta
    52201 aaacttgaga aagactcatc tctcctaaag agcgaacata agacttattc attgttttca
    52261 gttgattagt atttatacta gtaagcatat tactacacca cttggatgct gctgaaacac
    52321 tagagtataa ataagaaaca ctgctgttca atgttgatgg gaacacaaca tcttgctcta
    52381 cattttgact tttagctaga gtgtctccaa cttgttgaga aactaaatgt tttcgtagct
    52441 tgaaaattct actaacttta ggcaatccat cattaaataa taaaacataa aaactcatat
    52501 aaaatacgca taaccaaaca aattgtgtaa gataggtaaa ttgatctaat tgaggcattt
    52561 gttgtctact cgtttccttt aagaaaaact tttcgaaaat gttttgcaaa gcgtttttaa
    52621 gagatcacaa agtgagctca aagcaatatg caagcccttc ttgacggtca cgctagtgac
    52681 aagtcacgct agtgacaagt cacgctagtg acttgcgctt gcggacaacc ttccgtgcaa
    52741 gtcacgttcg tgacttgttc cgtgttgtca cctttatata gaattaaaaa aaaaaacata
    52801 gctagagtat aattattata aagtagacaa aaaaaagagc acagcttcgt gcaagtgacg
    52861 ttcgtcactt gtcactgaag tgaccttaca ttgcttcagc aaccatcagc tgatagcaga
    52921 aaacttccaa aatattcaaa gaagctaatg ttatttagaa gctatctttc ttgcttgcaa
    52981 atctattgaa tttttttgaa gtttgattta aaatagcaga tttaactcta ttttatatgg
    53041 aaaatgaatt tcacttggtt caaataatag aatagcattt agtgttttat agttaacctc
    53101 aaaatgataa gcacgttcac caaaaccagc ccaatttcga ctcttgtctt gatgttgttt
    53161 tataagaaat ttgacaaaat tcagatcact acgcattaca gatataacat caccatttct
    53221 cacagaaaat cccggaatat ccactttgtt aaaatttacg caaatttttc catgtgtaat
    53281 cagttgtctt gctgtgtaaa gagtagaaca aaaatgaata cgaacgagaa taacgtctaa
    53341 ccttgtttcc agattcatta ataaactctt ttgtttatct aaataagtat atgttagatt
    53401 atccttcatt ctattgatgg gtaaattccc gtagaaaatt gagaactttc ttaggttttg
    53461 tagctttatc gaaaaatcag attgttttcg attgatattt tttttcaatt tcctaattaa
    53521 attgttttgt ttcggagtta actttttagc ttgccataca ttctctgaaa ttcgacgaca
    53581 aaccttaaat ttcgagtagg tcatatatcc aattttgtta aaatttttag tgaatttctt
    53641 tctcttttca tttaagaagc aaaacgatta acaattaaga aaaaaaaaga aattcaatgt
    53701 attttacttc aggcactttt gcggataagg ggaatcgaac ccatatcctc tgcttggaag
    53761 gcagacaatt taccattaat ctatatccgc tttgtttttt ttcttttctc cgaaacaaag
    53821 cacgtcattt gcagcagtat gttcgctgat gctcaatgca agaccaaagg tcacgaacgt
    53881 gaaaaaaaga ggtcacttca gtgacaagtg acgaacgtca cttgcacgaa ggtgcaagtc
    53941 agttatgact tgcattgaac ttcagtgaca agtgacgaac gtcacttgca cgaaggcaaa
    54001 gcccttcttg acggtcacga tagtgacaag tcacgctagt gacttgcgct tgcgaaaacc
    54061 ttcggtaaca agtcacgaac gtgacttgca cttgcagaag catcttttct gggaaagaat
    54121 gcaagtcatt ttacgaacgt aaccaacgtt tggtaaagca acctttaggt tacttcagtt
    54181 ttggatagct tgagcgaggt tgcttcttaa aagatggaca gccgtcttga tagcgggtaa
    54241 aatcaaagtc gatgaagaat attaaaattt gtataagaaa atcaagattt gtgactggat
    54301 agaccggttg cttcagcaaa ttaacttcag cgaagatgct gcagcaaatg acttgcattc
    54361 tttcgcagaa acgtaacgtt cgcaaatgca agtgacgtta ggcacttgtc accttcgtga
    54421 cctaaaaggt ctcgctgaaa agtcataact gacttgcgtt gcatataacg cagaaaagtc
    54481 acgttcattt tttagacttg ctttgtttcg cagaaaagaa gctactgcaa agaaaagcaa
    54541 gcggagataa taagcaaaca atagaactta ttattctgag ttttcaaact atttcggacg
    54601 gagagggatt cgaacccccg gtatcgaaaa tcgatacttc agttttcaag actgacacct
    54661 taacccactc agacatccat ccaaaatcaa ataacaaagc gcctaaaaaa gttgtgttag
    54721 ttaagagttt gcttcagcaa tgatagcgga aaaaacaaaa agcaatcgtt gctgaagcaa
    54781 caaggaaaag caatgcaagt caccaacctt acttgtcacg ttgcggcctc acgttacttc
    54841 atcgaagaca aatagcaaac aaaatacaaa tggtggcttt agataaaaac aaatttcacc
    54901 aaatgacttg cattctttcg cagaaaagac aaaaaacaag gcggatacaa cattgtcaaa
    54961 gtgagagcag aaatgaagtt tgcattgaac tttcatgttg acaaaaagca aagcattttt
    55021 tttacaaagt aacgttgtaa ttgtttccaa acgcagtaac aaacaaactc ttaactagtc
    55081 taacgttaaa gtggctaaat agaaggcaag tttcatgtat ctaaagatga aacttgcctt
    55141 ctattgttaa gaagattttg aacacttctt ttgctctttt tgtttttcta ttctgtttgc
    55201 ctttttttac ggctagaggg atttgaaccc acaaagtcaa agaccgccac atcctaagtg
    55261 tggtgcgttt accaatttca ccatagccgt atactaaaac taaattcttc aagattcaat
    55321 ggctatttgt gtttgctttt gctccatgct ggccaaagct ttttgtcttc gcttcagctc
    55381 aatgcaagtc atttgctcaa gttcttttta tgcttcaatg caagtcagtt attgccagag
    55441 ttccttactt ttctgcttca attcacgtta gttcaatgca agtcataact gtggcttcac
    55501 tgaagtgacc ttcgtttacg tcgcaaaacg tcgctgaagc gctgttgttt tagatttatg
    55561 atatatatat aagtctaaat catgatatga attgggcgaa cgaatagatt aacattcgcc
    55621 ctttttaaaa cagctactaa aaacattcga tttggtgaaa atggtaaaca acgtagcgtt
    55681 agcaaccaac gcatctgttt tctgcaagtt ttgagcccaa agcaaagtga ctaataaaat
    55741 ataacagaag gttacttcag taacaagtga cgaacgtcac ttgcactttg gtgcaagtca
    55801 gttatgactt gcataaacct tcggtaacaa gtgacgaacg tcacttgcac ggaaggtgca
    55861 agtcagttat gacttgcata aacctgaggt aacaagtcac gaacgtcact tgcattgagc
    55921 tgaagcgaag acaaaaagca aatgacttgc attgaactga agcgaagatg caatgtaagg
    55981 tcacttcagt gacaagtgac caacgtcact tgcacgaagg tcgcgaacgc gacgtgactt
    56041 gcataaacct gaggtaacaa gtcacgaacg tgacttgcac gaagtaacgc gacccttctt
    56101 gacggtcacg ctagtgacaa gtcacgctag tgacaagtca cgctagtgac ttgcgcttgc
    56161 ataaacctga ggtaacaagt cacgaacatg acttgcacga aggttgcttc aacaaatgac
    56221 ttgcattgag ctgaagccgc gtaacgttct ttttttaggc cgaaagccga aagtgcaagt
    56281 catgttcgtg acttgtattg aagcagaaaa gcaaagtttt gtatatttac aacaaaacta
    56341 gcgagcaacc ttttacgcta tgcttccaag caagtaagat atgcaaagct atcgtttact
    56401 atttgtcttc gcttttcctt tgcttattct attattcttt tattgtctat tctttgcttt
    56461 tagtctaaag gcggctttag caaattggag ttttgtatca atttggtttc taaaattcct
    56521 agaataggta gtagagcaaa ataaacgaaa aatcccaacg aagctatttg gccaatagtt
    56581 acataaggag cttcaacagg ttgacatcca atccaaccta aaagcaagca atcggcaaca
    56641 agtaaccaaa agaatttttt gtgaatcggt cgaaaactag aactgcgcac gtatgaagta
    56701 ttgagaaaag gtaaagcaaa taaggataca aagactaatc ctatagcagc cacacctcct
    56761 agtttattag gaatacttcg aagaattgca tagacaggca agaaatacca ctctggtaca
    56821 atatgagctg gtgttgacat tgggttagcg ggtatataat tatcagggtg tcctaaagca
    56881 ttaggcgcga aaaacacaaa aatagaaaaa aagaaggcaa aagctaccca accaactaag
    56941 tctttaacga aaaaataagg atagaagcct attttatcta cagaagcgtt aatacccaat
    57001 ggattattag aaccatattg atgtagagca gctaaatgaa gaagagtgac tccagctatt
    57061 aaaaaaggga gtaaataatg aagactaaaa aatcgattta aagtcgcatt atccacagaa
    57121 aaaccacccc ataaccaagt tactatacta tcacctacta caggtattgc actagctagg
    57181 ctggttataa cagtagctcc ccaaaaactc atctgcatct ctctaaaaac caggtcgccg
    57241 acatgggcaa acttgaccag gaaacactgt actttaccac ctaatagctt acttcagtaa
    57301 caagcccgtt aggttacttc agtaaacgaa ggttgtcttg atttagcaaa aggatttacg
    57361 taaagccttg gaaatagaaa gtgctttttc caatttgaga aaaccaaatt ctattagaaa
    57421 gtccgactgt acattaagca ccatttcagg cacccaccga tgagccagtc tgtagcgatt
    57481 gtgcacacaa ccgacggtct tgaatacaag tttagattct ttgaccgttt tcatcagtat
    57541 cgcttcattg acggttcaac cgcccccaaa tctcttcaaa gaaagcaaac aaagccgatg
    57601 gttgcttcag taactaactt ttaagctctt tttaagcttt gcttttgttg tagctaaagt
    57661 taagtaaagt caaccagaca agcggattga gaatttgctt tgtgggcgaa gactttcatt
    57721 tttttgtaca aattacatga aaattcaatg aaactatgat tgattaatca ataaagtgcc
    57781 taaaggtcac ttcagtgaca agtgacgaac gtcacttgca cgaaggtgca agtcagttat
    57841 gacttgcatt gaacttcagt gacaagtgac gaacgtcact tgcacgaagg ttgccgtcaa
    57901 gaaggcaatg caagtcagtt atgacttgca atgcaagtca gttatgactt gcatattaca
    57961 aaagtaacaa gcccgttagg tcacgatagt gacaagtcac gatagtgact tgcgcttgca
    58021 cgaaggttgt ccgcaagccc gtcaagaagg tcacgatagt gacaagtcac gctagtgact
    58081 tgcgcttgcg ccaaagtgca agtgacgttc gtcacttgtc actgaagtga ccgtcaagaa
    58141 ggcaatgcaa gtcagttatg acttgcaacg cgagtcacga acgtgactcg cattgagctt
    58201 cacaaaaaga aggcaacttg catggagctt cagctgccgt aacgttcgca aatgacttgc
    58261 attgaagcag aaaagctgcc gtaactctgc caataactga cttgcattga agcagaaaag
    58321 tcagttatga cttgcattga agcagaaaag tcagttatga cttgcattgc attgagctaa
    58381 cgttcgcaaa tgacttgcat tgagcttcaa cgaacatgct gctgcaagta aggttttact
    58441 atttttgaaa gttgactttt ttgatggctt ggaatataaa gaatccactt atctctgtga
    58501 cgttgaatgg ttgtttttaa agcaaacctt tgttgtagaa ctttttgcaa taagaaaatc
    58561 tcttccaaat tgcaggtaac atccattgaa attttgactc cagaaccgga gataccacca
    58621 tcattcatta accaaattgc aatggctcta gggtttaaga gatggaaaat ttcctttgga
    58681 atttgctttt tgccacattg actgtaaaaa gaatcataaa gccaattaag acttggaaaa
    58741 gaccaagttc taaattgata ggaaaaagaa atttttccat tcttcccgat ttgcttcttc
    58801 ttctttgggg aagaagtaga gcagtatcca ctttctttaa aaaaattgtg taaccaaaca
    58861 agatactcca cattagcgga acaagcatgt atatgaaacc tggaactacc cgatctcatt
    58921 tcaccccaac tatctcctaa aaggcatccc acgagtgtgt aaatcacatc ttcgtttgct
    58981 ttggtgaaag aacctgttct tttggaagaa ggttgcttga ccaaagtata gaaacttctt
    59041 tgaaaaaagc caaagttgaa gtcattcttc atactgttta actacttgtt tctattttgc
    59101 ccgtgcttta gtttatgatt agatcaatca tttggggcca gttaaacaaa ccccatggta
    59161 aaacataacc aataaaagct gtcacgatca tcaacaacaa aataacaact ccaagacacc
    59221 aaactaattc tctcggactt gcataactgc cataataaag gccacggaat atgtgcagat
    59281 agaccacaat aaagaacata cttgcaccat tagcatgcat ataacgaagt aaccaacctc
    59341 cagtaacatc tcgcataata tgctctacac taagaaaagc tagatcaaca tgaggtgtgt
    59401 aatgcatagc caagaaaaca cctgttatta tctgtataac taagcaaata cctgcagtag
    59461 aaccaaaccc ccaccaataa cttaaattac taggagttgg gtaatcaatt aaatgatcgt
    59521 tgacagtaga tagaataggt tgctttaaaa tcgaaagtcg tcttgtcata aagaaataag
    59581 attttttttg cgttgcttca ctgaagttca atgcaagtca gttatgactt gcattgcaag
    59641 tcagttatga cttgcattgc cttcttgacg gtcacttcag tgacctcttt tttttactga
    59701 agtaaccata ggtcacgcta gtgacttgcg cttgcgtatt ccttttagtt tgcgaacgca
    59761 accgtcaaga aggtcacgat agtgacaagt cacgctagtg acttgcgctt gcacgaaggt
    59821 cgcgaacgcg acgtgacttg catatttctt tcagtaacaa gtcataactg acttgcatat
    59881 tgctttggca aataactgac ttgcattgaa gctgaaaagt cataactgac ttgcattgag
    59941 cttcaacgat caagttttga aagcaaactt aggcaggcag ccaatcaaaa gctactaaaa
    60001 caccagacac gaacactacc caagccagtg acaaaggtag gaaaactttc cagccaagcc
    60061 tcattagttg atcataacga tatctcggga aagctgctcg gacccatata taagtaaata
    60121 gaaaaaaaag cactttagta ctaaaccaaa cagatcctgg aataatatta cttaagacag
    60181 gtatatccag aattggcaac cacccaccaa gaaaaagtaa tgtacataaa ctactcatta
    60241 agatcatatt agcgtactcc cccaaaaaga aaagtgcaaa acccatagct gagtattcta
    60301 cattatagcc agctactaat tcagcttctg cttcaggcaa atcaaaaggg gcccggttgg
    60361 tttcagctag gcaagaaata aaaaacatga aacataaagg aaacagagga atgccgaacc
    60421 atatttgctt ttgtgctaat acaatttcac taaaattgca agatcctaca caaattaaaa
    60481 cagtaataat aattaaacca atcgagactt cataagaaac catttgagcc gcagatctta
    60541 aagcgcctaa gaaggcatat ttagaattac ttgaccaacc cgcggttata ataccataaa
    60601 caccaagtga agatatagca aaaatataaa gtataccaac atttaaatct gagagtacca
    60661 tcccatagtc aaaaggtatt acagcccagg aaactaagct taacataaaa gttattactg
    60721 gagccatgag aaatagaaaa acgttggcac tacttggtag aatcggttct ttaatcatta
    60781 attttagacc atcggctatt ggttgtaaca atccaaaaac gccaacaaca ttaggacctt
    60841 tcctacgctg cattgaagcc ataacttttc gttcagccag cactaaaaag gctacaccaa
    60901 gtaaaagagg aacaattatt cccagtattt ttataagcac acctagtctg tatacagtca
    60961 tttttagagt tctttagttt attaagattt ttagtttgcg aacgcaacca tgtaaaaagt
    61021 tgccaccttc gatgcaagtg ataactgact tgttacttcg cttttgctca atgcaagtca
    61081 gttatcactt tactgaagcg ccatgcaagt cataactgac ttgcattgcg ttagcaacct
    61141 gcattgagca aaagcgaatc gaactcggtt ccgccagata ggtctggcag aaccattttt
    61201 taaagctttt gttttagact tttgcttgcg ttagcaatat gcaagtcacg tcgcgttcgc
    61261 gaccttcgtg caagtcacgt tcgtgacttg ttacgtgttg taacctactc ggttactaac
    61321 atgatgttaa ttaccacccc accagtaaat agacacgaat aaaaacaacc aaacaacatc
    61381 tacaaaatgc caataccaag cagcagcttc aaaaccaaaa tgatgttttg aggtaaaatg
    61441 acccaaatat tggcgtacac agcatattat caagaaaata gtaccgataa ttacatgaaa
    61501 accatgaaaa ccggtagcta gaaaaaaagt agaaccgtaa ataccatcag atatagtaaa
    61561 aggagcttcc acatactcca tagcttgaaa gcctgtaaat atgatagcta gaaagatagt
    61621 agcaacaagt ccataaatag cttgctgtct caaaccagct aaaatagcat gatgtgccca
    61681 agtaacagca aatccagatg acagtagtat gatagtattg ttggctggga tatcccaagg
    61741 gtttaatacc tcaattcctt ttgggggcca aacagcacct atctctacag taggtgccag
    61801 agaagagtga aaaaaagccc aaaaaaaggc gacaaaaaac ataacctctg aaactatgaa
    61861 gaaaatcata ccatagcgaa gacctaattg aactacagaa gtatgatggc cttcaaacgt
    61921 agattctcgg ataacgtcac gccaccatac aaacattgta tagaatatca tagtgttgcc
    61981 taaactcaga agtgtaccac ctccagtaaa agagtgcatg tacataacac ctcctaaggt
    62041 gctagccaaa gctcccagtg agccaacaat aggccatggg cttggatcta attgggatag
    62101 gtaagcctga gaaggctgtc cccccctaag aaccgtacgt gactctttct agtcatacgg
    62161 ctccagccat ttttttttag atctcttgct tatttgcttt tctgcgaaac catttataca
    62221 gttgttagct aaaaaaagaa attttcattt ggtttgaatg cattgctttg cttttgtttg
    62281 cttttgctta cttcagctat gatgacagaa attccaaata gcaaagaaac ctaaaaatgg
    62341 cctttgtcaa gtctgcttag aataaaagct tcttgaacat ttcttctacc tcgacagcat
    62401 gatagctttg cttttgtttg tagcagcatc ttcgctgaag ttacggcagc ttttctgcaa
    62461 aatcttcagt aactatatgc tgtagaggtt taccaagttc cgtgcaaatc actttttacg
    62521 acatgtgacg aaaccgaaca taaccccgca tcaaaaaaaa atgtgccaac ttaggaaaca
    62581 catggttgct ttagaacatt tgcttttctg cttcaatgca agtcataact tgccttcttg
    62641 acggccacca aagtgcaagt cagttatgac ttgcataaac ctgaagtaac aatgcaagtg
    62701 acgttcgtca cttgcacgaa gtaagggcga aaaacccaga ggttgtcacg atagtgacaa
    62761 gtcacgaacg tgacttgcgc ttgcggacaa cctaaaggtt gccgtcaaga aggcaaagcc
    62821 cgttaggtta cttcagtaaa cgaaggttgc cgtcaagaag gcaaagccct gccggcgctt
    62881 cagcgacgta aagcgacgta aagcgacgta aagcgacgta aagcgacgta aagcgacgta
    62941 aagcgacgta aactcttttt ggccgaagct tgccgtcaag aaggcaagtt atgacttgca
    63001 ttgaaggaac gtcacaaatt gaagcagaaa aacaaataag acgttcgtaa cacgagaaat
    63061 cacgttacta taaacgaggc cttgactatt cgttaacttc agttgttcgt acatatctaa
    63121 ctctagcata agcctacaag aatggcttga ttacattgtc tctgaagctt caaactaccc
    63181 tataaacatg tagcttgctc agatagagta gagttttaaa gctctgtggt tgcgttcgca
    63241 aatttgcttt ttttttgtta ctgaagcaag cattgcttta aatcgttgct tcaccaaaca
    63301 aaaaagcaac attcttacca cattaatttg tccggcagca agcagaagac agcttgcatc
    63361 ttgtcgcacc taagtgataa ggatgctttt gagaaagact cataaaagta tatagatttt
    63421 ttagtctaat ttattagaaa cccaagatac ataatcgtct aatgaaacag cttcaataac
    63481 tataggcata aaagcgtgat tagtaccaca aatttcacta cactgaccat aataaacacc
    63541 ttctcgttta atataaatcg cagtttggtt taaacgacca ggtacagcat cacatttaac
    63601 acctagagaa ggtactgccc aactatgaag cacgtcagca gatgttataa taaagcgtaa
    63661 atgagtgttg actggtacaa ctactctatt gtctacttct aataatcgca attgacctaa
    63721 ttctaggtca tcttctgcaa tcatataact atcaaaagcc aatgattgtt catctgatgt
    63781 gttgtaatct gaataataga gtgaatagtc gatcacatat tatcttttca caaaaaaaaa
    63841 ttctcaacac gttagctttg caaagaaaca atttttgaaa gaaaacatgc aaatatcgaa
    63901 agtcctctcc gaaccgtgct agatagtctc ccatcacacg gctctccaac tcggtttagc
    63961 tttataaatt gaaacaacct ttgctaccaa cgtagtacaa gcaagataga aaatcacaaa
    64021 tcttttcaat ttgatgacac tgtcgcgtta gagacgtatt ctagctaaac tagaaactaa
    64081 tctaacaaga ctcgtagatg cttgcacgca agatagacgg cgcaagacca taggtcacga
    64141 tagtgacttg cgcttgcgcc gtctatcttc agtaaacgaa ggttgtccgc aagcgcaagt
    64201 cacgttcgtg acttgtcact atcgtgacaa cctctgggtt tttcgccctt acttcgtgca
    64261 agtgacgttc gtcacttgtc actcaagtga ccgtcaagaa ggcaagttat gacttgcata
    64321 aacctgaggt aacaagtcac gaacgtgact tgcattgaac ttcagtgaag caaacaaaag
    64381 caaacaaaag caaacaaaag caaacaaaag caagtcagtt atgacttgct tggagcttcc
    64441 gcaaaggaac tctggcaata actgacttgc attgaagcag agaagtcata acgttcttgc
    64501 attgcattga gcaaaagcga agacaaaaag caaataagac aaaaagcttt gtaataatcg
    64561 aatcaaaacg aagatgctgc tgcaaacaaa aagcaatgtg gctttagaca atggttgctt
    64621 cagcaaagca aaaaaagcta tgatttaaat ctgagaggaa ctttcttgtt tatagatgat
    64681 aaacatacca aattgatttg aaactttgct gaagtaacct aatgcgaagc aaatggtttt
    64741 tttctctttt tagacaataa aggattcgta agatttctac cggctaaagc aaaaacttta
    64801 gcacgcgttc caagcttgaa tttagcagca aacatcatgg ctattgagtg agttaaaata
    64861 taagagcatc tggaaaggca acgacgcttt gattcagcta attgataata attagtaact
    64921 ccacgcaata ttgcggcaac acgtgaaaca gtttgattct gtgagtgttg aaagtaatga
    64981 aaatttggtt ttggatttcc tgatcgatca caaaatcctt tgtcagctag agattctatt
    65041 actttcggca tgtttacaag caaacgaatc tttgagtgag accgctttag caatcttttt
    65101 ttagattttt tgatcaagaa ctttgtgaag tttttctctt ttagtgcacc ttttctgcga
    65161 aaccattggg atgttttgaa ctgcagcgcc atgcaagtca tttgctgaag caaccttcgt
    65221 ttactgaagt aacctccggg cttgttactg aagtaacctg aaattttgtt tgctgaagca
    65281 accttatcta tcaagtaacc taaaaagggt attcgttgtt tacctgattt aaataataaa
    65341 atagcatctt tgtttaaccg tagatgaaat ttcatttcaa taaaccgttt aaccagccta
    65401 tttactctgc aggctagccg tttgctaaag taacccgtta aaccaattaa aaaagaatta
    65461 gaaaaacgca catattgtaa acttgccttg gaaaaaattg gcttcttttt caaaaatttc
    65521 ttttttttca aataagcttg cttcaacaaa aagatggttc gctttctata tagcggcttg
    65581 gccgaggatt gctgtgatat ttcagcgata taaccacttc ttctaggttc tatcatctgc
    65641 ttcagcaaac ggttgttcca aaaacaactt tgttcggttg cgttagcaac cttttggtgt
    65701 gaaaaagcac atagtaaact gtctgattga gaaaaaaaat cgattttttt ttgaagttcc
    65761 gaaggctgct ttagcaaatt ggatttaaca gattggcaaa ttttttgcct taaatgtgca
    65821 acgaatttat ccaaatcgag gccgaaggtg caagtcctaa ctgacttgca acgcgcagga
    65881 acaaaaaaga tttcggagaa caattgtctg ttagagtttg ctcgtgtatt gcatctatag
    65941 atgtttggtg gagcagatat aggttgcttc atccaagtaa gcttactttg actaaagtca
    66001 cctattctat ctaaagattg ttttctttct ggggaaccat tgtatattcg atttgaaaaa
    66061 gtttgctttt ctttgctttt ctttgctttg ctgaggctga attcactaaa gtgacctgta
    66121 ggctcgttac tgaagtaatt cgcaagccca tagggcttgc gccttcggcc ttgatgtttt
    66181 tttccgatga aatctttgat ctttgaaaga tctccaacta gaaaccaatt tgtttcttga
    66241 aactttcgtt ttatttcttt taaacaagca tgctgagact tggtgggctg gaattcgtga
    66301 gatgtctgct tgaaattttc acgttgagag caaatttgac taaagccacc tctgtcaaag
    66361 cattttacta gcttactttg actacagtca ccagcgggat catggctttg cagaagttca
    66421 atgcaagccc tgtgggtcgc gtgagctcta tgcgagccta gagggctcgc gttgcaagtc
    66481 ataaatgact tgttacaacg taaccttttg caaattttaa acgcttcgct tgctttaaca
    66541 aagccacctt tttctaacgt gccgtctctc aaattggctg aagaaagttt gtacattttt
    66601 agtatctata tcagtatttt tagatcttac tacttttaaa cttcgcttct gttctattaa
    66661 atggcctgtc ttagcctaac aaaacaacct cgccacttta accaaaaagc ggttcattcg
    66721 ctaaaccaat atcgaagtct tcttgtcagc agcatgtcta gagtcaccaa cgctttgctc
    66781 aagcaaccat tgttacttct tgtcttcttg tgttcgctga agctcaatgc aagtcatttg
    66841 gcttgcattt tcgctgaagc tcaatgcaag tcagaaattt gctttgctga agcaaccttt
    66901 tctttgcatc agcatcttcg ctgaagctcc atggaatgca agtgacgttg gtcactggca
    66961 tggctaccgt tggtttatgc aagtcataat tgtggcttca ctgaagttca atgcaagtca
    67021 taactgactt gcaccttcgt gcaagtgacg ttcgtcactt gttacttttg taatatgcaa
    67081 gtcataactg acttgcattg caagtcataa ctgacttgca ttgccatagg caaccttcgt
    67141 gcaagtgacg ttcgtcactt gttactgaag taaccttcgt gcaagtgacg ttcgtgactt
    67201 gttacgtgtt gtaaccttgc ttcctgttta caacatctaa gaggtcaagt tgtcaaaaga
    67261 aaaaccgagt atgcaatggg ccttttgact cattgattta ggctccttac ctgaaaacca
    67321 aattcatgtt gcttttccat tacagaatct ctttcgagtt agctggtact atgagccctc
    67381 tgtcccaaac aagctagttg ctcttttcca gaaaatgctt gaatggttca ccgtttctac
    67441 caagttttcc tatcccaaaa gaattttgag ataaagcata aatacagttt ttttttcagt
    67501 agctattaga ttttcatgtt gtttttttct ttgcttctac tttagcctgt cgggtagttt
    67561 acagcagcat ctttgctgaa gctcaacgca agtcataaat ttgcaacatg caagtcataa
    67621 atgactttac tgaagcgcca tgcaagtcat ttgcgaacgc aatatgcaag tcagttttga
    67681 cttgttcagt tatgaccttg cttttctgct tcaatgcaag tcataactga ctttactgaa
    67741 gtaaccttac tttctagcag gatcttcgcg gaagctcaat gcaagacacg ttttgctaaa
    67801 gcaaccaaca acatgggtgc gcttttgaaa ttgaattcac atgcacgtaa aaaaaacgtt
    67861 gcataagcaa attgaaaaag cgagcaagac tcgctttttt gcgaacgcaa tatgcaaagt
    67921 atgtaaaaag caagcttttt gctaaagcaa ttttgttgta cacgatacga atcatcagta
    67981 caatagaaaa aaaagaaagt tatggtctac aatctaataa agccttttac tgttttttgc
    68041 agatacgaat aaaacatgct atggtcattc ttataaaaga actagttaaa tccgtaaaaa
    68101 tataggtcgc ttaaatgaag acaaaatgtt tgcttcagca aacaaaacgc aaacaaaagc
    68161 gacgcagaaa agcaaacaaa agctttgctt gagcgaagtg tttaacttcg taattgcatt
    68221 tctttaactt ggtaactaaa aaacggtcgc ccttcgtaag accaatacca ttgatgtcca
    68281 atagctttta ttgttattgc tggatcaaca acctcatcca ttgaatataa taaagtgaat
    68341 gaaggtaagg caataaccat aagaataata ctgggtataa ttgtccaaat aatttctata
    68401 gtagttccat gtacaattct ttcaggaatt ggattttttt tgtaatgaaa atgccataga
    68461 acacgaacaa gcatccataa tacaaaaatt aaaataataa ccaaaaagaa cataatgtca
    68521 tgatgtaaat caataatacc ttgcataata ggagttgccg catcctgaaa acccaattgc
    68581 caaggttccg cagcatcaca ataagcgatt tgaaaaatcc atttcatatt cataaatgac
    68641 cttgtgtttt tctattttat taattgacga gaacttaaaa agattgcttg tctaaagcaa
    68701 actttttacc cataatgagt tggctaactc aatcaaaatc taaaagaaaa tcaactcttt
    68761 gccaaagatt ttacgttata aggttacaaa agtaacaagt cataactgac ttgcacgaag
    68821 taacttgaaa aacccggagg tcacgatagt gacaagtcac gctagtgact tgcgcttgca
    68881 tatgactgag gtaacaagtc acgttcgtga cttgcatatg actgaggtaa caagtcacgt
    68941 tcgtgacttg catatgactg aggtaaactc tttttggcgc ttcagcgacg taacaagccc
    69001 gttaggttac ttcagtaaac tctttttggc cgaaggtgca agtcagttat gacttgcata
    69061 aaccttcggt aacaagtgac gaacgtcact tgcactttgg tgcaagtcag ttatgacttg
    69121 catattacgg aaggttcaac aaaaaccctt cttgacggtc acgatagtga caagtcacgt
    69181 tcgtgacttg cgcttgcgga caaccttccg tgcaagtgac gttcgtcact tgtcactgaa
    69241 gtgacctttg gcaaaacgtg actcgcatag agcttcacaa aaagatggca agttatgact
    69301 tgcataaacc tgaagtaaca agtcagttat gacttgcata ttgcttcagc aaagttatga
    69361 attgttactg aaaggaacct tcgtggcttt agccaactaa aagaagttgg catgtgcgaa
    69421 acacttcgag gactcacttt acgcgattgc gttagcaacc ttctttttat caagttaata
    69481 ttctctctag gttggattcg aaccaacgac ccaatagata gagttagtct ttttttaatc
    69541 aagattttga ttttttattg aaaaactctc cgaaccgtgc ttgcagactt tttcagcaca
    69601 cggctcttca tcagtcaaaa tattcttatt taaaactaat ttgtttccct tccattggct
    69661 tctctgcgaa acttgtacta tggaaactct tacaccataa aagaaatcac tgatcgaggt
    69721 tacttcagta acaagtgacg aacgtcactt gcacgaaggt tgtccgcaag cgcaagtcac
    69781 tagcgtgact tgtcactatc gtgaccttct tgacgggctt gcgccttcgg cctatggcaa
    69841 tgcaagtcag ttatgacttg caatgcaagt cagttatgac ttgcattgaa ctaacgtgaa
    69901 gcaaaaaatg tcaagtaaaa aagaagcttt attaagaaca ctcataagtt tacttgacat
    69961 aaagccaaac aatcaaatta gattttatac tctaagttgc actgctaaat gaaagttgct
    70021 acgcaacttt tttcgatctc agagcttgat cttagagatt cttaatgaaa atttaggtgt
    70081 tcctaaattt tgttgagaaa ggttacaaca cgtaacaagc ccgttaggtc acgatagtga
    70141 caagtcacga tagtgacttg cgcttgcacg aaggtgcgag tcacgaacgt gactcgcata
    70201 gatctttacg taggattgct aaaaaaagaa cgttgctttt tgtctttttg tacgcttttg
    70261 caacatgcaa gtcatttgcg aaaggaattt tgctttttgt cttggctttt gctcaatgca
    70321 agtcataaat ttgcgaacgc aaccttcgtg caagtcagtt atgaattatt ccttttgtaa
    70381 ccttgtatag ttattataat tctcctgtta accacaaaaa ttatatacgt tggttacttc
    70441 agtaaagtca gttatgactt gcattgaagc agaaaagcaa attcaacgaa cgtgacaagc
    70501 ttaaaggttg ctaacgcaac gtgacaagtc atttatgact tgcattgctt tgagctaact
    70561 tttttgagac aaaaagcaaa gaaaagcaaa gtaataaatg acttgcatgt tgcaaaagcc
    70621 aagaaaaagt ttgtgctcta aagccataaa tgagaaagtt ttaggtttcg cagaaaatcc
    70681 gaaatttttc gaaaatttga cgagtttatc taaaatcata accaatttat gaggttactt
    70741 gagtaacaag cgcaagtcac tagcgtgact tgtcactatc gtgaccttct tgacggttac
    70801 gttcgtaaag cgacgtaaca agtcataact gacttgcatt gaacttcagt gaagcaaagg
    70861 ttgccgtcaa gaaggcaagt tatgacttgc atattgcgtt cgcaaagaaa aaaagcaaca
    70921 atatgaccag aatagttttg aaaaaagcat tcaacccttt ggtttatcca tataaagcct
    70981 tacgtgaaga gttgcaaagc aacttctcac gttccaccat gcttttgtca cgtaagaagt
    71041 ttccctctaa cgataaggtg gtgttttaga catatttatt taaccaatgt caaagtatat
    71101 aacttttacc ttaatcaaca aaatcaacgc acttaacagc catttgctct aaccactgag
    71161 ctactagaga ttggggttac gttcgtaaca agtcagttat gacttgcacg aagtttcagt
    71221 aagaagtcat aactgacttg cacgaaggtt gtccgcaagc gcaagtgacg ttcgtcactt
    71281 gtcactatcg tgaccgtcaa gaagggtcgc gttacttcgt gcaagtgacg ttcgtcactt
    71341 gtcactatcg tgaccgtcaa gaaggcaagt tatgacttgc gtatggattt agcaaataac
    71401 tgacttccat tgaagcagct tttgcttttg tttgcttttc tgtgatcatg actgaagtga
    71461 gcttcatcta agatgctgct gcaaaggaac ttaagcaacc ttctcggatg aaggttgcta
    71521 acgcaatgca agtcataact gacttgcatt gaaggttgct tcagcaaagt gacgttcgtc
    71581 acttgtcacg taacatttgc tcttgcaacc tgtaggctgc ttcagcaaat gtgaattgat
    71641 gcagaaaagt cataactgac ttgcattgca ttgagattca gcgaagatgc aatccaaaga
    71701 aaggttggca aatgacttgc attgaggaaa agcgaagatg ttgctagaca tgctgctgac
    71761 aaaaaggcaa taagcaaaac agcacaaaaa aaagcaaaaa aagaaaagag tgccacgtct
    71821 aaaattgtca tagtatggtc attctagggc tagctccgca ccttctaacc acacaggtgc
    71881 gaagcgttat aactacatag atacttgagt ttttcgtatc ttttttatag ttgtttgaaa
    71941 atctatagaa ttttgttgaa aaacatcttg tcttttaact cgggctgttt tgtgcatagt
    72001 taatacaata gcaccaatca tggcaactaa taatataaga ctagataata aaaacaaaat
    72061 aaagtaggta gtatatagta aatttcctac actttcaata ttagtccaac tttgtatttt
    72121 gccggcgtaa gcagtatacg ttaaataatt agtacaacat attgtaggct caaaaagcgg
    72181 aatataatca ttatctacaa ttaaaaagat ttctaataaa aaaataagcc caataattcc
    72241 tccaacaggt aaatatcgta aaacattttc atgaatttct gctatcttga tatttagcat
    72301 cattacaaca aataagaaca aaacagcaat agcgcctaca taaacaacca acaaaatcat
    72361 ggcaaaaaaa tccagaccca gtaaaacaag caacccagaa gtgttgcaaa aaaccaaaat
    72421 caaaaaaaga accgaatgta ctggattttt ggctcgtata accataacac ctgaaactag
    72481 agcaatacta gaaaaaatag aaaacaaaat cattttgatt ttacttaact tttggctgcc
    72541 ttcggcaaat cgagcaaccc tttccttttc agctgagatt tttgcttttt gtcttttcta
    72601 cgaaaccaag caagtcataa atgacttttt gtccgctgaa gctcaatgga atgcaagtca
    72661 gttatgactt ttctgcttca atgcaagtca cgaacgtgac ttgttacctc aggtttatgc
    72721 aagtcacgtc gcgttcgcga ccttcgtgca agtgacgttc gtcacttgtt acttttgtaa
    72781 ccggtaaaag atggcatagc ttatttggct tcgcacgtgg ttgcttcagc aacacgagct
    72841 caccattcgc tgaaacgacc attagtgaag attgatagca tcatttaaat aaatgcaaat
    72901 taaaatagta aaaacgtaag cttgtaatat agcaacgcct aattctaatc cagttaaagc
    72961 aaaaacaatc aaaaaaggtg caagatgagc taaatacatt atacctccca tagataacat
    73021 ggtccaagca aaaccactta aaatttttac tagactatga ccagccatca tattagcaaa
    73081 taaacgaata cctaaactta aggcacgaaa acaataagaa attaattcta aaagtactaa
    73141 aaaaggggct aaaggtaaag gtactccttg aggtaataag aaactgaaaa aatgaagtcc
    73201 atgtgtctga aatccaacaa tagtaactcc tataaacaat gagaatgaaa gtcctagcgt
    73261 tactataaaa tgactagtta ctgtaaaact atatggaatc atacctatga gattacaaaa
    73321 taacaggaaa ctaaatgtaa caaaaatgaa aggaaaaaaa cgttgtttaa ctgaagatgg
    73381 accacttatt tgctcattca ctaagttcag tacaaaatca tagagaattt cgagaaaaga
    73441 ttgccaagca ttaggtacta aatatcctcc atttaaggtt acaaaataaa acaaaagtaa
    73501 cacaaaacta atagaacata acataaataa agaagaattt gtgaatgaaa gataaaaatt
    73561 tcctagatga aatggaatca atgatataat agcaaattgt tccaatggac tataaagcat
    73621 gcttattatt gttttttaaa agaagtttat gaaaaagcac tgagagcaag cttgctttag
    73681 ctagcttgga tgcacgcaaa gcttttaaag agctttattt gcttattgtg ttcgcttttg
    73741 ctcaatgcaa tgcaagtcac gttgcggcct cacgaacgtg acctaaaaaa agttaacagc
    73801 caacgcagct ggtgcaaatc ttcttcttta tagcgactat gtcccttacg ggattcgaac
    73861 ccgtgtcggc gccatgaaaa agcgatgtcc taacccctag acgaaaggga ctaatacaaa
    73921 ctgtaaaagt tctaagcttt caacgtggac ttttgtgcga gacctcacgg aatgatggtt
    73981 acttgaccaa cttcagcaaa cttgtgactt gcattcagca aaagcgaagt aatggtggca
    74041 aaagcaaagg tttcggagaa aagcaaataa ctgacttcca ttgaggaaaa gcgaacacga
    74101 taagcaaaga aaagaacgta aggcaaatga cttgctttga gctcacgcga aatcgatggt
    74161 cgagattttt gtttcaaatg cttgtagctc aacaggatag agcaccaaac tacggatttg
    74221 ggggttgaga gttcaaatct ttccaagcat gtgttcaaac tctacagctt aaaaaaagat
    74281 tgctgtggta aaaacttaca cctggagcca tagatccgtt tacagataac taaaaaattg
    74341 acgtcgcaaa aactcaaagc aagtcacaag tttgcttcac tgaagtgacc tttttgtctt
    74401 ggcttttgct caatgcaagt catttgcctt acgttctttt ctgcttcaat ttgcttttct
    74461 gcttcaatgc aagtcaattt ttgaagttac tgaagcgcca tgcaagtcat aactgacttg
    74521 catggccagt cataactgac ttgcattgcc agtcataact gacttgcatt gccttcttga
    74581 cggtcacttc agtgacaagt gacgaacgtc acttgcacga aggttgcctt tggcaatgga
    74641 agtcagttat gacttccaac gcaagcgcaa gtcactagcg tgacttgtca ctatcgtgac
    74701 cttcttgacg gtcacgctag tgaccttctt gacggttgcg ttcgcaaact aaaagcgcca
    74761 tgcaagtcat aactgacttg cacctcagta atatctgagt cacgttttgc caaaggggtt
    74821 tttcgccgaa cgcgaccttc gtgcaaagcc acgttagagc taacttgaag caatggtggt
    74881 tggtaacgca acaaaagcaa aaaaattgtg gttgctgaag caaccaagaa gctttgtaac
    74941 gttcttttgt taggtcacga acgtgacttg cattgcattg agcaaaagcc aatacaaaaa
    75001 acaaagaata gcaaaaatgc ttcgcacttt gtttcagcaa aacagttgtt tacaaacaca
    75061 gctacgcgcc acagcaaagc aataactcga tgatgaaaac agcggaagaa gggattcgaa
    75121 ccctcaaccc tagccttggc aaggctatac tctaccatta agctacttcc gctccattcc
    75181 aatcgctctt gtctttttgt attcttattt gcttcttgtt tgcttttcag cgatcgcgaa
    75241 cgcaacatgc aagtcattgg cttcgcgaac gcaacctaga acgcttgtta cttattgtct
    75301 ttttgtccgc ttttgctcaa agcaagtcag ttatgatttt actgaagctc aatgcaagga
    75361 ataacttgcc ttcttgacgg tcacttcagt gacaagtgac gaacgtcact tgcacgaagg
    75421 ccttacggaa ggttcagcaa ccattacttt tatgggaaac tttccgactt agtcttcatt
    75481 caaagagcaa agctagcgag ctaaagagtg ggctgtaaaa atgctttgct ctttgatcat
    75541 ttggttaagc atttgaacgt ttcattgttg cagatctaag agaaaattac caccatcgat
    75601 aatgcgcaaa tccacgatta gactcagcta atttatgaag atcatctctt ctttttcgaa
    75661 cagtacctat ttgattagtt gcgtccaata attcagcaaa caaacattca tctaagccta
    75721 aacttttttt cgttaaacgt cgcttacaag cagcctccaa aatccaccga atggctaaac
    75781 tttcctggcg tttttttggt ataacagagg gtaccagttg agtgctccca gctattcgaa
    75841 ctttttttac ttctataatg ggtttcacat tttcaacagc tttgattaaa aaggtaataa
    75901 catcaccatg acgttgtaat cggtaaagag tgtttattaa aattttttga gatttgtttt
    75961 tttttccatc taccatacac aaattaatga atttttgtaa gcatcgttgt tcagcaacat
    76021 tcaaattacg gacaaaagca aatggtttcg cagaaaaggt tggttcagca aacatttcta
    76081 acgttttggt tccagtgtat tttctttcgg aatatttcgc aaacctcgca gaagccacct
    76141 caaaatcgct agaattgtcg cgttcgctac caaaccaatt agagaaggtt gctctagcaa
    76201 attgtgaagg ttgctctagc aagttgccaa aggcaaagcc ttctaggtca cgaacgtgac
    76261 ttgtcacgtt cgtgacttgc attgcattga gcttcagcga gctgaaccca acttcagcaa
    76321 cctttcgacc aacttttcgt ctaacactat tttgaaaaat tggaaacgat tttgaatcat
    76381 gataacaaga atacataaaa tgtttatgag gtttttttaa aaagaagtta tttctatgtt
    76441 tcaatccaaa acttagtagt ttgaacatat tgactttagg gttttttagt accatattta
    76501 gatctcgccc gacgccgagt gggtattcct tgtaaatctt ttactcctct tatacaatga
    76561 tatttcacac ctgggaggtc ttgactccta cctcctctaa ttagaacaac cgaatgttct
    76621 tgtaaattgt gaccctctcc cggaatataa gctaatactt catatttgtt cgttaaccgc
    76681 acttttgcaa tcttccgtag agctgaattt ggctttttag gtgttcttgt ataaacacga
    76741 agacaaactc cttgcttttg agggttttga tccaaagctc tagttggtag tgtacgttgc
    76801 tttgatttcc taccacatcg aattaattgg tttattgtag gcattccttt cctttataat
    76861 tttttggctt ttttatttaa cttttgctca attcacgtta gttcaatgca agtcagttat
    76921 gacttgcatt gccttcttga cggccacctt cgtgcaagtc acgttcctga cttcttacat
    76981 tgccttcttg acggcaacct ccgggttttt caagttagct ctatgcgatg caagtgacgt
    77041 tcgtcacttg tcacgaacgt cacttgcgct tgcggacaac cttcgtgcaa gtgacgttcg
    77101 tcacttgtca ctgaagtgac cttgattacg aacatttagc tttttggcat tcttttcttt
    77161 atttgcttca ctgaagtgac caaccttcaa attgctgaag caatatgcaa gcgcaagtca
    77221 ctagcgtgac cttcaagaag ggtcgcgttc gcgaccttcg tttactgaag taatacgcaa
    77281 gcccacaggt tgcttcactg aagtgacctt cgtgcaagtc ataactgact ggcattgaag
    77341 cagagaaagc aacctgaagt tgcgtcgcgt tagctcaatg caatgcaagt cattcgccaa
    77401 cctttctttc cagcagcatt ttctctgaag ctcaatgcaa gtcataaatt tgcttttatt
    77461 cgaaacctga agtaacctct tacgtgggcg ggtaaaatgc ctttagacaa gctgctcaaa
    77521 gcaaagtgat tatcgcagaa aagcaaacaa gaagcaaata agaatacaaa aacacaacaa
    77581 gcaaagagaa aagggactcc gggcttgaaa aaacccggag gttgcttcag caagcacaac
    77641 tacgcttgag atcaatggtg cctaaaaaca aaaagcatac gcttactgtc ttgaagtttt
    77701 tgatacagaa atcaagccac ttctttcaac taccagaatc tgtctaattt ggtaaactga
    77761 aggttacaaa agtaacaagt gacgaaggtc acttgcacgg aaggttgcct atggcaatgc
    77821 aagtcagtta tgacttgcat aaaccttcgg taacaagtga cgaacgtcac ttgcacggaa
    77881 ggtgcaagtc agttatgact tgcataaacc ttcggtaaca agtgacgaac gtcacttgca
    77941 ctttggttgt ccgcaagcgc ttcaggaaag tcatttgtga cttgcattgc attgagcttc
    78001 agcaaagatg caatgcaaag taacttcagc ggacatgctg ctggaaattt gcgaaggtta
    78061 ctttttctgc gaaaccattg accaacgtga gtttctattg ttagactttt gttcacgttg
    78121 gttcaagtcg gttattgtct ttttgtattt ttgtcttcgc tcaagctttt gtttgctttt
    78181 ctgtgatcat gactgaagtg agctttgcgt cataaacttg agtattagaa catagcgttg
    78241 gtaaagcaag ctgcgcagca acaaagcaat gaagctacgc agcagcaaat gaacaaaaag
    78301 gtgagaaatg tagcgaacca tctagtgaag cattataagc acaaactgag cgccatttta
    78361 tgtgtaacta agaaaagagg tgaaggatat agaaaaaaaa aagtgataca gaataatgta
    78421 aatccaagca aaattgattt ttcacgatcc attggcttgt aaagtatcca tgttttagga
    78481 gtatcaaaat acattatctt gacaaatcgt atataataaa aacaactaat aacactagtt
    78541 aaaattccta caaaggctac aaggtaggct ccacaaccca aagctgcaaa aaacaaataa
    78601 aatttactac aaaacccagc taaaggtgga atacccgcat aggaaaacat agttatagac
    78661 atagttaaag ctaatacagg atttgttttg gctaaagccc caaaatctga aatgtatttc
    78721 agacgatttt ctctcaatgc tagaactata gcaaaaacgt taatagtcat taagacatat
    78781 atgaacaaag ctattaacaa agattgaata ccttctatag taccacaaga gaaaccaatt
    78841 aataggtaac cgacatgacc aatagagcta tatgctaata gtcgttttac tttcttttgt
    78901 gagagagctg caaaagcacc taaaatcata gaagctatac tacaaaaaac aaataactgt
    78961 tgccaagttg gatcatagaa actataaata aatacacgca acataatggc tattaatgct
    79021 atcttaggaa ctattgagaa aaaggcagta acatacgtag gagaaccttc gtatacatct
    79081 ggtgcccaca tatgaaaagg tactgcagta attttaaata aaaatcctac agctataaag
    79141 agaattccta aaaaaacacc acttgaatga gattcaaaga aaagctgagt tgtttgtaga
    79201 aaatttggtt ctaacgaaac attcgaagat ggtccaaagg cttgaatagt aaaaattttg
    79261 gctaattctt ctaaattagt aaccccggta aaaccataaa tcatggagca accaaataat
    79321 aagattcccg aagaaaaagc acctaaaaga aaatatttta atccggcttc tgtagaaaac
    79381 tcagaatttc gtttagatgc cgctattaca tagaagcata aactttgtaa ttctatagcc
    79441 aagtacattg caatcaaatc ataagctgat atcaaaaaca tcatactgca tgtagacatt
    79501 aaaattaaga taatggactc gaaaggcgta ccagcttctt gttgaaaata ttgcagacac
    79561 attaaaattg tacatatagt gcttattaat aagccaactt taaaagaaaa tgtaaaatta
    79621 tctagaatga aattattata gcacaaattt gctgttgtta taggctgagt tacaagtaaa
    79681 ataagtgtaa tgaatataca acacaaacct agccaagcta tatttcgtac gttgggttgc
    79741 gcagcatgct gtttagacgt gctatacact actccataaa ttaacaatag aatcgtggca
    79801 ctaactaaga acgtctctgg caacagtgct agaaaatcat tgtcaaacat agttattatc
    79861 ttttcttatc ttttttgttt gcgttgtgaa cactgttcac tgaaaatttc tgtactttct
    79921 tcgacaaaaa agttcttgct ttctcgaatt ctcttgtagc aatatgcaag tcatagcttt
    79981 gctgaagcaa tatgcaagtc ataacttgcc atctttttgt taagctctat gcgagtcacg
    80041 ttttgccaaa ggggtttttg ttgaaccttc cgtaagacct tcggccaaga aagagtttac
    80101 gtcgcaaaac gtcgcaaaac gtcgcaaaac gtcgcaaaac gtcgcaaaac gtcgcaaaac
    80161 gtcgcaaaac gaacgtaacc aaaggttgct tctgtttgct tttgtttggt gaagcaacgt
    80221 ggttgcttcg ctcaagctta atgcaatgca agtcagttat gacttttctg cttcaatgca
    80281 agcgcaagtc acgaacgtga cttgcgcttg cggacaacct tcgtgcaagt aacgaacgtg
    80341 acttgttact gaagtaacct aaaagtttag cgctgaagct aaatgccagt cagttatgac
    80401 ttgcatagag cgttcgaata tgctatcgat taattaatta gcgagctttt cgggaaaaat
    80461 gacgttcttt taatggagct ttgctcaaat cgcttaaaga aaaagctcgc ttgctttgca
    80521 tctttggtgc gaagctcgca agtttacttc gtgagtcact aaagtgacca tcctttttaa
    80581 gttctctgac tacaatgttt cctatttttt gattcatatt gagaatttct acaaatctcc
    80641 attgaccatg aaatactttt ctatccaaac gtaaacttct aggaagaaag gctatgtgac
    80701 cacctatagc tacggcataa cctccattca cagaattaag aatgaaagct cttaaacgat
    80761 tatgtccact acgccaaact ttagttaatt ctgtccacac caatttacgt ttccatattt
    80821 tttgtaagaa ttttgggtaa attaatttgg gttctccgta aagctctcca ctttcaaaac
    80881 caacaagaca gtatttcttt tcatgctgcg caccagttga aagactattg gaaaaaggtt
    80941 tcgtagaaaa gtcataactg acttgcattg aagcagaaaa cgaagcttgc tttagcaaat
    81001 caaaactatc gcgacttatc agttcgtttt ctttgccgaa ggcaaccatg cttttctttg
    81061 ctgaagcaag cttacgtttc aggttacttc gcgataggag ttgtttctct gtaaagttct
    81121 cgcttgttaa aaggaggtgc gcagcaacaa gttgagaacg aaaaatcgtt tgctctccat
    81181 ctaaacccat attgctaaag caaccttttt tttttcccga taaaagactt aattcacttt
    81241 gaaaacaaac agacagagac tttaatcctg tatctattac cacggcatca ccgcgaattc
    81301 tctcgatgga agattttaga acacttccct ctagttggtc taaacttgaa ttggattttt
    81361 ttaacaactc tgcaaaactc attcttttca ttcttttttt tcattttaat taaaagtaag
    81421 cgatctaaaa aattttgaaa aaactgactc tcgtttttta agccagatgt tatgtcgcgt
    81481 tagctcaatg caagtcagtt attggctttt ctttactttg cagcagcatc ttcgctgaag
    81541 ctcactaacg cgaagtaagt ttaaaactgg atctatttct actttttgtg aaaaaggtta
    81601 caaaagtaac aagcgcaagt cactagcgtg acttgtcact atcgtgacct tcttgacggc
    81661 gcttcagcga cgtaaagcga cgtaacaagt cataactgac ttgcacgaag gtcgcgaacg
    81721 cgacgtgact tgcataaacc tgaggtaaca agtcagttat gacttgcata ttgcttcagt
    81781 aaagttatga cttgcattga agcagaaaag caaatgactt gcattgaagc agaaaagcaa
    81841 tggttgcttc agcaaaggaa ctttagacat gctgctgcaa atgacttcca tggagcaaaa
    81901 gcgaacacaa aaagcaacac aagctcaaaa agttcacttt ttttttgctt cagctaagtc
    81961 aatgaactca taacttttga ttcaatactt tgacgtgcga agcaatgcaa tttctgcagc
    82021 aaaaaaaaga aatctacaac gggctaagta acataagggt aatgtattgg attgcaaatc
    82081 ctagaatgat ggttcgaatc cgtccttagc ctacccaaaa gaaatgatcg atcgcattag
    82141 cgaagcaaac gaaatgcttc taaacgttag aagtctcttt cgaaacgcag cttttgataa
    82201 ggcaagtgtt ttttcttgac tatagtcaag atgctgctct ttgcaacgct ttttttgcgt
    82261 tgcataaaaa ggttacaaca cgtaataagc ccttcttgac ggttacttca gtaaccttag
    82321 aaaagcaaat ttctgacttg cattgagcaa aagcgaacat gctgctgtaa gatggccttt
    82381 ggcaatttga ctaaagtaac gcagttttct atgcgatctt tctttgcttt tctgcgtcgc
    82441 gtttgagaaa gcaaccaggg tttatataaa gctcactttg gggttaatat ctctttgtgt
    82501 ttagaagtgg cttcgaacca ctgacacaag gattttcagt cctttgctct aaccaactga
    82561 gctatctaaa caaaatgaaa tgaaatttat gtttctttac aaactgttaa tcatacaaaa
    82621 attgataaaa gctaagactc atttaggttg ctttaggaaa gcaacatttg ctgaagcaac
    82681 gatcgtttat ggatttagaa ataatatggc tataattgat ttagaaaaaa cccttatttg
    82741 tttaagaaga gcttgtaatc taattgattt aattattcga tcaaaaggtc atttcctttt
    82801 tgtgaatact aatccagagt ataataaaat tgttcaacaa acggcaataa gtgcaaatca
    82861 aagtttttta aaccataagt ggattggcgg gttcttaact aattggaatc atatgcaaaa
    82921 tgtccaaaaa cactttcaag atttttcaac agattcttta tataacagca atctgaatca
    82981 attaaataat tcaggtggct ttaccaattt gcgcgatttg ggttacaata ataataaagt
    83041 tgattcagca aagcaaatga ctgtggaaac ttctctatct aattcattca ctaaagtcat
    83101 gaacgtttta ctaaagcaac ctaggtttaa aaaaatgcaa aaatcttttg aaggttgctt
    83161 cagcaaagaa aatagagacc gagccttgcg acctgattgt attattattt tgaatgctaa
    83221 gaaaaattca acagctatac tagaagctag tttattgcaa atacctatta tttcagttgt
    83281 tgattcaaat acccctagca aattacacaa attgatatct tatccaatac cagcaaatac
    83341 tgattctata gagtttattc atttaatttg taattgtttt ttgaaaacta ttttatcatc
    83401 tcagacatcg cagaaaaagg aagcgccgaa ggcagtttgc gaacgcaacc tgtcaagaag
    83461 ggctcgcgtt gcaagtcata actgacttgc atggcgcttc aggtttcgca gaaaagcaaa
    83521 tgacttgctt tgagctaacg cgaagacaaa aagtcataac tgacttgcat tgcattgagc
    83581 ttcagcgaag atgctgctgc aaagtatctt ggttgcgttc gcaaatttgc tttagcaaaa
    83641 gaaaaaaagt taagtagcgt ggtgaaattc ttttttcttg aaatcagact gaaattgttt
    83701 tcaattgcaa taactttttc tttattcttt ttatacatta taatgatacc cttatttatt
    83761 ggtttttggc cagaattatt atatataaat catttaggta ttatatggac gtccatattg
    83821 ttctcgtttc tttcagaaag attttatgag caagatttgg aagatggtac acttgaatta
    83881 tactttttaa gtgctatgcc tagccatcga atctttttgt ctaaattgtt tggaaattgg
    83941 ttgctaaaag gaagtggcat tttatgcagt tacccacttt tagctttaat ttatcatttt
    84001 gagccttcag catatgttgc ttttactttg cttttaggaa gtttcatttt tatgctcatt
    84061 tcagggcttc attcttgttt aactatcggt ttgaattcaa atgattggaa tagcttacag
    84121 tatttgacaa cattaccgac atttttgccc ttaatcatgt tatgcacata tattcaaagg
    84181 tgcgaatcac tccatttctt gttcttaata ggctactgtt ctttcttttt ttttctttcc
    84241 tttttcctag tttcactaac attacgaaat gttttaagta aatagtaaga aaaaaagttc
    84301 ttgaataatg tattttgaag ttttacgacc ttattacttt atgttagcct ctcttcggtt
    84361 aacaccattt attctaggga tggcctattt ccttatggcc attgctttgt atttatgtat
    84421 ttgggtagcg ccatcggatt ttcagcaagg agaaaactac cgaatcattt acgtacatgt
    84481 tccagcagct tggatgagtc tttttctata tataattata agtataacca gctttattta
    84541 cttaataact aaacatccga ttttgaattt cttttcacaa acaggtgcgt tattaggcct
    84601 tgcttggaca ttcttaactt tattaactgg atgtttttgg ggtaaaccta tgtggggtac
    84661 tttttgggtt tgggatgctc gtttaacttc tgtccttatt ctctttttta tctacttggg
    84721 tgctctacgc ctttttgaat tttctgctga aattggatct atttttatat gcatcggttt
    84781 aatcaatata cccattatta aattttctgt taaatggtgg aatactttgc accaaccctc
    84841 aagtatcagt caattcggca cgtcgattca tatttcaatg ctagtacctc ttttgttcat
    84901 gttttttagt ttttttttat ttagtttagt ctttgtatcc ttagatacac gtaagtttat
    84961 tcttagttct tatacccttt ctttaaaaaa attaataaac catacgcaag cgcaagtcac
    85021 tagcgtgacc tcaagaaggg cttgaacact aacggcttgc gtattccttt cagtaacaag
    85081 tcatttttga cttgcatatt gcgttcgcaa atgacttgca tggagctaac tttttttagg
    85141 ctgtaacgtt cgcaagtgac tcgcattgaa gcagagcaga aaagcaaagg ttacgtgttg
    85201 gaacaagtca cgaacgtgac ttgcacggaa ggttgtccgc aagcgcaagt cactagcgtg
    85261 acttgtctct agcgtgactt gtctctagcg tgacctcaag aagggctgtc aagaaggcaa
    85321 gttatgactt gcatagagct tcacaaaaag aagacatgct gcagcaaatg acctgcatag
    85381 agcttcacaa aaagaagcca caaagaaaag caaagcttcg caaaaagacg ctaaatagct
    85441 aacgtggtgg cttcaacaaa gaaaagcata gaatagcgat gatagcagaa aacacaaaaa
    85501 aggaagacaa aacgcttctt ttagacaatg aactactatg atttctacta aaaaaaaaca
    85561 actaaaaaaa atctagagtt taaatgtaca ccgaattcag tcattactta ttattcctag
    85621 ctatctttac aattttaagc ttttcgattt caatttgctt aaaacgattt cttttactat
    85681 tttatctaat atttacaagt agtttatttg gaatattatc tggctatgtt tgttctgatt
    85741 ttggtattta caatattttt actaattcta acataaatac acctttcttt tttaaaatct
    85801 cagcaacttg gtctaatcat gagggcagtc ttctattatg gtgttggctc ttaagttttt
    85861 ctggattttt gttttgtttg ctaaagcaac ctgtggggtt gcaccttcgg cctataggat
    85921 tgttgctaaa gctcaatgcg agccctctag gctcgcacct tcgtgcaagc ccggaggtca
    85981 cgctagtgac aagtcacgct agtgacttgc gcttgttgct gaagcaacct ataacaagaa
    86041 aattaagcca ctcaggttgg tttagcaaat catccgaaag gttacgttgt aacaagtcat
    86101 ttatgacttg cacgaaggtg caaggttgtc cgcaagccca gagggcttgc gccttcgtgc
    86161 aagtgacgtt cgtcacttgt cactcaagtg acctttggca acctcgcatt gagcttcagc
    86221 gaacatcgtt agcccatagt ttgtttcagc aaagctattt tagagcgaac tttctctttt
    86281 tttttaaaga aagaagtcaa tttgaaagag cagaagcaaa accaaccttg ccctataacg
    86341 tttatagcct tataataatg tttttcgcca cttttttagt ttacacttca aatccttttt
    86401 tgaaaatccc ttttgcttct agttattcta ttgccgaatt aaatcctgtt ctacaagatc
    86461 cagttttagc tattcatcct ccatgcattt acgccggata tgtggcaagc gcgatttgtt
    86521 ttagtttatc tttgtctata atgttttggg ttcaacgccg cttacgtctg aaaaattctc
    86581 tggagtccaa aaaggaccag attagcttat gttatgataa caatgttcag ccgcaattga
    86641 aagttttgta ttcaagttgc tttagctacg ctgaaaatgg ttggaaactt cttcgaattt
    86701 ggattttagc ctcttggtct tttttaactt ttggtattct gttaggtagt tggtgggcct
    86761 atcatgaact aggatggggt ggttggtggt tttgggatcc tgttgaaaac gcttctctag
    86821 aaccttggtt aatggctaca gcatgtattc actcaataac tcagcaaaaa ttgacttatt
    86881 ggactttaat tcttagttca agtgcttttg tgctcagtgt tctgggaacc ttttttgttc
    86941 gatcgggttt attagcatct gttcacagtt ttgctacaga ttcaacaagg ggtttgtatt
    87001 tgttattttt tttagtttta actttttttg ttttcttata tctattcttg aaatttgcag
    87061 aagcaaccac gtcgcttgat cgaaaaaagc ttgctgaagc aagctttagc cactttagca
    87121 agctaaaaga tagctttaaa gtaagttctg ttgatttttt tttgttggtt gctaacgcaa
    87181 atctcattcg actaaaaaat aatagatttt ttttttcttc tcaaattgaa caaattttgt
    87241 gtttgcaaaa cttctttttc tgtattatta gtgttgttgt gttgtgtggt acatctgcgc
    87301 ctatattatt tcaatggata tggtcccgag atgtttctac gggagcacct ttttataacg
    87361 gtatgcttat cccactcttt actagtctat tggttgtcct ggtttataca cattatactc
    87421 aattaaaacc aaaaagtggt tggttgaatc agcttaaaat ttttgagtgg ttaaagcaac
    87481 ctttttcatt tattgatatc atttttcttt gttgtacttt tcttaatttt ttctttttct
    87541 attctttttt tagattttct ttattagaat caacttatgg taccataagt tttcttttca
    87601 ttttgagttt ctttttatta aaaaataaca tatttctcta tgaaaaaaga gatagagaat
    87661 ccaagtttca acctagtcga ttaatagcgc ataaagtagg caattttcaa aagtctatga
    87721 agatagctca ctccgctatt gttgtatttc taacgggtat tcttttttca aatactaata
    87781 aaatacaatt tactcaactc atgcaaaaag gttcccaaat ccgcctaggt cagcagcacc
    87841 tttgttgctt aagaagtata gaccaaaatt atggaccaac ttttcattcg atttgtggaa
    87901 atcttttagt atatcaaaaa agtgactcta gtacagaaca aggttgcttt agcaaagcga
    87961 ggcaacttca gcaaccttcg tgcaagccga aaggggttgt tactgaagta acctctaggc
    88021 ttgcattgaa ctttcgtgac aaaagcaaag ccataaaatt ggcttctaaa gctagcgatc
    88081 aacctagcag catgtctgaa gccatcttgc ccgaaaatat gcaaaggccg aacgtcacga
    88141 acgttacagg aaaagaccac ttctctatgg atctgctgct cagtaaagtg acctctactt
    88201 atccgtccga tcttcatcat ctttgtatgt ttcctgagaa aagatttttt ttcaccaatc
    88261 aaaatttcac tacgactaaa gttgctatac acactaattt ttttactgat ttttatagtc
    88321 taataggaac aggaagtttt gaaactggat ggtttactac tattatgaaa ttacctttca
    88381 ttttttgcat ttggcttgga ttttttcttg caactattgg aggtgttgaa caattaaaaa
    88441 gattacttca aaaatctaag cttgaatgga tttaattttt agagagagta gatagataga
    88501 aactcaagat taactcgtgt tgcagaacca accactacgt tgctagccta aaaagaaggc
    88561 tagcaaccta gctcagactc gcatcgagtc aagttttaca atgcagtggt cgcttaacca
    88621 aacaatagca aacaaaaagc aaacatcaga caataagctt gagccaaaac aagaaatctt
    88681 tgctgttgcg aatacaataa gataattaag acaataagcc atttattggt cttgcattgc
    88741 agcagcatct tttcttagcc gaaggcaacc atgcaagtca tttggagcag catggcttct
    88801 ttttgtgaag ctcaaagcct gtcagaaatt gccttcttga cggcgatctt cgtgcaatgc
    88861 aagtgacgtt cgtcacttgt cacgttcgtg accttcgggg cttgttactc aagtaatacg
    88921 caagtcacga acgtgacttg catccttcgt gcaagtcacg ttcgtgactt gttacttcgc
    88981 tgaagcgcct ttccagcagc atcttcgctt ttgctcaatg ccagttattt gcagcagcat
    89041 atctaaagca accttgcagc agcatgctcg ctgaagctcc atgcaagtca taaatgactt
    89101 gttacctcag gtttatgcaa gcgcaagtca ctagcgtgac ttgttacttc gctgaagcgc
    89161 cttgcaactg taatttttag agattttact acaaaacatg cttggaaaga tttgaactct
    89221 cagcccccaa atccgaagtt tggtgctcta tcctgttgag ctacaagcat tataataaat
    89281 tcattttgat tttgtgtcta tttctctcat tcttatggcg agcttttttt tagtactttt
    89341 aaaaatcttg gttttctgtt aaattggctt ttctgcgaaa cctgaagtaa tacgcaagcg
    89401 caagtcacgt tcgtgaccgt caagaagggt ttttgttgaa ccttccgtaa tatgcaagtc
    89461 ataactgact tgcaccttcc gtgcaagtga cgttcgtcac ttgttacttt tgtaaccttc
    89521 gtgcaagtga cgaacgtgac ttgttacgtg ttgtaacctt ttatgcgaga cgacaataaa
    89581 tgaattctga atcaaggtgt agcgcagtct ggtagcgcat ctgttttggg tacagagggt
    89641 cataggttcg aatcctgtca ccttgaatca aaaattagac aaaaaaagta tacatgaaga
    89701 tcaatcgacc attatcacca catcttacta tatacaagcc acaactaacg tctactttgt
    89761 ccatttttca tagaatagca ggaggttttc tagctttttt aatactgtct cttatcttgt
    89821 gttttaaatt atgtgatctt agtcttagtt tttatgaaat ttatttgtgc cttttttctt
    89881 ttctgcaaat ttctgattgg cttttcttga gtttagctaa tttggcttta ttcgcgcttt
    89941 gttatcatat gagtaatggg attcgtcatt tactttggga ttttggattt tttttagact
    90001 tacctaaagt ttaccaaaca ggttttcttg ttctatttag tgcaattttg ttaattgttc
    90061 taaattttct acggatttat ttctcttaaa aaaataagta caaaatcatg aaaacctata
    90121 ataaagaaac attggcacat tggctttttc agagagctac tgcaatattg ttattgccca
    90181 ctatagttct agcaaatcca gcaacttttt ttttgttaat tgttttggtt tctttacatc
    90241 ttttcttagg actagaggag attctagctg attatgttca tcatgaggtt acacgaaatt
    90301 tcattttgaa acttctaaga atttttcttt taattattat taaatatgct attgtacttt
    90361 tcattttgta atgagatttt tatagaaaga catctctagg ttacaacacg taacaagtca
    90421 cgttcgtgac cgtcaagaag gtcacgctag tgacaagtca cgctagtgac ttgcgcttgc
    90481 attgaagcag caatgcttgc ttcagcaaag gtttctgctt caatgcaaat gacttgcatt
    90541 gaagcagaaa agcaaacttc gctttttgtc ttggcttttc tgcgaaacct ttatgctttt
    90601 gtttgctttg gtggcagcag catgttcgct gaagctcaat gcaagtcttt aatttgcaac
    90661 cttcgtgcaa gtcataactg actttactga agcgccatgc aagtcatttg cgaacgcaac
    90721 atgcaagtca gttatgactt gttattgaaa gtaagcttcg tttacgtcgc tttacgtcgc
    90781 tttacgtcgc tttacgtcgc tttacgtcgc tgaagcgccg gcagggcttg ttaccttcgt
    90841 gcaagcgcaa gtcactagcg tgacttgtca ctatcgtgac cttcttgacg gttgcgttcg
    90901 caaactaaaa ggaacctaac tttccagcag catgtcttcg ccttagctca atgcaacgca
    90961 agtcagttat gactttttgc cttggctcaa gctcaatgca agtcatttgc tgaagcaagc
    91021 ttcgtgcaag tcacgttcgt gacttgttac gtgttgtaac ctagcagcat gttcgtggaa
    91081 gctgagcaag tcatttgcct tgcattagca tgtctaaagt tacggcagct tttctgcgaa
    91141 acctgaagct tttgtttgct tcgcttttcc ataaatacaa taagacaaaa agcaacgtga
    91201 agccgtatga tcttatgagg ttgcttcagc aaagtaactt aagcaaatga ctcgcattgg
    91261 gcaaaaggtt gcgttcgcaa agctttctag tcagccacca tgttgctatg agaaggttgc
    91321 gttcgcaaat gtttgtaaag aaataaaaag agttaaataa aaaacaaaaa agaacacttc
    91381 tttatggatc tagtcaagta tttaaccttc tcaatgattc tttttttatt gggtatctgg
    91441 gggatctttt taaatcgtaa aaatatactt ataatgttaa tgtcaataga attaatgctc
    91501 ttggcagtta atctaaattt cctagtgttt tctgtttatt tagatgatat gatgggccaa
    91561 ttatttgcat tatttatttt aactgtagct gccgctgaat cagctattgg tcttgctatt
    91621 ttagttatta cttttcgaat acgaggcact atcgctgtcg aatttagggc gaccggactt
    91681 aaaagtaacc tgtagtttgt tgctgaagca acctaatatt tttttatcgg aaagcaactc
    91741 atccataact cgtaaggggg tggagaaaat agcatgttga aaatcttttc gacagatagg
    91801 tgcgcagcat cttcgcttgt tttttagcga aacctacgtt ttgagatgag atacaactat
    91861 acgaatcatt gtaccttttg gctagacaaa gccttttgct cgggataggt taaagcaaga
    91921 ccaaagcttt cgcttaaaag tcaatgcaat gagttgcatg gagcttcagc gaaaacaaaa
    91981 agacaataag cttacttcag taacaagacc ttcggttaca acacgtaaca agcccgttag
    92041 gttacttcag taaactcttt ttggccgaag gtgcaagtca gttatgactt gcataaacct
    92101 gaggtaacaa gtgacgaacg tcacttgcac ggaaggttgc ctatggcaat gcaagtcagt
    92161 tatgacttgc aatgcaagtc agttatgact tgcataaacc tgaggtaaca agtgacgaac
    92221 gtcacttgca cttcggttgt ccgcaagcgc aagtcactag cgtgacttgt cactatcgtg
    92281 accttcttga cgggcttgcg ccttcggcct atggcaatgc aagtcagtta tgacttgcaa
    92341 tgcaagtcag ttatgacttg caacgcgagt cacgttcgtg actcgcatag agcttcacaa
    92401 aaagatggca agttatgact tgcatggagc taacgcaaag gttgctttag taaggcagta
    92461 acgttcgcaa atttatgact tgaatggagc ttcaggtttc gcagaaaagc aaagacttgc
    92521 gttgagcttc agggaagaca tgctgatgga actgaaaaac ctaaaaagct tgcatatttc
    92581 gcataaaaga catgcggctg caaagcaaaa accaagacaa aaagcaaaag aaactattca
    92641 catcaacaat caatttaatc attggttcat caattcgttt ctttagaaca acccaaatca
    92701 tctactaccc aggctaattt tgctaaagat cttgtctggt attgtcacgt ttgctttgct
    92761 tttcttcgaa accttgcaaa aaagacaccc acctaacggt gataaataac gaacaggttt
    92821 taaaagtttc gccaaaatca cgcatagaat agaaatgaac aacatgtgca tgttctattt
    92881 acataatgct tcgccatgca agtcagttat gacttgttac tcaagtaata cgcaagcgca
    92941 agtcacgcta gtgacttgcg cttgcggaca accaaagtgc aagtcacgtt cgtgacttgt
    93001 tacttcgctt tacgaacgta acctttgatt tttcttgtta gttattatgg acagcttgaa
    93061 attgaagaca ttaaacttag gcgaaaaaag atagggtttc cagattacct agttttttta
    93121 gggacagggt acttttgaca tctcgaagca acataaccta gatttgctaa ttttcaacgc
    93181 aagctagctt tggcactaca ggttaaaacg gtgagatcac ttgtgttttt tttatactag
    93241 tgaagtcaga ggatttttag tactagcttg cccgaaaggg accttgtata aggaaagcgc
    93301 ttgttagcta ataggaagaa atccaagtgt ctaagctttt tttcaagtcg gcgagttatt
    93361 aaaaaattga atcaacggtt gcgcataaaa aaaagtgagc tcttaaaatg ttttgtttta
    93421 aaaaggaaag caaaacaagc ttaagagcaa gcaactttta gttgcttgct ctggaaaatt
    93481 cttcgtgatc gcagcttaga ctcgcttaaa gcgaagtatc acaacaattt tttctttttg
    93541 tgaagtcaaa ctttttcttg tttttttaaa gcgctgcttt ttttgagttt caaacttgtt
    93601 tgattgctta atctattcta cggaggttac aacacgtaac aagtcacgtt cgtgacttgc
    93661 acgaacgtgc aagtcagtta tgatttgcat tgagcttcag ctgccgtaac gttcgcaaag
    93721 taacttcagc gaagatgctg ctgcaaacaa aagcaatttt ctttggatca caccaagatt
    93781 ttttagaact tgctgcgaca tgcaagcctt ctaggtcacg aatgtgacaa gtgacgaacg
    93841 tcatttgcat tgcaccttcg tgacctaaag taaccgtcaa gaaggtcacg atagtgacaa
    93901 gtcacgctag tgacttgcgc ttgttacttc gctgaagcgc cttcatgctc atagaaaaaa
    93961 ccgttaagac taacatagct ccacattgaa aaactttccc aaagctagac tagagagccg
    94021 tatgatgggt gactatcttg tacggttcgg agagcacgtt cgtaactata agaaaatttg
    94081 actctattta attgtatgaa aggctaagta ttttcttttt ttttctttgg cgggagagct
    94141 agggttcgat tttcctttct ttcattttca tcttgaaatc tatatgagca ctcgaccact
    94201 ctcccatttt tctacataac agaaaactag ttacataagc taactagtca tatctagaat
    94261 ttctcaatcg tacgtgcagc agcacgtgca aaatcattca atggcgtcac tttaaaaagt
    94321 caaaagcaag ctaatgcttt cgctgaaaag aaaggttcgc gaaacaaaag ccttgcattg
    94381 agcttcagcg aagatgctgg taggtggctt tagacatgcc gctacaaatg gaaagcgaag
    94441 tctcaaaatg gtttgatctg cttaaaaggc tgctcaggct ttggcaaaaa aactcgcatt
    94501 ctacaggaat tgaacccgtg actttcaact tagaaggttg ttgctctatc catctgagct
    94561 aagaatgctt ttttttcttt attctattag tcacagagat tttgggagag tggctgagcg
    94621 gttaaaagcg acagactgta aatctgttga tgttatctac gtaggttcga atcctgcctc
    94681 tcccaatcaa gaactcaaga tgcgatactt tagaactttg ctgaagcaac cttttctttg
    94741 aagcagcatc ttcgctgaag ctcaatgcaa tgcaagtcat aaatgacttg tcacgaacgt
    94801 tactacgtta gttcaatgca agtcagttat ttgcttttct gcttcaatgc aagtcagtta
    94861 tgacttgcat tgcgagaggc aacctttgtg caagtcacgt tcgtgacttg ttacaacacg
    94921 taaccaaagc tttttgtctc aaaaaagtta gctcaatgca atgcaagtca cgttgcgtcg
    94981 ctgaagctca atggaagtca taacttacca gagtttacgt cgctttacgt cgcaaaacgt
    95041 cgctttacgt cgctttacgt cgctttacgt cgcaaaacga acgtaaccaa agggcttgtt
    95101 acctcaggtt tatgcaagcc cgtcaagaag gtcacgatag tgacaagtca cgctagtgac
    95161 ttgcgcttgc ggacaacctt tgtgcaagtc acgaacgtga cttgttacga acgtgacttg
    95221 ttacgaacgt gacttgttac gaacgtgact tgttacgtgt tgtaaccttg agctaagtta
    95281 tctttttttt gttaattttt ttcgtgcttt agcatattca agttggatta atgctgtaaa
    95341 aagagttaat tctaatatga aataaatcgg taaccaggca gctaattgac accaaatatc
    95401 gggaggtgtg accaaagctg aaaacaagac tgataaaaag actgcgcttt ttcgatgttt
    95461 gatacaatct tcaagagaaa tttttttata ttctagaaaa caaattagta gtacgggaag
    95521 ttgagaaaat atggaagcta gcaagaagaa gcgtaacgtt aatttaataa aatcatatat
    95581 cttaggttgt aactgaattc tcaacatatt agttgatgta ttacttaagt tatataagaa
    95641 aacccaaata tttggcatta tccacacaaa tgttaaaaaa aatacgaaaa aaaaagcaaa
    95701 agcacttaga ttaccatatt tggctaattg gactctctga cttcctttac agcttggtat
    95761 gaaaaaacac cataattgat aaattaagtg tggcatccaa aaaaaaaaag aaagtataaa
    95821 tgaagttgtt attgtggtgt ttaatgactc tgtgagctgg gtacagataa agaatgattt
    95881 tggttttgct acttgaagaa agggcttggt taaaacaaac aaaagttctt cagaaaacaa
    95941 aaaacaaaaa aaacatgtta gaataaaaga agtaattatc caataaatac ggattctacc
    96001 ttcttttatt atataattta aagaagaaag cataggtggg tatagaattt aagaacaaag
    96061 caatggttgc ttcagcaaag taacgttcgc aaatgacttg cattgcattg agcttcacct
    96121 aaaaacaaaa agaaaaaaag tcacgttggc aaatgacttg cattgaacta acgtaaagat
    96181 gctgctagac aataagcttt gtaacgttct tttgaaaggt cacgttcgtg aggccgcaac
    96241 gtgacttgca ttgcttggag cttccgcgaa gtaacttcag caaacaaaaa gccatatttt
    96301 atttcatcaa tcgatatgtc aaatcgacta aatgaaagtt ttttttcttt ttttagttat
    96361 atcataccga caagaaaatg gttgcgtaag gttacaacac gtaacaagtc atttatgact
    96421 tgcacgaagg ttgtccgcaa gcgcaagtca ctagcgtgac ttgtcactag cgtgaccttc
    96481 ttgacggtcg cgttacttcg tgcaagtgac gttcgtgact tgtcactgaa gtgaccgtca
    96541 agaaggcaag ttatgactgg cataaacctg aggtaaacga tggttccctc tggcaaatta
    96601 tgacttgcat tgaagcggaa aagtcagtta tgacttgcat tgaagcagaa aagaggtcgc
    96661 taacgcgaac taatgtgact ttttttcttt ttgtttttag gtgacagacc gaaggtcact
    96721 tcagtgacaa gtgacgaacg tcacttgcac ttcggttgtc cgcaagcgca agtcactagc
    96781 gtgacttgtc actatcgtga ccttcttgac gggcttgcgc cttcggccta tggcaatgca
    96841 agtcagttat gacttgcaat gcaagtcagt tatgacttgc attgaacttc agtgacaagt
    96901 cacgaacgtc acttgcacgg aaggttgccg tcaagaaggc aatgcaagtc agttatgact
    96961 tgctttgatg ctgaaatcag cgaagcaagc aagaaaagtc atccaagaag cattgcttct
    97021 tggatgacta ctcataaact aatcgaatgt aaaaattttg ctctaagttt taatgaaatt
    97081 tgccatgttg aattaaatta ctaacggaag tatgcattga ttctaaaaag atttcgggat
    97141 aaatacccat ccagaatacc cccagtatga atggcaagaa aatgaagact tctcttctat
    97201 ttaagtctga aaactttttg atataattag gtttaaaatt accaaagacc acacgattat
    97261 ataaccatag agaatatgct gcacctaaaa tcataccaat agctgctaaa gtagctatgg
    97321 tgctatttct ttgaaaaaca cctacaagta ttagaaattc tccaataaaa ctactggtac
    97381 ctggtaaact catattagct aaggtgaaaa acaagaagat cactgaaaag atgggcatag
    97441 tgcttacaag accaccgtaa tatctaacaa gtctcgtctt atgtcgatca tagagagccc
    97501 ctacgcataa gaagagagca gatgaaacta ggccatggct aagcattagc aagatactac
    97561 cctcgatgcc ttgcatattt aagctaaaca tgccaatagt gacaaagttc atatgagcta
    97621 cagaggaata agctataatt ttcttcagat caatttgtct aatagtagtc aatgaggtat
    97681 ataatatggc caaaacactt aaggtataga tgaaaggagt aaaataaaga gtagcttctg
    97741 gaaacatggg tatagaaaat cttaaaaatc cataagttcc tagttttaat aaaattccag
    97801 ctaatataac agaaccggct gttggagctt ctacatgagc ttccggaagc catatatgaa
    97861 caggtatcat aggaacttta acagcaaaag aagcgaaaaa agcaatccat aacaaaattt
    97921 gacgccgttc gctgaactca gtagttaata aaatttgtaa atctgtcgtt ccagtctgaa
    97981 aaaagatcaa taaaatagct aagagcatga ataaagatcc aagtaaggta tatagaaaaa
    98041 actggtaagc tgcttgtatt tttctttgtc ttgagcccca aactcctatg ataataaaca
    98101 taggtattaa tacactttca aaaaagacat aaaatagtaa aagatcaagc atacagaaaa
    98161 cagctatcat aaaagattct aaaaccaaaa aagctataat gtactctttt ttataatttt
    98221 tgatgttaga ccaacctact aaaatacata taggaaccag aaaagtagtc aaaataacaa
    98281 aaaagacaga aattccatct aaacctaaaa caaaattgat gtttgaggta ggcaaccaat
    98341 caatagtttc taagaactga aataaggccg tagaattctc aaattgtaac caaaaaaata
    98401 acgaataaat gaaagtaatt aaagaagtac aaaaccctat agcgtgtata gtccgtactt
    98461 tggaatcagg cacacaggat agaataagac ttccaattaa gggccataat atcaaagcac
    98521 tcaaacttaa acttgaaaaa aatggattca atatttgtaa catagcattc aatacctttt
    98581 tttttaggcc acttattgct tgattggctt cattcataaa agtgctaagc gagtgagcga
    98641 ttaaactcat tttttactgc gcatctctta gcttcacgtt gctttttgtc ttcgctcaag
    98701 ctttgcttat tatggctact aacgtttgcg aacgttacgg cagcttcacg ttagttcaat
    98761 tcacatttgc tgaagcaacc tataggttgc cgtcaagaag gcaagtgaca agtgacgaac
    98821 gtcactttgc tgaagcaacc ttcaaagcaa gtcagttatg acttgcattg cgtctttttg
    98881 tgaagctcta tgcaagtcac gtcgcgttcg cgaccttcgt gcaagtcacg ttcgtgactt
    98941 gttactgaag taatatgcaa gtcacgaacg tgacttgtta cgtgttgtaa cctattgctt
    99001 gggatgaaaa gggagcattg cttggcatga aaagcgagcc caaagggctc gccttttcat
    99061 gccaaggaac ctcttttcag ctaacctgac aaagcaaaat gcttcgcacc attaatttgt
    99121 acttaactgt ctatctcgat ttaagaaaag aacactaaca aataagatga aataaagtcg
    99181 attatcaacc caataagata ttaaatcata gcgaccaata attgtcataa aaactgttaa
    99241 accaataagc atgacgaagg cataatgagc aataaatcca gtttgaattt tactcatatc
    99301 tgtagctaaa ttgcgtaatg tgtaagaaat accacttggt cctaagattt caaaaactcc
    99361 tttatcaagt gttttaaaag aaatttcata accaaaccat aaacaaggtt tgataagaaa
    99421 atcgttaaaa actttatcaa aaagccaacg cttgtttaga aaagaataaa tgaattgacc
    99481 ataagagctg gttttgattc tataaaagaa tcgggttgac agaaaatgta catgataagc
    99541 tacaaaagca ccacacgagc taaaaatgaa tggtattaat ttgatgcttg tgggggtacc
    99601 aaattcggat tcggataaga gttcattttt aggtaatata aaaatagaat tagcccaaaa
    99661 aggagtcccc aatcctatca tcatatcttt agctagaaac ccaacaaaaa gacttccaaa
    99721 agctaaaaga atcaaaggaa tggccatgtt tagaggagca tcatgacatg cagctatatc
    99781 gcgtttaaac ccatgaacag gccccaagaa agttaagaaa aggagacgaa acgaataata
    99841 agaggtaaaa aaaactgaaa gactacctaa ccagaaggca aaatttccgc taatggtgta
    99901 tttagcatac gcaagttcta aaataacgtc cttagaataa aagccagtta aaaaagggaa
    99961 gccgactaat gacaaacttc ctattagcat catagcgtaa gtaaaaggta aaatactagc
   100021 aagcccaccc atttttcgca tgtcttgctc atcggacata gcgtgaatta cagacccagc
   100081 acttaagaaa agtaaggcct taaaaaaagc atgattcatt aaatgaaaaa cgcttacaga
   100141 atagttcgag ataccacaag caaaaatcat gtagcctaat tgactacatg ttgagtaagc
   100201 tataactctt ttcagatcat tttgcataat tcccgtagtt gccgcaaaaa aagaagtcat
   100261 ggctccaaca aaggtaatca caataagagc atttggcgaa tattcaaata aaggtgaaca
   100321 tcttgcaatc ataaagacac cagctgttac catagtagca gcgtgaatta aggcagatac
   100381 tggtgtaggt ccttccatag cgcaaggtaa ccaagtatgt aaaccaattt gtgctgattt
   100441 tccaatagcc cctataaaga aaagtatgca aatcactgta atagcatgca cttttgtatt
   100501 acagaataag aaagaatgtg ttggatcagc atatgtacta gcacaagcaa aaatgactga
   100561 aaagtctact gtttgaaaaa tcgagaaaca acccataata ccgagtgcta aaccaaagtc
   100621 acctactcga ttaacaagca tagctttgat agcggcttta tttgcttgaa gtcgtgtaaa
   100681 ccaaaaatta attaataaat atgaagctaa accaactcct tcccatccaa aaaaaagttg
   100741 gagaaaatta tctccagtaa ctaacattaa cataaaaaaa gtaaaaattg aaagatagca
   100801 cagaaatcga ggactatgcg gatcatgaga catgtatgat attgaataga tatgaactaa
   100861 gctactaaca aaagtaacaa caactaacat tacaacagtc aaactatcaa ataaaagccc
   100921 ccaagaggca tcaaacatat tgagtcaaac aacctttttg cggtcaaagt gctctccgaa
   100981 ccgtacaaga cagtcacccg tcatacggct cacaaacccg acttgaaaag tcgggttaaa
   101041 aaagacacga aatttctttg ctcttaattg agtcctaaaa tcagcatcag ctaaactatg
   101101 caataactgc gctgtttacg aaaaaactta acaagcaaag tgactagcaa tacaaccatt
   101161 gcttcaattc atgccacttt ttttttagat ctcttcctgt ctgcttaaaa aaaaaaagcg
   101221 cttacctttt acaaggagcc tttcggctaa gcaagtacta aaaatcctct gacttcgttt
   101281 tttttacgat ctcaccggtc ttgcctataa acctaaatct tgatttttga cacgtcgttt
   101341 cgtacctact atcccaatca ttttgggttt tcacctatcc ctaatgtcgc ttcagcgacg
   101401 tcaaaagcct agccactctg aaacaacagc aggcggatag taacattgct tttctcacgg
   101461 catttttaga atcttctaca ttgagaatat cacaagcaat aggcttaatt tagccgaaag
   101521 gcacttcgat tcgatagttg aacttcaaaa atctcgtctc aaaaatacaa gtcgcgaacg
   101581 cgaactaaag taacaaaaaa aagcaaacaa attcaaaaaa agctgaggcc gatggttgct
   101641 gaagcaatgt aacccaaggc gcaaagcgca gtaacaagtc acgaacgtca cttgcataaa
   101701 cctgaggtaa agtcagttat gacttgcatt gaagaagaaa agcaaattga gcttcagcga
   101761 agtaacaagt cataaatgac ttgcgttgaa tcggtcacgt tcgtgaagca aatgttgcat
   101821 gttgaagctt tcaacatgct atggtctcca gctacttacg tagcttagga tagatagaaa
   101881 acttcgagac agaaaaaagc gatctctttt tttttctatt ctctataagc aacaatagaa
   101941 tataggctaa agtttacggt cgcccttcag aaaatatcca aggagctatt ttgatataac
   102001 aaggactggc gcctaaagca acttcataaa aagcaataca gctcaaaagg caacagagta
   102061 taacacatgt agtggttatt acagcagctc ctcgtgaacc aagaaaacgt ccgaacaaac
   102121 ctgacacagc actacctaat aaaggtaaag ttactataag taaatacata ctaaattttg
   102181 gtttttcaca tcggcaagat ttagacaagc gaagtcatga acgtgcaaag aacatcatgg
   102241 tggcttcacc aaacaaacag cttttgctca atgcaagtca tttgcagcag catgtctaaa
   102301 gttactttgc tgaagcaacc attggttact ttggagcagt atcttagctg aagctccatg
   102361 caagtcataa ctttgctttt ctgcttcaat gcaagtcata aatttgcgaa cgccacctta
   102421 gttcgcgata caacaaagct tctaaaaacg cacttggcga aattggtata cgcttgtgac
   102481 ttaaaatcac atcctttttg gttatcggtt caagtccgat agtgcgtatt ttttttttag
   102541 cttttaaaag tcttttgctt tgcacgatag aatactcgtt atcggactcg aaccgataac
   102601 ctttaccgga acagattttg agtctgtcgt gtctacctat tccaccaaac gagtctccct
   102661 ataaaagaaa aaaggctatc ttttctttaa ctagagaaaa tttagtcgat ttacgcagtg
   102721 caagtcacgt tcgtgacttg ttactgcgct ttgcgcctct ttttgcccga aggtcttacg
   102781 gaaggttcgc gacccgtcaa gaaggtcacg atagtgacaa gtcactagcg tgacttgcgc
   102841 ttgcatggaa cttcagtaac cttcggttac aacacgtaac aagcccgtta ggtcacgcta
   102901 gtgaccgtca agaaggtcac gctagtgaca agtcacgcta gtgacttgcg cttgcggaca
   102961 acctttgtgc aagtgacgtt cgtcacttgt cactgaagtg accgtcaaga aggcaatgca
   103021 agtcagttat cacttgcaat gctttctagt cagttatgac ttgcattgaa gcagaaaagc
   103081 aaggtcataa ctgaacaagt gataactgac ttgcattgaa gcagaaaaga aggtttcgaa
   103141 gaaaagcaac gcaacgtgac ttgcattgga tggaacttca gcgaagatgc tgctgcaaat
   103201 ttatgacttt cattcaggca aaaaactatc agggtgggta taactcagtt ggttagagtg
   103261 tcagattgtg attctgaaag cacgggttca aatcccgtta ttcgccccaa tattcttttt
   103321 acatgcaaag ttctttaaaa ctttgctttg tagaagggac gccgaagatt tggcagagaa
   103381 gcaaacaaga ttctcgtagc agaaaaaaga tgctgctaga caataagcaa tttgtcagct
   103441 gtgaaaaggt cacgaatgtg acgtgacaag tgacgttggt cacttccatt tgcttgaaaa
   103501 gcgaagcaac acaagctatg cgaaatcttg agcttgcggt cataagtgag ccaagcttca
   103561 atgcaagtca ttgacgactc gcgcttggct tttgtaaact agaaaaaggt tgcttcagct
   103621 aatgtgacgt gacaagtgac gttggtcact tgcatttgca agcatattgt aaagcttctt
   103681 gtcttttttt gctaccatta tcttgtttgc tttttctttg ttcgcttttg ctcaatgcga
   103741 gtcagttatt tactcaatgc aagtcatttg ctcaagttac tttgctgaag ctccatgcaa
   103801 gtcataactg actttactga agcaccatgc aagtcatttg cgaacgcaat atgcaagtaa
   103861 taagttgcca tctttttgtg aagctctatg cgagtgacgt tcgtgactcg cgttgcaagt
   103921 cagttatgac ttgcattgcc ttcttgacgg tcacttcagt gacctgagta atatgcaagc
   103981 gcaagtcact agcgtgacct ccgggttttt cgccgttagc tcaatgcgat gcaagtcacg
   104041 ttggtcactt gtcactgaag ttcaatgcaa gtcataactg acttgcacct tcgtgcaagt
   104101 gacgttcgtc acttgtcact gaagtgacct tactttgcat tgcattttcg ttgaacttct
   104161 aaatgaagta acaaagaaat tatgattttc gattttcttg aatttgaaga aaattttttc
   104221 tattttgata caaaattctg tctaaaagct ggaatggatt ctccataaag gtgcgaagca
   104281 tttgatcata aacaaatgta gtttccaatt tgaaagtttc ttttatatca atgtgattta
   104341 attttgttga tttgatttgt ccataaagta aaactaaatt agtgttatat tctaaggtgc
   104401 gcagcatctt gaaaatatga gacaatttct tgtatgccat aatgtcggac ggctgctggt
   104461 ttaaaaaaag aatacaatta gggcctgaca tagaattcaa tttgctaaag caacctttag
   104521 ccgattgatt gtgctgagca tgagaagagt gaaagaagaa atttccttct gctttatata
   104581 agaaattttt taaaagccgc cattgaggat ttgataagcc actgcaatgg tatataaaaa
   104641 catactcatt ttgtttttcc aattgttgta ttttagcctt tagtataagt ttacgaattt
   104701 tcatagaatt ctaaagtttt ctttttttat tcgtgttaga ttgttcattt tgggacttac
   104761 tggttgcgtt ggcaaagcca ccgattggtt gcttcagcaa agtaacttaa gcaaatgact
   104821 tgcattgagc taacgccaag atgatgctgc aaggttgctt tagcaaaacg tgagaatgca
   104881 agtgacgttc gtcacttgtc acgtcacgaa cgttcaatgc aagtcagtta tgacttgtta
   104941 cctgagtaat atgcaagcgc aagtcactag cgtgaccgtc aagaagggtc gcgttacttc
   105001 gtgcaagtca cgaacgtgac ttgttacctc aggtttatgc aagtcataac tgacttgcat
   105061 ccaaagtgca agtgacgttc gtcacttgtc actgaagtga ccttcctgca agaccaaagg
   105121 tggctaacgc aaactaaaag gaacctgcag gtcgcttcag cgacgtaact tcagcaaatg
   105181 acttgcattg aagcagaaaa gccaatgaaa gcagaaaagt cacttcagca aatttgcgaa
   105241 cgcaactttc ggttacttca gtaaccttaa atggcgttgc aattttttgt tgctaaccaa
   105301 caacaaaaaa gaagtcattt gaatcaagca acaaataatt gctcaatgga agctttttta
   105361 agaactttaa tttatgtaaa aaacgctaaa ttataacatt atcttaataa tataaatatt
   105421 acaaaaaaaa tttttttctt tatgcaaacg acattttttt ttaaatcctt gttagctatg
   105481 tgtgacccgt tgaactagaa gttcatttta aaatgaacaa acaggtcaga aaaagaactt
   105541 agactagatg caggtgtaat tcctgcctgt ggcgacgtcc cacagactct taggtctttt
   105601 aaaagagttg gcagctctca taaaagagca aaaagatcta tggaagaaaa catgggaaga
   105661 acggtaaaag gtgaatgagt gtaagcgtca gtgctctatt gaggggaacc cataaggtaa
   105721 agagcgagaa ttggcgtaac agtcaatcta ttgcatcgtt gtttatgaag aagagattat
   105781 caaaaaaatg tacttcttaa atgcaagtca tttgcgaacg caaccttcgt gcaagtcagt
   105841 tatgacttgt tacttttgta acctgctctt ctttctgatc gctttttttg ttagatcgaa
   105901 agagatttca ttagattcgc agaaagattg ctttctatct aaaagcaaga aaagtaggtc
   105961 acttcagtga caagtgacga acgtcacttg cacggaaggt tgcctatggc aatgcaagtc
   106021 agttatgact tgcaatgcaa gtcagttatg acttgcattg atgcataaat ttcagagatg
   106081 gtagtagatg actatagctg catctgctga cgtttttttg cacaactaaa agttagctct
   106141 aaaaaggctt tcaacaaata gctaataacg ggcagcttta catgcattta agatggctta
   106201 agacatgctt ctgcaaggtt accgtagtaa caaagcaaat gaccttggtt tcgaagaaaa
   106261 ggttgcttca gcaaagtcag ttatgacttg ttacttttgt aaccttggaa aatctagatg
   106321 cttggatttt tttttagttc gtgttattct gattacggcg taaatctcac ttaccctttt
   106381 tttcggcaaa atctagacta ggaacgggat aactgccagc gaactcctca attaacttgg
   106441 cttcagcaaa aagcgaaaaa gcaaacttgt gacttgcatt gagcttcagc gacgtaactt
   106501 cagcaaatga cttgcattga agcaaaaaag tcacgaatga agctcagttt cttgaaagct
   106561 gaatgatttg ttatatgtca tatatggggt aggcttgcca agctaatgtt cgctagatta
   106621 tgaaaaaaaa tctaaagtag gttgcgttcg caatgctttc tagtcagtta tgacttgcat
   106681 tgaagcagaa aagtcattgt cagcaaattt gtgacttgca tgaagcttca gcgaagatgt
   106741 aatgcaaagt aacttcagtg aagtcacaaa gaaaagcaga ccaaaagcaa actacgaagg
   106801 cagcgggatt cttcaagaag cgacaactaa aaattataga gaaagctgac ttgaagattt
   106861 aagattttgt gtatagttaa attccaagaa tttggacatg attactttgc ttttctgctt
   106921 caatgctttc tagtcagtta tttgcttttt tgcgaaacat gaagctttgc gaacgcaacc
   106981 gtcaagaagg tcacgctagt gacaagtcac gctagtgact tgcgcttgca tattacttca
   107041 gtaaacgaag gtggcttcag caaatgactt gcattgaagc agaaaataca tgctgctgca
   107101 aagcaaactc acgaaatttt aagaagagcc gtatgagcct tttgggctca tgtacggttc
   107161 gggagccgag tcattgtcag caatgcgtga cttaggttaa ctttaccgtt atggatatat
   107221 aagtttcatt attcaaaaaa agaagctatc ttttttgttg aagcagatta tgtattccca
   107281 ttattattgt ttttaaaaaa tcacacgttt gcacgttatc gagttttaat tgatgtatgt
   107341 ggagtggatt atccttctcg aaaacaaaga tttgaggttg tttataatct actaagtatt
   107401 caatataact cacgtattcg tgtacaaact agtgtagatg aaataactcc gatgaattct
   107461 gtaggttgca tctttccatc agctggttgg tgggaacgag aagtttggga tatgtttggt
   107521 gtttatttta caaatcatcc agatctgcgt cgtattttaa cagattatgg atttgaaggc
   107581 caccctttac gaaaagattt tcctttgagt ggatactcag aggttcgtta tgatgactct
   107641 gaaaaacgtg tagtgtccga accactagaa ttggctcaag aatttcgtta ttttgatttt
   107701 acaagccctt ggataccgaa aagtccgaag aaaagtgctt aaaatagcgt tagtcaacgc
   107761 taagcttttg gtttctgatt ttgtgggaga aatagcctaa taaatctagt aaaaaaatca
   107821 aagacaaata agtgcgctga cgcgctagct gggggtgttt ttacgcgcag tgcgcctctt
   107881 caaatcaaat aaggatgaag ttttgaaaaa aaaaaaattt tgttatgaat caatttgctg
   107941 gtgcagaact ttcctattta ttagagcaga gaattacaaa ctattacacc aagttgcaag
   108001 tagatgagat tggtcgagtg gtttcagtcg gagatggtat tgcacgtgtt tatgggttaa
   108061 agaaaattca ggctggagag atggtagagt tttcaaacgg tgtcaaaggt atggctttga
   108121 acttagaaaa tgaaaatgta ggtattgtgg tttttggtag tgacacagcg ataaaagaag
   108181 gagatattgt aaaacgaact ggttctattg tggatgtacc tgtaggacgt gaacttttag
   108241 gccgtgtcgt tgatgcttta ggagtaccta tagatggaaa agggccctta ggtgcagtag
   108301 aacgaagacg tgtagaagtg aaagctcctg gtattatttc tcgtaaatca gtacatgaac
   108361 caatgcaaac tggtttaaaa gctgttgata gcttggttcc aatcggtcgt ggtcaacgtg
   108421 aacttattat tggagacaga caaacaggga aaacagccat agctattgat acaatattaa
   108481 atcaaaaaca aattaatgct gcatctcgta cagaaagtga gaaattatat tgcgtttatg
   108541 tagcgattgg ccagaaacgt tcaactgtcg cacagttagt gaaaattttg tcggaagctg
   108601 gtgctttaga atattctatt attgtggcag caactgcatc tgatccagct cctttgcaat
   108661 ttttagcgcc atattctgga tgtgctatgg gagaatattt ccgagataac ggtatgcatg
   108721 cacttattat ttatgatgat ctaagtaaac aatctgtagc ttatcgtcaa atgtcattac
   108781 ttttacgacg tcctccgggt cgtgaagctt ttcctggaga tgttttttat ttacattctc
   108841 gtttattaga aagagctgct aaaatgtcag atgaaacagg agctggtagt ctaactgctt
   108901 tgcctgttat agaaacacaa gcaggagatg tgtctgctta tattccaact aacgtgattt
   108961 ctattactga tggacagatc ttcttagaaa ctgaattatt ttatcgtggc attcgacctg
   109021 ctattaatgt tggtttatct gtaagtcgtg ttggttcagc agcgcaattg aaagctatga
   109081 aacaagtctg tggtagcttg aaactagaac ttgcgcagta tcgtgaagtt gctgcttttg
   109141 ctcaatttgg ttctgattta gatgcagcta ctcagtattt gttaaatcgt ggtgctagat
   109201 taactgaagt gttaaagcaa ccacaatata ccccaattcc aattgaaaaa caaattgtgg
   109261 ttatttacgc tgctgttaag ggttatttag accaaattcc aatctctagc atcaatcaat
   109321 atgagcaaga attaatgtta tctattgatc caaatttact atctactatt attcaacaga
   109381 aaaccttaag tgaacaaatt aatagtcaac tggctgattt ctgtcaaaaa tttacgcaga
   109441 ctttcttatc aacccataac gtttaaaaaa tcaagccgaa aagaacgatc gcttagcgat
   109501 cgttcttttt attgaacaat tccattctct tagaggagaa tagttccaaa ggtagaacaa
   109561 tggtctccaa aaccaaaggt taagggttcg aatccctttt ctcctgagac aagttcattc
   109621 aattcgctgg atctttttta aagttattaa atagcttcat aggttactga agtcactatc
   109681 ctgaccgtca agaagagctt gcacgaagat agcctctcgc aagttatgac ttgcataaac
   109741 ctgaagtcac tatcgtgacc ttcttgacgg ttacgttcgt aaagcgacgt aaagcgacgt
   109801 aacaagtcat aactgacttg tataaacctg aggtaaacga agtaacgcga accggaggtc
   109861 acgatagtga cttgcgcttg catattgcgt tcgcaaatga cttgcatggc gcttcagtaa
   109921 agtcagttat gacttgcatg gagcgccatg tttcgcagaa aagcaaataa ctgacttgca
   109981 tgttgcgttc gcgaagacat gctgctgcaa aacgaagatg cagctgcaaa tgacttgcat
   110041 tgagcaaaag cgaactgatt aattctatta aaacagctgt ccaatgaatt gaataatcaa
   110101 atagaaaaaa caaagttttt caaatatgga atttgctcct atatcagtat acttagttat
   110161 tagtttatta ctgtctttaa tattagttgg tgtgtctttc ttatttgctt catcttcgaa
   110221 tttagcttat ccagaaaaat tatctgctta cgaatgtggg tttgatccat ttgatgatgc
   110281 aagaagtcga tttgacatac gattttatct tgtgtcaatt ttatttatta tattcggggc
   110341 gaccgtaagt aaccaagtga tttgaggttg ctaacgcaac atggaaattt ctccagttat
   110401 aactacaaaa agaacaaatt ttttaataga atgctctttt ataggagact aagcgtaggt
   110461 tacttcagta acaagtgacg aacgtcactt gcacggaagg tgcaagtcag ttatgacttg
   110521 cataaacctg aggtaacaag tgacgaacgt cacttgcacg aagattactt cagtaacaag
   110581 tgacgaacgt cacttgcttc gcattgagct aacttgaaaa acccggaggt cacgatagtg
   110641 acaagtcacg atagtgactt gcgcttggat ggagcttcag ccaacatgct gttgcaaatg
   110701 acttgcatgg ggcttcagcg aagaagctgc gcagctaaaa ggtttcgcag aaaagtcatc
   110761 tatgacttgc attgcattga gcttcagcgg acaaaaagga acttcagcgg acatccttct
   110821 gcaaatttgc taaagttcct ttgcagcagc atgtctaaag tcaccatgtt ggctttggat
   110881 gtaaagctta tgctatcatg caaaacaaag tcttttgtca ttagagtatt tgttcttttt
   110941 gaggttgctt tagcaaatca aaagaccaaa tcttttcctt taagggttca agcatttaat
   111001 aagaccatgg tggctttaga caaaaaaaca aaaaagacaa gaaaagaaaa agaaaaacaa
   111061 agcaaaacca ttggtcgaga aatccgtagg tcgctaacgc gaagctaact tcttttcgga
   111121 ttttaaccct ttttgcaaac aacagttgaa caggtcattt gtaaatgtga ggtgttaatg
   111181 gattaataag ccaaaaaaaa gtctttagca attctttctg aaactaggtt gctatatagt
   111241 aaagcttttg tttgttgaag ccaccatggg tttttgtttg tttgcttttc tgggatcatt
   111301 gtaaagcttt tgtttgcttt ttgctgaagc cctttggcgc ttcagccacg taacaagtca
   111361 tttatgactt tcacgaaggt ttgctcaagc aatccacaag acttccattg aacttcagca
   111421 aacacaagaa aacaacaaga aaaaagacaa gaagcaaaca aaagcaaaca agaaaaatac
   111481 agaatcgtta aataattcat tctttaacat caaagtccat agagatgatt gttaatttcc
   111541 tttgctcgag taaaattcca tgcaagtcag ttatgacttt tctgcttcaa tgcaagttgc
   111601 caaaggtcac ttcagtgaca agtgacgaac gtcacttgca cgaaggttgc cgtcaagaag
   111661 gcaatgcaag tcagttatga cttgcaatgc aagtcagtta tgacttgcat tgaacttcag
   111721 tgacaagtga cgaacgtcac ttgcacggaa ggtcttacgg aaggttcaac aaaaaccctt
   111781 cttgacggtc acgctagtga cttgcgcttg cggacaacca tcgtgcaagt cagttatgac
   111841 ttgttacttt tgtaatcttt gcgaacgcaa ccttcggata gaatgtcgtc gttcttttat
   111901 cgaatagaag gatgagttca cacaaaaagg cagaatagac ttcaaattga agatttaaca
   111961 ctcgaagcac aactgtacat gcatatctat atttattact ttagataatg gataaaagca
   112021 cttggttaaa ccggtgaacc acctaaaaaa taggtgggac agagagctca taatacctgc
   112081 ttttgctaac gcaaccccgc aaggggcaaa gcactgaaat caaatcagtt gttgggaagg
   112141 agcttaaatg gatgtaatta gcaacgtagg cttttagtga taacacaatt agatcaaaaa
   112201 agttgttttc aactggaaaa acaagagttt cttaacaaat aaactaaagt catctacata
   112261 catgtgatct aatagatttg cttattggtc ttggctgaag ctcaatgcaa gtcagttatt
   112321 gccctttgca ttgcatcttc gcttttgctc aatgcttttc tttgcttttc tgcttcaatg
   112381 caagtcataa ctgactagaa agcattgcga acgcaaccta ctttcaaatt gaacaaattg
   112441 ctttgatcaa agtgtcttag cccgaaggtc caagtcatta atcacttgca ttgttgcaga
   112501 aaagtcactt tattggttag ctgaaaacct gattagttca caaagcatat agcttggttg
   112561 aaacattaca tcttaaattc aagtatttgc aaggaaattt gccgtattct ttagaaaatt
   112621 gacgaaggtt acgttcgtaa tgttcttttt ataggttgtt aacgcaaagt gacttgtcac
   112681 gttcgtgact tgcattgcat aaagcttcaa cgaagacaag aaatatgcaa gtcataactg
   112741 ttgcttcact gaagttcaat gcaagtcata actgacttgc attgcaagtc ataactgact
   112801 tgtcactatc gtgaccttct tgacgggctt gcgttggaag tcataactga cttccattgc
   112861 caaaggccga aggcgcaagc ccgtcaagaa gggcttgcgg acaaccttcg tgcaagtgac
   112921 gttcgtcact tgttactgaa gtaaccttcg tttacgaacg taatacgcaa gtcacgttgc
   112981 gttcgcgacc ttcgtgcaag tcacgttcgt gacttgttac gtcgctttac gtcgctttac
   113041 gaacgtaacc aaaaggcttg ttacttttgt aaccttttct tggatatgac gtttatagca
   113101 aaaaaatcgc accaaataac ttgaattgga gagccgtgtg atgggcgact atctagcacg
   113161 gttcggagag aacttcagta caagaatacc ttttgaaaag ctcaacaggt cttttctgta
   113221 cagtttttac tctatattta gaagttactt ttttgtttcc ttgggcagtt tctttaaaga
   113281 aaattggcct ttttgggttt tggtctatga tggttttttt acttatttta accatcgggt
   113341 ttatatacga gtggaaaaaa ggagctttag attgggaata aaatagtaag atttgttatg
   113401 ttttccattt atactggcaa agacccacta acttctaacc aactaacaga gtttttcctt
   113461 ttgtagctag taaatagagt aaattaaagg gggcaagtga gaacttttat atcttgcaaa
   113521 gccccccctt tttttatatg aattggctaa ggcctctttt ttggccaatg gtttcgcaga
   113581 aaagtaatgt ttcgaagatg ctgcttcaaa gatgctgctt caaagaaaag caaggttgcg
   113641 ttcgcaatgc tttctagtca taactgactt gcattgaagc agaaaagcaa agaaaagcaa
   113701 gtcagttatg acttgcattg aagcagaaaa gtcaggcctc ttttttttac tgaagtaacc
   113761 ataggtcacg atagtgaccg tcaagaaggg tcgcgaacct tccgtaagac cttccgtgca
   113821 agtgacgttc gtcacttgtc actgaagttc aatgcaagtc agttatgact tgcattgcaa
   113881 gtcagttatg acttgcattg ccggccattt atgacttgca ttgagcaact ttttttttgc
   113941 ttcaatgcca aaatgcttcg ctttgtttca aacttcgctc aagtcacgtt cgtgacttgt
   114001 tacgtgttgg aacctttttt agctttgccg attcgtaggt tgcttatgca aagggtaatt
   114061 agctcagcgg tagagtacct cgtttacacc gagagagtca gcggttcaaa tccgttatta
   114121 cccatagaag agactaaatt tttgttagct ttggagaatc ttgacatctg gtaagtggcc
   114181 aacacgaaag ctgcgcactt tgttagttga gcttctattt gtcttcggtt cagctcaatc
   114241 gcagtcattt gcattgctga agcaaccttt gcgttagcca ccgatctaga gggcgcacct
   114301 aaactttaat cgaagcttgc tttagttgtt agaacattat ggggaagtag cttagctggt
   114361 taaagcgcca gcctgtcacg ctggagatca cgggttcaaa tcccgccttt ctcgtaatta
   114421 gaatttgcct tttgtttgga gttcctgttt gtctttgctt ttgctcgatg caatgcaagt
   114481 aacgaaggtt caatgcaagt cagttatgac ttgcatatta cggaaggttc aacaaaaacc
   114541 cttcttgacg gtcacgctag tgacttgcgc ttgcggacaa ccttcgtgca agtcagatat
   114601 gacttgttac gtgttgtaac ctataaggct gcttcagcaa cgttgctttt ctgcttcaat
   114661 gcaagtcata actgacttgc attgccttct tgacggcaac cttccgtgca agtgacgttc
   114721 gtcacttgtc actgaagtga ccttgtagtt gcaatattct atttcgattg agaaggttgc
   114781 gaacgcaacc tttggcaatt tattacttgc attgaagcag ataaagctta agaaaatgag
   114841 tttacttaga tagagcaagc tttgcttgct aaaacaagct tttacaggtc tgcacttttt
   114901 tcaatcaaat ttagttgttt tctaattcaa aaaagctatt acattaattg gaggtatggc
   114961 tgagaggctg aaggcattgg tttgctaaat cagtgtgaca aggagacaca tggtataatg
   115021 gggtgaaaga ccttagggct aaaccacggc tctatcctat cacgacgtgt aatcataaaa
   115081 gattgtacgg agctcgtgag atttccaaag ttagcaaagc tcatctttgt tggataataa
   115141 agaatagtaa aaggttacaa aagtaacaag ccctttggtt acgttcgttt tgcgacgtaa
   115201 agcgacgttt tgcgacgtaa acgaaggtcg cgttcggcga aaaacccaca ggttgtcacg
   115261 atagtgacaa gtcacgaacg tgacttgcgc tttgcctccg gcaaggcagt aaccgaaggt
   115321 gcaaccctaa aaggttgccg tcaagaaggc aagtgacaag tcacgctagt gacttgcatt
   115381 gcattgagca aaagcgaagc aaccttcatg caagcgcaag tcactagcgt gacctaacgg
   115441 gcttgttatg tcgctgaagc gccaaaaaga gtttacgtcg ctttacgtcg ctgaagcgcc
   115501 gtcaagaagg gcttgttacc tcaggtttat gcaagtcacg aacgtgaaaa aaagaggtca
   115561 cttcagtgac aagtgacgaa cgtcacttgc acgaaggtgc aagtcagtta tgacttgcat
   115621 tgaacttcag tgacaagtga cgaacgtcac ttgcacggaa ggtgcaagtc ataactgact
   115681 tgcattgaac ttcagtgaca agtgacgaac gtcacttgca cgaagtaacg gcgaaaaacc
   115741 cataggttgt cacgatagtg acaagtcacg ctagtgactt gcgcttgcgt aaaccttcgg
   115801 taacaagtca caaacgtgac ttgcactttt actataaaaa ttctttttta caaatgaata
   115861 gttaaaacga attaacatac aggcctcgtt acaaacattt caaaagctaa gcttacttca
   115921 gtaacaagtc atttatgact tacattgaag cagaaaaggt ttcgcagaaa agcaaatgac
   115981 ttgcattgag ctgaagcgac gttattgcga cgtggtagac actcctgatt ttagtgtctt
   116041 tgtggttcgt tttagtcgcc ggggtgttgt taaattcata atgttaaaag ataatgtata
   116101 ctgtgtgata cttggtaaac ctatagcgtt acgttggttg ctaatgcaaa gcaacgaacg
   116161 ttatgacaaa atatacgaca taggttagag agaactttat aaactattta tgacatcttg
   116221 tataaatagg ttcaaagaat ttaggcccaa atttcttcta gatcaactaa aaaagcgaag
   116281 gttacgttcg ttttgcgaca ttttgcgacg taaagcgacg ttttgcgacg taacaagccc
   116341 taacgggctt gcacgaaggc agtaacaagc ctgtaggcgc ttcagcgacg taaacgaagg
   116401 ttgtccgcaa gcgcaagtca cgttcgtgac ttgtcactat cgtgacaacc tctggcaagt
   116461 tatgacttgc attgaaacag tcaaactgct ctcggaattg cttcacgtta gttcaatttg
   116521 ctgaagcaag ctttactgca agtcataact gacttgcatt gggttagcaa ccttcgtgct
   116581 agtctagaac aaaaatcaag aaaataaagt acaggtaaga agtatttcta gacattattg
   116641 ttttgctttt attgggtgaa gttaccattt tttttgtctg tttaaagcat ttttagaaat
   116701 acagaatact tgagccgtat gcaaagaaac ttgcaagtac ggttcttagg gggggacagc
   116761 tttatgaagc ttacctatcc caatacatac aatatttttg tatcatgggt tcgaatccca
   116821 tttcctccga gaaaatccaa atttgacaaa atgtcaaatt tggattttat actcttaagt
   116881 acttctttgc ttattaggcg atgtggcttt tctgcttcaa tgcaagtcag ttatgacttg
   116941 cattgcgtta gcaacctagt aattatagat agatttgtaa acaatctatt tactaaggtt
   117001 tgctagaaat ttttagaaat agttttttgg ggtcaagttg taaaaaaata gaagaagata
   117061 attgatttga tttctttcaa gacaaagatc atggctttga ggtttcgcag aaaagcaact
   117121 ttctaggtta cttcagtaac aagtcacgaa cgtgacttgc acggaaggtt gccgtcaaga
   117181 aggccataac tgacttgcat tgaacgaagg tgacttgcat tgcatggagc ttcagcgaat
   117241 aagcaaagta agcttccttt ttttagactt gcatggagta aaagcgaaga tggtgctgca
   117301 atggtggtta atgcgacttc ggcaaacaaa aagcaaacga aagccactct tgtttgcttt
   117361 tgccaccatt ctagtttttg atattttaaa gagctagtta gccttgtaga tatataggtt
   117421 gtctatagaa aaggctagca acgcttatgg gggcgtagtt caattggtag agcacatgct
   117481 ttgcacgtat gaagttatcg gttcgagtcc gatcgtctcc aaaaaaaggg ttgcttgaga
   117541 aatctcaaag cagctcactt gctttggatt tcatttgtgg acttatgcga tatcttgttt
   117601 tcttcaaaaa gaaatatcag ataaaaaaaa atacgttgag aagttgggta taataaagag
   117661 tattcaagtg ataacagaaa agcaaagtga agccaataaa gtttctaaag ttcctttgca
   117721 gcagcatctt cgctgaagtt tgcgaacgca accaaaggca atgccagtca tttgtaggag
   117781 catcttcact tttgctcaat gcaagtcatt tgcttttctg cgaaaccttt gctgaagcaa
   117841 cgatcggtta ttgccttgtt aaagcaatat gcaagtcata acttgccttc ttgacggtca
   117901 cttcagtgac aagtgacgaa cgtcacttgc acgaagtaac gcgacccttc ttgacggtca
   117961 cgctagtgac aagtcacgct agtgacttgc gcttgcggac aaccttcggt caaaaagagg
   118021 cctgaaaact tcgcaaaagt attcttgttt cgcttttaaa gaaaagtttt gatagagttc
   118081 acaaaatgat ttgctgaagc aaccatcgga tatctgcatg aaaagactat gaagatctta
   118141 gcaagcccat gtagctcaga cggtagagca ttcccttggt aagggaaagg tctccggttc
   118201 aagtccggtc gtaggctttt tatgagttgc cttctttttg tgaagcaaca tgcgattcat
   118261 ttgcttttct gcgattgcga acgttacgtc gctgaagcgc ctttgcgtcc ttcgtgcaag
   118321 tcacgaacgt gacttgttac gtggcaaaac gtggcaaaac gtggcaaaac gtggcaaaac
   118381 gtcgctttac gaacgtaacc aaagggcttg ttacctcagg tttatgcaag cccgtcaaga
   118441 aggtcacgat agtgacaagt cacgctagtg acttgcgctt gcggacaacc gaagtgcaag
   118501 tgacgttcgt cacttgttac ttttgtaacc ttcggatata gtttgctatt tagagttcta
   118561 aatgaaaact gtaaaaaaag catctattca ttttctgaag caacctacaa aaagcaaaat
   118621 aggacatggc taaaacaaaa caaattaaaa attttacttt aaatttcgga ccacaacatc
   118681 cagcggctca cggggtttta cgattagttt tggaaatgaa tggagaagtt gtagaacgtg
   118741 cagaacccca tattggtttg cttcataggg gtacagaaaa attaattgag tataagactt
   118801 atcttcaagc tttgccttat tttgatcgtt tagattatgt gtctatgatg gcgcaagaac
   118861 atgctttttc tttaggtgtg acaagaaaca agatagcatc ttgtgactgg ataattcaat
   118921 gtggagtagt tccacgaagc tttacctaat gcttcaacct acctaagcat tttcaagtga
   118981 agccttaggt gcgcagccag ctgctgattt tagaagcagc taattaaagg gttaaacaca
   119041 tacgaacaaa aaaaatgaat aaacatagaa gcctcgtgaa aagcgtaaaa actgctaaaa
   119101 agcgaaaaaa agctgatgac ctgtgtattc tgagggtata cgggtagagg ggcgttggtt
   119161 gcgttcgcaa agccatttat gacttgcatt gagcaaaagc caagacaata aggaaatcag
   119221 ccggggtagt gttctgtttg tcatgggttc aatattatga actatccaga acttggtaaa
   119281 cccgtaaact aaaagattgg ttagggtaaa agaactgttc aagaagcaaa aaagagaaaa
   119341 cgctgctttt cgatatgctg ctgccaagaa gcaaagagaa gcagcgtcaa gcaaagacag
   119401 ctgacttgac aaaagctact attttctcag ttttatctaa aaagaacaaa aggttagaag
   119461 attctcaaat gttttctttt gctttttgtc tttgcttcac tgaagttcaa tgcaagtcat
   119521 aactgacttg cattgcaagt gataactgac ttgcattgcc ttcttgacgg tcacttcagt
   119581 gacaagtgac gaacgtcact tgcacgaagg cgcaagccct tcttgacggt cacgctagtg
   119641 acaagtcacg ctagtgactt gcgcttgcgg acaacctttg tgcaagtcac gttcgtgact
   119701 tgttacaaca cgtaaccaaa gcttttctgc ttcaatgcaa gtcatttgcg ttaattactg
   119761 aagcgccatg caagtcattt gcgaacgcaa tatgcaaatc agttatgatt ttgcttcact
   119821 gaagtgaggc aaccttcgtg caagcccgtc aagaaggtca cgatagtgac aagtcacgct
   119881 agtgacttgc gcttgcggac aaccttcgtg caagtgacgt tcgtcacttg tcactgaagt
   119941 tcaatgcaag tcataactga cttgcacctt cgtgcaagtg acgttcgtca cttgtcactg
   120001 aagtgacctc aggtttatgc aagtcataac gtgacttgca cttatggtaa taactgatcg
   120061 ttgtattagt agctggagcc gtatgactgg aaacagtcaa gtacggttct aaggggggat
   120121 gatgtgaaaa gttaacctat cccaatctgt tgaaaaatta tgtaattgtg aggtgcctct
   120181 acgagctcag tatatacgag ttcttttttg tgaaattacc agaattttaa accatttatt
   120241 agctttaaca actcatgcta tggatgtagg tgctttaact ccttttctat gggcttttga
   120301 agaacgagag aaacttttag aattctatga gagagtttct ggtgctagaa tgcatgctaa
   120361 ttatataaga cccggtggcg ttgctcaaga tatgccgtta ggtttgagtg aagatatctt
   120421 tcgttttgct gaacaatttg cttctcgtat agacgaacta gaagaaatgt taacaaataa
   120481 tcgtatttgg aaacaacgat tagttgacat tggagtagta acggcccaac aagcttgtga
   120541 ttgggggttt agtggggtta tgcttcgagg ttctgggata agatgggatt tgcgcaaagc
   120601 agcaccttat gatgtatatg agaaactaga ttttgacatc cctgtcggta caagaggaga
   120661 ttgttatgat cgctactgta ttcgagttga agagatgcgc caaagcattc gaattattat
   120721 acagtgtctg aacgctatgc cccaaggaaa cataaaggct gacgatcgga aaaattgtgt
   120781 tcccccttca cgatctcaaa tgaaacaatc tatggaatct ttaattcatc atttcaaatt
   120841 gtatacagaa ggtgttattg taccagcctc ttcaacttat acagctgttg aagcccctaa
   120901 gggagagttt ggtgtctttt tagttagcaa tggtacaaat cgtccttatc gctgtaaaat
   120961 aagagcacca ggttttgctc atctacaagg actggatttt atgtctaaac atcatatgtt
   121021 ggctgatgtt gttactataa taggtactca agatattgtg tttggagaag ttgatagata
   121081 atatttctta gctatcaaaa aagatgccta gtgtttgctc tcaaagaatt ttcttagaaa
   121141 taggcttttt gatagctagc ttgattttta gaatctgctt tttttagaaa gtttcgttgc
   121201 ttggcttttg ctcaatgcaa gtcatttgtt ttttgtcttg gcttttgctc aatgcaagtc
   121261 atttgcagca gcatgtctaa agttattttg ctgaagcaac ctagaaggtt gcttcagcga
   121321 agcaataaag caaacaaaag caaacaaatg gcccaaggtt acttcagtaa caagtgacga
   121381 acgtcacttg cacgaaggtt gcctatggca atgcaagtca gttatgactt gcaatgcaag
   121441 tcagttatga cttgcatatt acggaaggtt caacaaaaac ccttcttgac ggtcacgcta
   121501 gtgacttgcg cttgcataaa cctgaggccg aaggtgcaag tcagttatga cttgcattga
   121561 acttcagtga caagtgacga acgtcacttg cacttcggtt gtccgcaagc ccttcttgac
   121621 gggcttgcgc cttcggccta tggcaatgca agtcagttat gacttgcaat gcaagtcagt
   121681 tatgacttgc attgaacttc agtgaagcaa agcaaacaaa aaggaaagca aacttgcata
   121741 gaactcttaa aaaatttttt ttgttacaaa atgaatgtaa aaatttcaat agttatgaaa
   121801 tcttttgaag cacccaaatt gggttttttt agttggcatt ccattcgttt accgagaaga
   121861 cgttcattat atacagtctt acgatcgcct catattgata aaaaatcaag agagcagttt
   121921 gaattgaaaa cacataaaca gttagttata ataaagaccg atataagcca attgcgcgaa
   121981 aagctatgtt acttaaaatt tcacgaaata tcgggagttc agatgaaagt tacttttcat
   122041 tataaaactc gatttgcttt ttaaatagaa gaattttttg aattgacaga acaactttat
   122101 aaaaatgaag aaacaacaaa tgaaaaatct atgttggcga ggtaaggctt tgaagaagct
   122161 aacttttggt aagagatcta atcgggctgg gcgaaattct acaggctcca taactatatt
   122221 ccatcgtggg ggtggctcaa agagattaca acgaagaatt gattttcgca gaaactcttt
   122281 ttcatcaggg attgtagaaa gaatagaata tgatcctaat cgttcttctc gaatagctct
   122341 agtgcgttgg tctgatgaga aattcccgtt tgctgaagca accccgaatg aacattgtga
   122401 agatttaaaa gtgttaactg gcttaaaaca caacaatatt aaatctgata caagattaaa
   122461 tctatttagt tatattttgg cttctgagaa attaaagtca ggagataaaa ttagaaatat
   122521 actacccgat cttacatcta gtcttagcaa gagcgtgaaa agcttagact cttctaggat
   122581 agaagtaact acggaaaaaa gcgaattggc ccaaggccga tggcgcaagc ctacaggtca
   122641 ctttagtgaa ttgaacttta gtgacaacaa catcaaaagt gatgatataa tgctgtcaaa
   122701 ccccccaagt tatgcgagta gtgcgcctct tgcgaaggca accttgggta gctttctaca
   122761 taatattgaa ttctatccag gccgcggagg gaaattggtt cgatcagccg gaacctttgc
   122821 tcagcttgtt caaaaatttg ataacaattt gtgtatggtc agacttcctt ctggaacaga
   122881 taaattactg gattcgcgat gtcgtgcaac ttttggtgta gtatctaacc catcacacaa
   122941 tacagaaaaa ttcaaaaagg caggtcaaag tcgatggtta ggaagacgac ctattgttcg
   123001 cggtgtagct atgaatccaa tagatcatcc acacggaggt ggcgaaggac gcacaaaggg
   123061 agggagacct tcggtatcac cctgggggaa accaaccaaa agttcttata gaaggttgct
   123121 taagcaaaca gtgttaagga aacaaagata aaatcataat gactcgctct atatggaaag
   123181 gcccttttgt agattctagc ttattaaaat caaagcaaat taaacgaaaa gtttggtcac
   123241 ggagatcttg tatacttcct caatttgtag gttcatttgc acaagtatat aatggaaaaa
   123301 gttttattgg tttaaaaatt actgaagata tggttggtca taagtttggt gaatttgcgt
   123361 ctacgcgtaa aacccctgca ttacgtaaaa gcaaattcaa tttaaaacaa aaagcacgat
   123421 aaataactat ggcacaaaaa gtaaatccta tagcggttcg attgaatttc aatcgaggtt
   123481 cagattcaag ttggtttagt gattattatt attttagact tttctatcaa gacgttaatt
   123541 taagatatta tctaagctct ataagacaac gtgctatcaa gaaattaggc tttggggcaa
   123601 ataaatgcct tattcatcat tatcctaaaa gaagtcttat tcatttattt tgtttaggta
   123661 gcttgagcaa aatcaaatca ccggatctta cttcagcaaa gtcaaaaagc tccttgcaag
   123721 tcactaacgt gacttgcaac cttcggtctc aatatatgaa tgaatctttc ttaaatgaag
   123781 gttgtctttg gcaaagtgac aattctaggc tcgcattgaa ctttagcgaa cttaagcaaa
   123841 gtaacttcgc tagctctaaa aagactgaat cttggcatat gaagtcttct aaaagacaaa
   123901 aaaagaaagc tctagtttct ttatctcgaa gttttcaaga gaattggcca gctgatggat
   123961 tgtttgaaga atttttgagg caaaactatg ttgacaattt gcctaaaatg aatcaaaata
   124021 ctttctcgcc tgccagtaag ataattgatg aattgttgga tatcggttgc tttagcaatc
   124081 ttaagaccaa tagtttgatc aaacaaccta aaggtagctt tagctacgac cgacgcgata
   124141 tttcacttgc attaagaaaa aatgatgtaa agtttctagc aaatcaaaaa gttgagagct
   124201 ttcgaagtca aatccttttt gatagtagat ggacgaattc tgttttcaat ttgctgaagc
   124261 aaccacataa tagatctata gcagcacaat catttttcaa ttattatgct atgcaatatt
   124321 tctttttcaa gaagactaat agcataatgg atatactctt tatacaccca gtttttcaac
   124381 aagctagtgg gtcgtcagaa agaataagtc cacttttaac taagagtcgt tattttaata
   124441 tatccaatat acaatctatg ctttccagta gaagtcaaac atcaacttct atcgtgccta
   124501 tcaaagtaaa ttcaatctat cagagcgcct atcttgtagc tcaagaaata gcttttaaat
   124561 tagagcaaaa aaagtcgttt agactaattt gtaggtctat ttttcaagaa gttgattttt
   124621 gcaaatatat taaaggtatc cgtattagct gttcaggccg attaaatggg gccgaaatag
   124681 ctaaaactga atgtagaaaa tatggagaaa cttctttaca tgttttttca gatcaaattg
   124741 attacgcaca gacaaaagct ttaacaccct atggtatttt gggtattaaa gtctggattt
   124801 cttatttcaa aaaaactcag taaattttat gctatatcca aagcgtacaa aatatcgtaa
   124861 atatcaaaaa ggtagatgta atagttctaa agtagatggt tcacaactcg ctttcggaaa
   124921 gtatggttta aaagcatgcg aatccggtcg tctttcatac caaaccatag aatctgcaag
   124981 acgtgctatt agtcgaaaat tccgaagaag tggtcaaatt tgggttagag tttttgcaga
   125041 tgtacccatt acagctaaac ctaccgaagt tagaatgggt aaaggaaaag gaaatccaac
   125101 tggctggatt acgcgcatac aagaaggaca aattttgttc gaaatggatg gtgttagtat
   125161 gtctaatgct cagcaggccg ctttgttggc cacacgaaaa ttcaatttct ctactaaatt
   125221 cgttttgtgg tcttgatttg cttttgtttg ctgaagcaac caccttgctt cgctcaagct
   125281 caatgcaatg caagtcacgt tcgtgacttt tctgcttcaa tgcaagttgc cttctttttg
   125341 ttaagctcta ttcacgttag ttcaatgcaa gtcataactt gccatctttt tgtgaagctc
   125401 tatgcgagtc acgttttgcc ttcttgacgg tcacttcagt gacaagtgac gaacgtcact
   125461 tgcacgaagg ttgccatctt tttgtgaagg gaccttcgtt tactgaagta agctaacggg
   125521 cttgttacct caggtttatg caagtcataa ctgacttgca tccttcgtgc aagtcacgaa
   125581 cgtgacttgt tacgtgttgt aagctctagg ttgcttcagc aaatgtgacg tgacaagtga
   125641 cgttcgtcac tttacctcag gtttatgcaa gcgcaagtca ctagcgtgac ttgtcactat
   125701 cgtgacaacc tccgggtttt tgttgaacct tccgtaatat gcaagtcata actgacttgc
   125761 attgcaagtc ataactgact tgcattgcca taggccgaag gcgcaagccc gtcaagaagg
   125821 tcacgatagt gacaagtcac gctagtgact tgcgcttgcg gacaaccgaa gtgcaagtga
   125881 cgttcgtcac ttgttacctc aggtttatgc aagtcataac tgacttgcac cttccgtgca
   125941 agtgacgttc gtcacttgtt actgaagtaa ccttcgtgca agtcacgttc gtgacttgtt
   126001 acctcaggtt tatgcaagtc ataactttgc ttcactgaag tgaccttggg ccaaaaagag
   126061 tttacttcag gtttatgcga gtcagttatg acttgttacc tcaggtttat gcaagtcagt
   126121 tatgacttgc atccttcgtg caagcgcaag tcactatcgt gacttgtcac tatcgtgacc
   126181 taacgggctt gttacgtgtt gtaaccttca atgcaagaac gttatgactt gttacctcag
   126241 gtttatgcaa gtcataactg acttgcatcc ttcggcctag aagacaaaaa gtgcaagtca
   126301 cgttcgtgac ttgttaccga aggtttacgc aagcgcaagt cacgctagtg acttgtcact
   126361 atcgtgaccg tcaagaaggg tcgcgaacca aagtaagacc ttcgtgcaag tcagttatga
   126421 cttgcattga acttcagtga agcaaacgtg aagcaacctt acgtcgcgtt cgcgacctag
   126481 tgacttgtgc ttgcgtatta cttcagtaac gttcgcaaac gttaatttat gacttacatt
   126541 gagcttcagc gaacatgctg ctgcaaaaaa gataataagc gaaaaaaaac gaagaatagt
   126601 aatttttaaa tattcttgtg aaaaaaagaa aaaattgaaa ttttttatgt taacttcaag
   126661 tccactttgc taccattatg agaaaatact acgtaacgat ttgctattaa aatgttatta
   126721 taataatgtt atggaagtac cgcggttgcg tcaaattaat ctattttccc aagtgcctat
   126781 taactcttta aaaagtgtta gtttggcgtt ggaagttctt tgtggtcaaa agtctgtaga
   126841 aaaatgtgag gctcctaacg caaaaacttt gagacaactg aaatcatccc aaaaagcaac
   126901 aaaaaatcga tcttcttaca atatacgtgg cgcgagtcat tttcattatc aagttcgaat
   126961 ttcattacgc tcgcaaatga tgtataattt tttagagaaa ttaattgtga cggtccttcg
   127021 aagttcttct gattatacat tccaaataca gtcaaacact attcaattta ctctgggccc
   127081 atcagaatta cgtttgtttc cagaaattca aaatcacttt gaattttttg aaagtgctca
   127141 aaatctacat atcattctag taacttctgc tttaactgaa aaagagactc aacttctttg
   127201 gacaggcttt ttacaaaaag aaatttaatt aatcactatg tctaatcaag ttatccgaga
   127261 tcaaaaacgt cgagtacaat tctcaagata cgaattaaaa cgaatgcttt ataaggcgat
   127321 tagccaagat agaaaacttt caccatccga tcgctacgaa tattccttaa aattatcaaa
   127381 aatgcctcga aatagctcta gaactcgaat acgtaaccgg tgtattctaa caggacgttc
   127441 acgagccgta tataaaatgt ttcgattatc tcgaatagtt tttcgtgaat tagcttcgcg
   127501 gggtgctctt ttaggtattt caaaatctag ttggtaattc taaagaaaac ggtgattgca
   127561 tagttatttg ctttttggtt ttttgtcttc gatcaagctt attgtctttg ttttttgtgt
   127621 tcgctgaagc tgcatgcaag tcataattga cttttctgct aacacgcaag tcataactga
   127681 cttgttactg aagcgccatg taagttttct ttgcgaacgc aactttcgtg gcaagcgcaa
   127741 gtcacgctag tgacttgcgc ttgcggacaa ccttccgtgc aagtcacgaa cgtgacttgt
   127801 tacctcaggt ttatgcaagt cacgttcgtg acttgttact gcgctttgcg ccttacggca
   127861 gcttcagcaa ccattgctta ttgccttctt gtcttattgt gttcgcttaa gttacggcag
   127921 cttcagcaac cattgttttg aaaatagcca aatgaagcga ttttgagagt acatgtaatt
   127981 gcaaaattga tttctcaaag gttatttacg aattctgttg tagcttttga atagctacat
   128041 aaaaaaatat agtattaaat ctaaaatgga agctaaatat gtttgttttt tagaaattct
   128101 cggagttggt tttaaagcaa atactgatat agaagaacca caaactttaa aattaaagct
   128161 aggctatagt catgatataa agcttaaggt tccacaggat gtacgcgtat tttgcttaaa
   128221 gcccactctt ctttgttgta caggaacaaa tttggaaagg gttacacaat ttgcagctat
   128281 tgtcaaaagc tttaaacctc ctgaagtata taagggaaag ggtatacgct atcgaaatga
   128341 gtttataaat caaaaacaag ggaagaaaaa ataaagcatg tcatatatct taggaactaa
   128401 cttaaatcca tcaaaaaaag tgagagtagc tttaactcaa atttttggta ttggtccaaa
   128461 caagtcatta caagtatgtg ataatttggg aatcagtgat acttattttg tagctcaatt
   128521 aacaaaaact cagatagatc aaatgatcaa aagaatggct cttcaatttc taatagattc
   128581 tgagcttaga agaattattc aaaaagatat aaaacgatta attcatattg gttgctatcg
   128641 cggttttcgt catacagaag ggctaccctt acgtggacaa agaactcaca ctaatgctaa
   128701 aactagccga aaattgaaaa tctcattatc atctaaacgt atacgacaca tggttccgtt
   128761 ataaaacccc cgcataaatt aggcttagat tctccacaga tagactatct ttttttaagc
   128821 tttagctagt ggttcatttc ttttatgcaa aatctacata gaaaaaaagc acaccttttt
   128881 tttaggtcgc tgaagcgact tcaatttgtc gcgttcgttc aatgcaagtc ataactgact
   128941 tgcattgcaa gtcataactg acttgcattg ccttcttgac ggcaaccttc cgtgcaagtg
   129001 acgttcgtca cttgtcgcgt tcgcgacctt ggttacgttc gtaacaagtc ataaatgact
   129061 tgcattgagc ttcagcgaac atgctgctgc aaacaaacaa aaagcaaaca aattcaaaaa
   129121 aaaaaagctt gcatatttcg cagaaaagca aaaaccaagc cgtcattttt tctttcaatt
   129181 ctaataacaa tcaaaattga aaaatgagaa aaacatttac acaaaaaaaa cacgccattg
   129241 cacatattca gtctacttta agtaatacta tcataacaat aaccgacttg aagggtaata
   129301 ctaagacttg gtcttcctct ggaagagttg gttttaaagg atcgcgtcga tcaactaatt
   129361 atgcagctca agcaactgca gatcatgttg cacgatctgc tattcaatta ggtataaagt
   129421 cagtagaggt aaaaatgaaa ggtttaagtt atggaaaaga gtccgctctt cgtggattat
   129481 taataggtgg tttacaactt acgaaaattt gtgatataac gccaatacct cacaacggtt
   129541 gtcgtccccc taaaaggcgt cgtgtataag acaagcacgc ccttcttaag ttttttaaca
   129601 taagaaaatt ggactctcgt tttaaaaaac gatgaatgat ctttgttttg acaagaaaaa
   129661 aaaaagataa cgattatgtt aggagcgaaa ttaataggtg ctggtgctgc tactatagct
   129721 ttagctggag ctgcaattgg tataggtaat gtttttagtt ctttaattaa ttcagtggct
   129781 agaaatccgt cattagctaa acaattattt ggttatgcta ttttaggttt tgcactgact
   129841 gaagcaattg ctctttttgc tttaatgatg gcttttttaa ttttatttgt attctagtta
   129901 ttttgggggg atttggtttc aactttttct tgaaagaaca tagattgtct ttctaaaagc
   129961 ctatcccccc cccttttttt tttgtgaact tgtaaacaac attaaccatt gagaatcggt
   130021 accctgtttt taggtcagtt gtaaggttgc taacgcaaac gttacaagcc tagaacgctt
   130081 gtcacgttag ttcaatgtaa gtcataaatt ggcttttctg tgaaacctga agtaagcttt
   130141 ttagtttttt tttcaagcag gtcacttcag tgacaagtga cgaacgtcac ttgcactgtg
   130201 gcacttacta tctaagctct tctatgcttt gcactatgag aaaaagttac ctgcattgag
   130261 cttcagcgaa catgatgctg caaacaaaag ccatttgagc tttcagaaat caaaaaaaaa
   130321 ctgttttcta aactattact atagtgactt ctaatcaaag taagttgctg gacacctttt
   130381 agttaattag atagttagaa aaaaaataga ctagtttttc ttgtattatt aagggcttat
   130441 agtttaatag gttgaaacgc accgctcata acggtgatat tgtaggttca agtcctacta
   130501 agcccacggc atgtttgggt atatagctca gttggtagag cattgggctt ttaacctaat
   130561 ggtcgcaggt tcaaatcctg ctatactcag tcattggcct ttggccaaga gtgcaagccg
   130621 aaggcgcttc agcgacgtaa caagtcacgt tcgtgacttg cataaacctg aagtcactat
   130681 cgtgaccttc gtgcaagccc gtaggttgtc cgcaagcgca agtcacgttc gtgacttgtc
   130741 actatcgtga ccgtcaagaa gggtcacttg cacgaaggtt gccgtcaaga aggcaaagca
   130801 agtcagttat gacttgcaac gcgagtcacc ttcgtgactc gcatagagct tcacaaaaag
   130861 atggcaagtt atgactggca ttgaagcaga aaagtcataa ctgacttgca tggagcttca
   130921 gcgaacatgc tgctgaaaat ttatggcttg cattgagcaa aagcggacaa aaaggttgct
   130981 caagcaaagc aaataacttg cattgagctt cagcaaacat gctgctgcta cctaggcaac
   131041 tgtttagtca attcacgaac gtgaccttgc cggattagct tagttgatag agcaactgat
   131101 ttgtaatcag taggtcgttg gtttgaatcc aacatccggc aatcaatttt ttaaaatggt
   131161 tgtacccacg caacttttcg atatacgatg aaatatgtaa aaagaaaaag aaactaggtc
   131221 acttcagtga caagtgacga acgtcacttg cacgaaggtg caagtcagtt atgacttgca
   131281 ttgaacttca gtcacaagtg acgaacgtca cttgcacgaa ggtgcaagtc agttatgact
   131341 tgcattgaac ttcagtcaca agtgacgaac gtcacttgca cgaaggtgca agtcagttat
   131401 gacttgcatt gaacttcagt cacaagtgac gaacgtcact tgcacgaagg ttgccgtcaa
   131461 gaaggcaatg caagtcagtt atgacttgca atgcaagtca taactgactc gttacgtgtt
   131521 gtaaccaaag ctaatgttac gttgtttcac aaaagtgacc ttaaatgttt tgcactttga
   131581 ttgcttcacg aaacaagcaa ggtacaaaaa aaaagcaact aatttttctt atatcttgga
   131641 gtatagccaa gtggtaaggc accggttttt gatatcggca ttcaaaggtt cgaatccttt
   131701 tacttcaggt cacttcagtg aagcaaattt gctttgattt tcaaaaagga gttacttcag
   131761 caaagcaaaa aaaggaaaaa tttatgaaat ttgctttgct tatctgcgaa agctaaacat
   131821 tcgcgaggtc acttcagtga caagtgacga acgtcacttg cacttcggtt gtccgcaagc
   131881 gcaagtcact agcgtgactt gtcactatcg tgaccttctt gacgggcttg cgccttcgg
//
