# Supplementary material for: The mitochondrial phylogeny of land plants shows support for Setaphyta under composition-heterogeneous substitution models
Source: PeerJ. 2020 Apr 28;8:e8995. doi: 10.7717/peerj.8995 (PMC7194085; doi:10.7717/peerj.8995)
Supplement: Supplemental Information 3 [file peerj-08-8995-s003.gb]

LOCUS       Mitochondrion       241198 bp    DNA     circular DNA 28-JUN-2016
DEFINITION  Coleochaete scutata culture-collection SAG:3.91 mitochondrion, complete genome.
ACCESSION   .
KEYWORDS    .
SOURCE      
  ORGANISM  Coleochaete_scutata
	    Eukaryota; Viridiplantae; Streptophyta; Coleochaetophyceae; Coleochaetales; Coleochaetaceae; Coleochaete.
            
FEATURES             Location/Qualifiers
     CDS             2590..2931
                     /trans_table=1
                     /product="ribosomal protein S10"
                     /gene="rps10"
                     /codon_start=1
     gene            2590..2931
                     /gene="rps10"
     CDS             2997..4361
                     /trans_table=1
                     /product="ribosomal protein L2"
                     /gene="rpl2"
                     /codon_start=1
     gene            2997..4361
                     /gene="rpl2"
     CDS             4368..4766
                     /trans_table=1
                     /product="ribosomal protein S19"
                     /gene="rps19"
                     /codon_start=1
     gene            4368..4766
                     /gene="rps19"
     gene            4834..6554
                     /gene="rps3"
     CDS             join(4861..5016,6009..6554)
                     /trans_table=1
                     /product="ribosomal protein S3"
                     /gene="rps3"
                     /codon_start=1
     exon            4861..5016
                     /gene="rps3"
                     /label="rps3 exon 1"
     intron          5017..6008
                     /gene="rps3"
     exon            6009..6554
                     /gene="rps3"
                     /label="rps3 exon 2"
     CDS             6574..6984
                     /trans_table=1
                     /product="ribosomal protein L16"
                     /gene="rpl16"
                     /codon_start=1
     gene            6574..6984
                     /gene="rpl16"
     CDS             7838..8644
                     /trans_table=1
                     /product="ribosomal protein L5"
                     /gene="rpl5"
                     /codon_start=1
     gene            7838..8644
                     /gene="rpl5"
     CDS             8736..8936
                     /trans_table=1
                     /product="ribosomal protein S14"
                     /gene="rps14"
                     /codon_start=1
     gene            8736..8936
                     /gene="rps14"
     CDS             9907..10257
                     /trans_table=1
                     /product="ribosomal protein S13"
                     /gene="rps13"
                     /codon_start=1
     gene            9907..10257
                     /gene="rps13"
     CDS             10258..10689
                     /trans_table=1
                     /product="ribosomal protein S11"
                     /gene="rps11"
                     /codon_start=1
     gene            10258..10689
                     /gene="rps11"
     CDS             order(11336..11965,14951..15268)
                     /trans_table=1
                     /product="NADH dehydrogenase subunit 1"
                     /gene="nad1"
                     /codon_start=1
     exon            11336..11965
                     /gene="nad1"
                     /label="nad 1 exon 1"
     gene            11336..15268
                     /gene="nad1"
     intron          11966..14950
                     /gene="nad1"
     CDS             12830..14815
                     /gene="matR"
                     /codon_start=1
                     /product="intron maturase"
     gene            12830..14815
                     /gene="matR"
     exon            14951..15268
                     /gene="nad1"
                     /label="nad 1 exon 2"
     CDS             16008..16850
                     /trans_table=1
                     /product="cytochrome c oxidase subunit 3"
                     /gene="cox3"
                     /codon_start=1
     gene            16008..16850
                     /gene="cox3"
     tRNA            complement(18071..18144)
                     /product="tRNA-Arg"
                     /gene="trnR(ACG)"
     gene            complement(18071..18144)
                     /gene="trnR(ACG)"
     tRNA            19329..19402
                     /product="tRNA-Ile"
                     /gene="trnI(GAU)"
     gene            19329..19402
                     /gene="trnI(GAU)"
     tRNA            20109..20180
                     /product="tRNA-Gly"
                     /gene="trnG(GCC)"
     gene            20109..20180
                     /gene="trnG(GCC)"
     CDS             20213..20968
                     /trans_table=1
                     /product="ATP synthase F0 subunit 6"
                     /gene="atp6"
                     /codon_start=1
     gene            20213..20968
                     /gene="atp6"
     CDS             21267..21827
                     /trans_table=1
                     /product="NADH dehydrogenase subunit 6"
                     /gene="nad6"
                     /codon_start=1
     gene            21267..21827
                     /gene="nad6"
     CDS             complement(25566..26558)
                     /trans_table=1
                     /product="ribosomal protein S2"
                     /gene="rps2"
                     /codon_start=1
     gene            complement(25566..26558)
                     /gene="rps2"
     tRNA            26583..26656
                     /product="tRNA-Phe"
                     /gene="trnF(GAA)"
     gene            26583..26656
                     /gene="trnF(GAA)"
     tRNA            27573..27643
                     /product="tRNA-Cys"
                     /gene="trnC(GCA)"
     gene            27573..27643
                     /gene="trnC(GCA)"
     CDS             complement(27714..28889)
                     /trans_table=1
                     /product="NADH dehydrogenase subunit 7"
                     /codon_start=1
                     /gene="nad7"
     gene            complement(27714..28889)
                     /gene="nad7"
     tRNA            complement(28936..29008)
                     /product="tRNA-Thr"
                     /gene="trnT(GGU)"
     gene            complement(28936..29008)
                     /gene="trnT(GGU)"
     tRNA            29605..29678
                     /product="tRNA-Met"
                     /gene="trnM(CAU)"
     gene            29605..29678
                     /gene="trnM(CAU)"
     tRNA            complement(30353..30425)
                     /product="tRNA-Met"
                     /gene="trnM(CAU)"
     gene            complement(30353..30425)
                     /gene="trnM(CAU)"
     tRNA            31503..31574
                     /product="tRNA-Gln"
                     /gene="trnQ(UUG)"
     gene            31503..31574
                     /gene="trnQ(UUG)"
     tRNA            32627..32700
                     /product="tRNA-Arg"
                     /gene="trnR(UCU)"
     gene            32627..32700
                     /gene="trnR(UCU)"
     tRNA            38833..38914
                     /product="tRNA-Tyr"
                     /gene="trnY(GUA)"
     gene            38833..38914
                     /gene="trnY(GUA)"
     tRNA            39068..39140
                     /product="tRNA-Lys"
                     /gene="trnK(UUU)"
     gene            39068..39140
                     /gene="trnK(UUU)"
     tRNA            39972..40056
                     /product="tRNA-Ser"
                     /gene="trnS(UGA)"
     gene            39972..40056
                     /gene="trnS(UGA)"
     tRNA            40064..40135
                     /product="tRNA-Gly"
                     /gene="trnG(UCC)"
     gene            40064..40135
                     /gene="trnG(UCC)"
     CDS             40592..41113
                     /trans_table=1
                     /product="ATP synthase F0 subunit 8"
                     /gene="atp8"
                     /codon_start=1
     gene            40592..41113
                     /gene="atp8"
     CDS             41119..41661
                     /trans_table=1
                     /product="ATPase subunit 4"
                     /gene="atp4"
                     /codon_start=1
     gene            41119..41661
                     /gene="atp4"
     CDS             join(41778..41834,44442..44486,47817..47855,49122..49301,
                     55386..55445,59288..59377,61247..61303,63957..64001,
                     65181..65246,65789..65824,67185..67256,69815..69874,
                     72634..72714,76510..76668,76918..77181)
                     /product="cytochrome c oxidase subunit 1"
                     /codon_start=1
                     /gene="cox1"
     exon            41778..41834
                     /gene="cox1"
                     /label="cox1 exon 1"
     gene            41778..77181
                     /gene="cox1"
     intron          41835..44441
                     /gene="cox1"
                     /label="cox1 intron 1"
     exon            44442..44486
                     /gene="cox1"
                     /label="cox1 exon 2"
     intron          44487..47816
                     /gene="cox1"
                     /label="cox1 intron 2"
     exon            47817..47855
                     /gene="cox1"
                     /label="cox1 exon 3"
     intron          47856..49121
                     /gene="cox1"
                     /label="cox1 intron 3"
     exon            49122..49301
                     /gene="cox1"
                     /label="cox1 exon 4"
     intron          49302..55385
                     /gene="cox1"
                     /label="cox1 intron 4"
     exon            55386..55445
                     /gene="cox1"
                     /label="cox1 exon 5"
     intron          55446..59287
                     /gene="cox1"
                     /label="cox1 intron 5"
     exon            59288..59377
                     /gene="cox1"
                     /label="cox1 exon 6"
     intron          59378..61246
                     /gene="cox1"
                     /label="cox1 intron 6"
     exon            61247..61303
                     /gene="cox1"
                     /label="cox1 exon 7"
     intron          61304..63956
                     /gene="cox1"
                     /label="cox1 intron 7"
     exon            63957..64001
                     /gene="cox1"
                     /label="cox1 exon 8"
     intron          64002..65180
                     /gene="cox1"
                     /label="cox1 intron 8"
     exon            65181..65246
                     /gene="cox1"
                     /label="cox1 exon 9"
     intron          65247..65788
                     /gene="cox1"
                     /label="cox1 intron 9"
     exon            65789..65824
                     /gene="cox1"
                     /label="cox1 exon 10"
     intron          65825..67184
                     /gene="cox1"
                     /label="cox1 intron 10"
     exon            67185..67256
                     /gene="cox1"
                     /label="cox1 exon 11"
     intron          67257..69814
                     /gene="cox1"
                     /label="cox1 intron 11"
     exon            69815..69874
                     /gene="cox1"
                     /label="cox1 exon 12"
     intron          69875..72633
                     /gene="cox1"
                     /label="cox1 intron 12"
     exon            72634..72714
                     /gene="cox1"
                     /label="cox1 exon 13"
     intron          72715..76509
                     /gene="cox1"
                     /label="cox1 intron 13"
     exon            76510..76668
                     /gene="cox1"
                     /label="cox1 exon 14"
     intron          76669..76917
                     /gene="cox1"
                     /label="cox1 intron 14"
     exon            76918..77181
                     /gene="cox1"
                     /label="cox1 exon 15"
     unsure          77306..77445
                     /gene="atp8"
                     /label="atp8 exon 2"
     CDS             104845..105669
                     /gene="orf 176"
                     /trans_table=1
                     /codon_start=1
                     /product="putative LAGLIDADG homing endonuclease"
     gene            104845..105669
                     /gene="orf 176"
     rRNA            join(105740..105936,106732..106766,107582..107827)
                     /gene="rrnS"
                     /product="small subunit ribosomal RNA"
     exon            105740..105936
                     /gene="rRNA"
                     /label="rrnS exon 1"
     gene            105740..107827
                     /gene="rrnS"
     intron          105937..106731
                     /gene="rrnS"
                     /label="rrnS intron 1"
     exon            106732..106766
                     /gene="rRNA"
                     /label="rrnS exon 2"
     intron          106767..107581
                     /gene="rrnS"
                     /label="rrnS intron 2"
     exon            107582..107827
                     /gene="rRNA"
                     /label="rrnS exon 3"
     tRNA            complement(142443..142515)
                     /product="tRNA-Met"
                     /gene="trnM(CAU)"
     gene            complement(142443..142515)
                     /gene="trnM(CAU)"
     rRNA            complement(143329..143450)
                     /gene="rrn5"
                     /product="5S ribosomal RNA"
     gene            complement(143329..143450)
                     /gene="rrn5"
                     /label="rrn5 rRNA"
     rRNA            join(complement(152388..153230),
                     complement(151152..151291),complement(150232..150262),
                     complement(149419..149522),complement(147777..147964),
                     complement(147333..147387),complement(146948..147015))
                     /gene="rrnL"
                     /product="large subunit ribosomal RNA"
     exon            complement(146948..147015)
                     /gene="rrnL"
                     /label="rrnL exon 7"
     gene            complement(146948..153230)
                     /gene="rrnL"
     intron          complement(147016..147332)
                     /gene="rrnL"
                     /label="rrnL intron 7"
     exon            complement(147333..147387)
                     /gene="rrnL"
                     /label="rrnL exon 6"
     intron          complement(147388..147776)
                     /gene="rrnL"
                     /label="rrnL intron 5"
     exon            complement(147777..147964)
                     /gene="rrnL"
                     /label="rrnL exon 5"
     intron          complement(147965..149418)
                     /gene="rrnL"
                     /label="rrnL intron 4"
     exon            complement(149419..149522)
                     /gene="rrnL"
                     /label="rrnL exon 4"
     intron          complement(149523..150231)
                     /gene="rrnL"
                     /label="rrnL intron 3"
     exon            complement(150232..150262)
                     /gene="rrnL"
                     /label="rrnL exon 3"
     intron          complement(150263..151151)
                     /gene="rrnL"
                     /label="rrnL intron 2"
     exon            complement(151152..151291)
                     /gene="rrnL"
                     /label="rrnL exon 2"
     intron          complement(151292..152387)
                     /gene="rrnL"
                     /label="rrnL intron 1"
     exon            complement(152388..153230)
                     /gene="rrnL"
                     /label="rrnL exon 1"
     CDS             complement(161638..162162)
                     /trans_table=1
                     /product="ribosomal protein S1"
                     /gene="rps1"
                     /codon_start=1
     gene            complement(161638..162162)
                     /gene="rps1"
     tRNA            complement(163444..163516)
                     /product="tRNA-Ala"
                     /gene="trnA(UGC)"
                     /label="trnA(UGC) tRNA"
     gene            complement(163444..163516)
                     /gene="trnA(UGC)"
                     /label="trnA(UGC) tRNA"
     tRNA            complement(163590..163672)
                     /product="tRNA-Ser"
                     /gene="trnS(GCU)"
     gene            complement(163590..163672)
                     /gene="trnS(GCU)"
     tRNA            complement(164144..164217)
                     /product="tRNA-Asp"
                     /gene="trnD(GUC)"
     gene            complement(164144..164217)
                     /gene="trnD(GUC)"
     tRNA            complement(165360..165432)
                     /product="tRNA-Val"
                     /gene="trnV(UAC)"
     gene            complement(165360..165432)
                     /gene="trnV(UAC)"
     tRNA            complement(166574..166658)
                     /product="tRNA-Leu"
                     /gene="trnL(UAG)"
     gene            complement(166574..166658)
                     /gene="trnL(UAG)"
     CDS             complement(168788..169672)
                     /trans_table=1
                     /product="SecY-independent transporter protein"
                     /gene="mttB"
                     /codon_start=1
     gene            complement(168788..169672)
                     /gene="mttB"
     CDS             complement(170471..171004)
                     /trans_table=1
                     /product="ribosomal protein S4"
                     /gene="rps4"
                     /codon_start=1
     gene            complement(170471..171004)
                     /gene="rps4"
     CDS             join(complement(183543..183707),
                     complement(180713..180931),complement(175015..175722),
                     complement(172395..172703))
                     /trans_table=1
                     /product="apocytochrome b"
                     /gene="cob"
                     /codon_start=1
     exon            complement(172395..172703)
                     /gene="cob"
                     /label="cob exon 4"
     gene            complement(172395..183710)
                     /gene="cob"
     intron          complement(172704..175014)
                     /gene="cob"
                     /label="cob intron 3"
     exon            complement(175015..175722)
                     /gene="cob"
                     /label="cob exon 3"
     intron          complement(175723..180712)
                     /gene="cob"
                     /label="cob intron 2"
     gene            complement(177975..179945)
                     /gene="matR(fragment 1)"
     exon            complement(180713..180931)
                     /gene="cob"
                     /label="cob exon 2"
     intron          complement(180932..183542)
                     /gene="cob"
                     /label="cob intron 1"
     exon            complement(183543..183710)
                     /gene="cob"
                     /label="cob exon 1"
     CDS             complement(184436..184714)
                     /trans_table=1
                     /product="succinate:cytochrome c oxidoreductase subunit 4"
                     /gene="sdh4"
                     /codon_start=1
     gene            complement(184436..184714)
                     /gene="sdh4"
     CDS             complement(184790..185179)
                     /trans_table=1
                     /product="succinate:cytochrome c oxidoreductase subunit 3"
                     /gene="sdh3"
                     /codon_start=1
     gene            complement(184790..185179)
                     /gene="sdh3"
     tRNA            complement(185320..185394)
                     /product="tRNA-Pro"
                     /gene="trnP(UGG)"
     gene            complement(185320..185394)
                     /gene="trnP(UGG)"
     tRNA            complement(185977..186051)
                     /product="tRNA-Pro"
                     /gene="trnP(UGG)"
     gene            complement(185977..186051)
                     /gene="trnP(UGG)"
     CDS             complement(186385..187914)
                     /trans_table=1
                     /product="NADH dehydrogenase subunit 2"
                     /gene="nad2"
                     /codon_start=1
     gene            complement(186385..187914)
                     /gene="nad2"
     CDS             join(complement(192142..192660),
                     complement(188211..189236))
                     /trans_table=1
                     /product="NADH dehydrogenase subunit 4"
                     /gene="nad4"
                     /codon_start=1
     exon            complement(188211..189236)
                     /gene="nad4"
                     /label="nad4 exon 2"
     gene            complement(188211..192660)
                     /gene="nad4"
     intron          complement(189237..192141)
                     /gene="nad4"
     gene            complement(189547..191406)
                     /gene="matR"
     exon            complement(192142..192660)
                     /gene="nad4"
                     /label="nad4 exon 1"
     CDS             join(complement(199818..200189),
                     complement(198575..199069),complement(196036..197046),
                     complement(193305..193652))
                     /trans_table=1
                     /product="NADH dehydrogenase subunit 5"
                     /gene="nad5"
                     /codon_start=1
     exon            complement(193305..193652)
                     /gene="nad5"
                     /label="nad5 exon 4"
     gene            complement(193305..200189)
                     /gene="nad5"
     intron          complement(193653..196035)
                     /gene="nad5"
                     /label="nad5 intron 3"
     exon            complement(196036..197046)
                     /gene="nad5"
                     /label="nad5 exon 3"
     intron          complement(197047..198574)
                     /gene="nad5"
                     /label="nad5 intron 2"
     exon            complement(198575..199069)
                     /gene="nad5"
                     /label="nad5 exon 2"
     intron          complement(199070..199817)
                     /gene="nad5"
                     /label="nad5 intron 1"
     exon            complement(199818..200189)
                     /gene="nad5"
                     /label="nad5 exon 1"
     CDS             complement(202612..202833)
                     /trans_table=1
                     /product="ATP synthase F0 subunit 9"
                     /gene="atp9"
                     /codon_start=1
     gene            complement(202612..202833)
                     /gene="atp9"
     CDS             complement(203377..203907)
                     /trans_table=1
                     /product="ribosomal protein L10"
                     /gene="rpl10"
                     /codon_start=1
     gene            complement(203377..203907)
                     /gene="rpl10"
     CDS             order(complement(213970..214098),
                     complement(211212..211565),complement(207469..207600),
                     complement(204548..204781))
                     /trans_table=1
                     /product="cytochrome c oxidase subunit 2"
                     /gene="cox2"
                     /codon_start=1
     exon            complement(204548..204781)
                     /gene="cox2"
                     /label="cox2 exon 4"
     gene            complement(204548..214098)
                     /gene="cox2"
     intron          complement(204782..207468)
                     /gene="cox2"
                     /label="cox2 intron 3"
     exon            complement(207469..207600)
                     /gene="cox2"
                     /label="cox2 exon 3"
     intron          complement(207601..211211)
                     /gene="cox2"
                     /label="cox2 intron 2"
     exon            complement(211212..211565)
                     /gene="cox2"
                     /label="cox2 exon 2"
     intron          complement(211566..213969)
                     /gene="cox2"
                     /label="cox2 intron 1"
     exon            complement(213970..214098)
                     /gene="cox2"
                     /label="cox2 exon 1"
     tRNA            complement(214558..214630)
                     /product="tRNA-Asn"
                     /gene="trnN(GUU)"
     gene            complement(214558..214630)
                     /gene="trnN(GUU)"
     CDS             join(complement(219257..220105),
                     complement(215839..216537))
                     /trans_table=1
                     /product="ATP synthase F1 subunit alpha"
                     /codon_start=1
                     /gene="atp1"
     exon            complement(215839..216537)
                     /gene="atp1"
                     /label="atp1 exon 2"
     gene            complement(215839..220105)
                     /gene="atp1"
     intron          complement(216538..219256)
                     /gene="atp1"
     exon            complement(219257..220105)
                     /gene="atp1"
                     /label="atp1 exon 1"
     CDS             complement(221747..222322)
                     /trans_table=1
                     /product="NADH dehydrogenase subunit 9"
                     /gene="nad9"
                     /codon_start=1
     gene            complement(221747..222322)
                     /gene="nad9"
     tRNA            complement(223314..223386)
                     /product="tRNA-Met"
                     /gene="trnM(CAU)"
     gene            complement(223314..223386)
                     /gene="trnM(CAU)"
     tRNA            complement(226744..226815)
                     /product="tRNA-Glu"
                     /gene="trnE(UUC)"
     gene            complement(226744..226815)
                     /gene="trnE(UUC)"
     tRNA            complement(227520..227593)
                     /product="tRNA-Arg"
                     /gene="trnR(UCG)"
     gene            complement(227520..227593)
                     /gene="trnR(UCG)"
     CDS             229198..229578
                     /trans_table=1
                     /product="ribosomal protein S12"
                     /gene="rps12"
                     /codon_start=1
     gene            229198..229578
                     /gene="rps12"
     CDS             229725..230117
                     /trans_table=1
                     /product="ribosomal protein S7"
                     /gene="rps7"
                     /codon_start=1
     gene            229725..230117
                     /gene="rps7"
     CDS             230939..231241
                     /trans_table=1
                     /product="NADH dehydrogenase subunit 4L"
                     /gene="nad4L"
                     /codon_start=1
     gene            230939..231241
                     /gene="nad4L"
     tRNA            complement(233284..233356)
                     /product="tRNA-Trp"
                     /gene="trnW(CCA)"
     gene            complement(233284..233356)
                     /gene="trnW(CCA)"
     tRNA            234589..234668
                     /product="tRNA-Leu"
                     /gene="trnL(UAA)"
     gene            234589..234668
                     /gene="trnL(UAA)"
     tRNA            234670..234749
                     /product="tRNA-Leu"
                     /gene="trnL(CAA)"
     gene            234670..234749
                     /gene="trnL(CAA)"
     CDS             236282..236542
                     /trans_table=1
                     /product="NADH dehydrogenase subunit 3"
                     /gene="nad3"
                     /codon_start=1
     gene            236282..236542
                     /gene="nad3"
ORIGIN      
        1 gtcggaagct gaaaaaaaaa tgtgaaactc ccttcggtcg tttgcttcgc ccttcggacc
       61 atgcgaaccg tagagaaagt gataagtgaa tcagatctag gtaaaactaa attgttccgc
      121 gtcaagacaa cgctccctcc gcagatatac gcccaagtcc cacggatcaa ggctaaactg
      181 gaagagcgag gatattcaag aaaggggaaa ccgacccata acccgaaaca gctgaacagc
      241 cgggacgacc agatcataaa attatatgag gggatagccc gtggcctatt gaactactac
      301 aaatgcacga gcaatttcgt ccaagtccaa acaatcgtcg actaccacct gaggtactcc
      361 tgcctcgcca ctttatcagg gaaacacaag agctcattac ggaaaacggt agagaagtat
      421 ggtaaagaat ttcagtgcga gatatataac aaaaagggag aactcatgac aaaaagagac
      481 ttcccgacaa cggaggtctt tcgtaagagg atttgacaaa ccagggaccg agcacgactt
      541 ttgggacctg gtagaaagag tctacgtcag atctaccgct caaccggaca agtgggaatg
      601 cgctgttata ggctgcaaga acacggatat agaggttcac cacataagat cactcgcacg
      661 caaaccaaat gaaaaaggaa gctactcggt aacgaccagc aattgaaaac gagtagaagg
      721 atggaaagca gtccacttgg cactaaatag gaaaccaatt cccctctgta aggaacacta
      781 cgtgggacta cactcaggga agatcggaat gaccgacatt gacaagagta gaatccttcg
      841 attccggatc ataaggagta cctcgctcat atcatgacag aaacgaggga gtactccaca
      901 ccatggcgga taaggagcgc tataaatagc ggaaatattt actaaccctc acgcgaacag
      961 taaaagaagg tttttggttt gtcagatcct accaccctaa gagccatcct ccaaaaacaa
     1021 aaaagcgtaa agatccatgg tcggatcaag acaagctcta taataaaggg gagccgtatg
     1081 cggtgaaagc cgcacgtacg gttttgttag aggcgggccg aagtggaaca ggtcggtcgc
     1141 agcctactct cgcgcaccat catttcctgt cctcctgggc catgagccga aactagcttc
     1201 ctcggtattt gcttttttga acagtctttt acccgcatag ctatatgttg aattactcca
     1261 gcattggggg ccgttcgaac ttaccggttt ccgtgtgatg tactgtatca acagccggat
     1321 cgtttgagaa ttttgcgtaa aaaaaactaa aaaagagaga tgttatcctt ctcacgatct
     1381 gctccacagg ggcgcagaac gttcaagttg tgccgttatg gacactgtta ttaccacctt
     1441 aaatctacca tgacgaagcc tttgcttgat ttacttacta aaaagattgt tgggtaaaaa
     1501 ataaatttga gctcttaccc tggctcctca gtagcacgga atcccacttt ggttattttc
     1561 tctccagggc ttcatacccc agatcgtgac gaacggacca atttcaccta ttggctcaga
     1621 ctgaggtgta gtcggcttcg ctccattcta ttacatgata gaacgccttc ggcgccttgc
     1681 aggagaacga tttgttttgg ttaacgcccc ttgtttcgac cctcggtgga aacaagtcct
     1741 tcggatcttg tccggaggac atccttcgga ccttgtttct cccttcggtt gaaactcacc
     1801 taacggtgcc ttgccaagca agaaacaaaa gatgcgcagc agaactatga atctccaggt
     1861 tcattataga ataagaatga tatggtatgc taacgaacct tcggcaccaa aacaacccca
     1921 acaaaaagga gcaggacgcc gaaaagaagg ttgcgttagc atgttcgcaa gccttcggca
     1981 caattcggaa gctttttttt agcgaacaga ttatgccgaa ggctcgcgaa cagctggcag
     2041 cgctagctgg agtgggagaa ttggcgtcac gctttttagt aaaacactaa tgctgcgcgc
     2101 aaaaaaacac tacgtgccaa accactacgt gttttttcgc ttcgcgactt ttcggtacgc
     2161 tcgcgacggc tcgctcgcga cgagtttgcg ccgtcgctgc gctgcagcga ttttttcttg
     2221 aagcttacca gttaactttt ttacactaag gttacgaagt accatagaaa aaaaactaaa
     2281 aactgggaag tcgaactcgc tcccctcctg tcaaacggcc gaaagaaacg gaggctaagt
     2341 gaagcttcgt tcgaagcgag caacgagctg gggagtgagt ccgactcctc ctaaggaact
     2401 aggaagcgag cgtagcgagt ttcccgagct ttttaaaaaa aatatcgagt tttcttttaa
     2461 gttttttcgc gctgccaaaa acgaaggttc cgtagtagag ctggtccctt tgggcctgct
     2521 tcgtaccccc aaaaaaacgc agcagtgtgt aaaataagtt tatattactc aaattcatat
     2581 tgatttttta tgaaagtacg atttataatt caaattaaaa gctttgaggt tccaaactcc
     2641 tccaaaaaac tatggctcgg attctctcca atctatagta tacgattgcc tattcaaagt
     2701 actcttttta ctataattag atcgcctcat attgataaaa aatctcgaga acaatttgct
     2761 cgagtttttc ataaattaac cacttgttac gaggtgccct taagcgaagc tcaagtcttt
     2821 tataattggc ttttatttca ttcacaaatg ggaatacaaa aaaaaattat ttgtcattac
     2881 gagacacgcc tttcactcgc tagtgcaccg gctgcgcccc ttaaattatg atttatttac
     2941 aaactttatt tttttaagat taaaataatt tatatacatt aaaaaaaaac aggctcctga
     3001 tgagaaaatc tttcaaatct ttaacatttt cttggaaaaa aaggtcggct ggtcgtaatt
     3061 cctctggccg tattaccgtt tttcatcgag gtggcggttc aaaacaaaat cagcgacgaa
     3121 tagattttca acgttttatg atacacaagg gacaagtcgt tcgtatggaa tatgacccct
     3181 gtcgtactac ttggattgct ttagtacgat ggtcactccc tgcaacatac tcagatatag
     3241 acagttttaa cacaaaacag caccgctcag ttgccgaggt tggctggaaa agtgaagttc
     3301 gtcttcctag ctcggcagtc gcggaggcag gggacaacgg tgaagccagc gaagttgctt
     3361 tcgaacgaag ttcgttccga agcgtagcgg aggaagctcg tttccctttc gaacaaagtt
     3421 cgcgagctgt tcaatcgact tcaccctttt ttgagccaaa ggtatctatc tcggaaatac
     3481 gtagttcatg ttttagttac ataccggctt ggcatggcgt aaaagttgga aacatagtga
     3541 ataattacaa tgctctaaaa aaaaatattc aaaaaaacaa cagcttgtta cacgaagttt
     3601 cacctttctg ggagcgagcg aagcgagctc gcaactgcga aacctccccg ttcgcttcgg
     3661 aacgccattc ggcgcgaagc actcgtgtgg ttccaggtag cggaacaaac gaccgatatc
     3721 tcgcgtctcc tctaccaggt tttcatcatt ttttcccccc attttcagag ctcccttttt
     3781 taccggctgc tcccttgcaa attttcaaca aaccgccgtc tactcaaata catgtagaga
     3841 agtcggtacc aactgcaatt cgagctgttg gagaatccga cgagaagtca ttccatgagg
     3901 aatcatttgt agcaagaatg agtaggaacg tagctggaaa ctctttattt ttatgtaata
     3961 tccctattgg cacacgagta cataatgtag aattaacacc gaaaaaagga gctcaaatat
     4021 gtcgagcagc tgggaccttt gcagaactta tagagaaaat gcaagataaa tgcctagttc
     4081 gatttccttc gggaaaagaa caatatttgc atcctgaatg tcgtgcaact attggtattt
     4141 tatccaattc agagcaccaa ctaaaaaagt tgtataaagc aggacaaaat agatggtatg
     4201 gaaaacgtcc gactgttcgt ggagttgcta tgaatccaat agatcatcct catggaggtg
     4261 gagaaggacg tactaaaggg ggcagacctt ctgtgtctcc atggggaaaa cccagtaaag
     4321 gcggttttaa aacagcttta cgtaaacaaa aaatgcgcta acaaaaaatg acaagatcta
     4381 tatggaaggg tccttttctg gatccttttt tgttcaagac gataattaga cgtaacgctg
     4441 tcgcgttaca aaaacccttg ccaaacgcga aggtcgtaga aaaaacacgt agtccgggga
     4501 gctcatataa ttcgctcccc gaacaaacgc cttcgttgcc gtctgtcaaa acgcaattga
     4561 aaatttggtc aagaaggtcc actgtcgtac ctcaatttgt aggccaaaag gtcttaattt
     4621 ataatggaaa aacttggctt agtgtactta ttacagaaga aatggtgggt cataaatttg
     4681 gagaatttgc ttctacacga ctgtcatcgc tatcactcgc aaaagtgcga cagcgacgca
     4741 gtgtaaaatc taaaaaagca cgttagcgat aattttatat ggcacaaaaa gtaaatccaa
     4801 tagctgttcg gctgcatttg aatcgttgtt ctaattcttt ttggtttagt gactattact
     4861 atgctcaatt attatctcaa gattatcttt tacgtaatta tattcaaagt attcgtccgg
     4921 ctactaattc tcaatggggt tttcgtattg gacgatgtgt tattcatcgt tatccaaaga
     4981 aagctctttt tcatattttt tatcagattc ctcgcctaga tggcagccaa cgagccggga
     5041 ctacttttag tgttaacagc ttttcagggc gcggagttaa ctcgcgaacg gctattatcg
     5101 aaaaaaatgc acaggagagc gaagctcgct cccgttggaa cgaaaggacc gaaagggcgt
     5161 tagccaaaac gagcgtagcg agtttttcgc ttgcctcctt ggcaagaacc gaagtggcaa
     5221 ggtcgcgtct tgcgctagca acttttttgg aaaaaaaacg aaaaagcttt gcttttccgc
     5281 tttgcgacct tcggtacctt cgcgaagcgg aagctcacaa agttacaaaa agtaggaagc
     5341 tcgctcccaa agtgagctcc gtctgggaag cgatccatcg cgggaaacga gtcgtctccg
     5401 ctgacaattc cctgctagcg caaccaatca gtgggtcgac cgcaaatcaa tacgctagta
     5461 tttttgttga tttatcaatt ttcttttctt taagtaaggg tgtattagga tccttttttg
     5521 gttaccgtcc tggagtcata gacaagtcaa cggtacgact gtcgtctttt gattatcatc
     5581 ctattgaata ttatttacaa gattctcgat tacctttttt agtaactgaa atgtcattga
     5641 gacaaaccgg ttaccgccca ctgcattttc cgttcaggaa tctagcgcaa tcatggataa
     5701 atcttcattg gctcgcttta cgttatttgt tttggcaaaa atattgcata agtgcttttc
     5761 aaaatcctgt ttgccgcccg cttacaaaca ttttgaattc gctcgcttct ccaacacagc
     5821 tatcggaatt tggcaaaaga aaggacttag gttcgaaaag gcgagcaagc caaagcgagc
     5881 tcgaaagctt cgccaaagga accgtactcg aagagaaaat gcgggagtct gatatcgacc
     5941 gcgtgtcggc ttcgctccgc tcgcttcgct cctttgtagc ttcgcatgca ataaactcaa
     6001 ataaattcat ttcgttagaa gtttacaagc aagatcgccc agggaccgaa ggcgcttcta
     6061 gagctacgca agcaaatgaa ttgggcaaaa cgcgaaaagc gaaactcccg aatgagagtt
     6121 tgctcgcgaa aggtcatgaa atgcgaaaaa aaatagtgaa aaattctaac tattggcgaa
     6181 atatcgaatc tgttttgtca cttgaagcat ctaatgatgt gcaaataatt cctgttcgat
     6241 ccacttctct gtttcaaagt gcttctttat tagctcaaga gatctgtgta cagttaatgc
     6301 aaaaacaatc ctttcctaag atttggaaaa acatttctcg ttctttaaat agacaaaaac
     6361 ctaaagttat taaaggaatg cgtatttctt gttcaggtcg attaaatggt gctgaaatag
     6421 caaaaacaga aagtcgtcaa tggggtgaaa cctctctaca cgtatttcaa gatcaaatag
     6481 attacgcgaa aaaattctct ttgtctccat acggcatttt aggagtcaaa gtatggatat
     6541 cttattcgga ataaaattaa aaacatttat ataatgctat atcctagacg tacaaaattt
     6601 cgcaaatatc aaaaaggtag agttccgaac ttaacttctt ctgcacaagt gtttccctct
     6661 tttggaaaat acggtattca gagtgctgaa tcttgtcgtt taccttatca aactattgaa
     6721 gcaacccgtc gtgttattac tcgaaaatta cgtagaattg ccaaagtttg ggttcgcgtt
     6781 tttgcggata tcccggtaac aagtaagcct gctgaagttc gtatgggaaa aggcaaaggg
     6841 aatcctacag gatggattgc tcgtatatct aaaggacaga tcttgtttga gatggatggt
     6901 gttagtttgc ctcatgcaca gcaagccgct cgattagctt ctcataaatt aggcttgaaa
     6961 actaaattta ttgtgtggtc ttaataaatg ttgtaaatag tcactttatt tgcgttagca
     7021 gagctatgaa ggcaccgcca ggcaagagcg aggaagacgt tgccaaacgt gggtcgcgct
     7081 gagttttttt tgcgttccga agcttcgttc gaagctaacg aagtcgcaat actaataagt
     7141 aaaacacgtt agtgttttta agcgtcctcc tattcgctcc ggacgccgtt aggtagcgaa
     7201 gcagggagtt catataattc cccccccccg ctcgtttgct ttttagagcg tagcgagttt
     7261 cccgagcggc gtagcggaac aagcccttcc gacccacgct tgttttacat ggtagcttcg
     7321 gtacgttcgc tcccgcattg ggcagctccc acctatcggc cacggtagtg ttttacccca
     7381 gtttttcttt tattgctacg cgcggttttt tcgagatctc tacttcgcaa cgttcttccc
     7441 aagattgacc gtaaaaaaaa ttgtttgcaa tttttttaca aaagcgagac tttacggttt
     7501 atcctttgtt ttcctcctag cgaaaaaact aacgctggag gaatttatta ctttttttta
     7561 aaaaggttgc gcagcagctt ttttaaaagg aatttattac tttttttaaa aaaaaaggtt
     7621 gcgcagcagc gagctcgctc ccagaagcac cgaagctcca aagtctgcat taacggaccc
     7681 aggctttcct tagcttcgct acctacgaac caggcccaaa gggtgggagt tagttatacg
     7741 agcgaggaac gagctgggga gtgagtcaga cgagctcccc cagctcccag tttttcgtta
     7801 tttttctttt ttagttacta ataattttaa aaacaaaatg aaaaaatttg tgctcacttc
     7861 gttcgcacct agattactat ttcattatca aaacgtaatt cgtcctgatc ttctggcgaa
     7921 atgtaattat actaatatta tggaaatccc gctgttgtgt gaaattcaaa taactcctta
     7981 ttatcatgct ggattagaag aacaaggaag acttgccatt gaaattttgt ctggtagagt
     8041 tacaacccgt ctaaaagagt gtaacgaata tcctcgcgtc gaaggcggaa aaaaaacaaa
     8101 aattgctaaa gcaaagttaa tacgtggtga caaaaaaact aattccacct ggggttctcg
     8161 acatcatggt gcgttagcaa gtgatcaaaa taagctgtcc ttcggtttcc ttcctatcaa
     8221 aggcagacta atgtatttat tcttagacaa aattatcacg gtactttctt taaataaagt
     8281 acacaaaaaa aaaggtaatc tctttttttt tgatataaac gaaagcaccg aagtccccct
     8341 aatagacgcg aagcgttctt ttcaaagtca aatctatgat tattccttgc aaagtaccca
     8401 cagcttacat cataaaccag gcgacaaagg aatcactccc gcgcgtcaac gtcatggact
     8461 tattaatatt catttaaatt tatcagaatt atctttatta cctgaaatag catggcattc
     8521 atctattttt gaatctattt ctgctattca tctcacgatc gtaacctctg ccaaaagttt
     8581 ggaagaaact aatcttttgt ggagtggttt tatgcaaaaa gaaaacagca ctccttatgt
     8641 ctaatcaagc tattcgagac gaaaaacgtc gtcttcttgt attgaaatat gaagtgaaac
     8701 gaaaggaata caaagctatt tgtaaaaatt tagaaatgtc ttataagatc cgttctgaat
     8761 acggtctgaa attggcgaaa ctccctcgaa atagctcacg aacacgcatt agaaatcgtt
     8821 gtataattac aggacgttct cgttccattt tgaaaacatt tcgcatttcc cgaattatgt
     8881 ttcgtacatt agcatcagaa ggaaatctag tgggaatccg caagtcaagt tggtaattac
     8941 taaaaataaa atactaattt ttcatgcttt tgcttcgcat ttttttcttt tttttttagt
     9001 ttccttttca aaaacactaa aaaaattccg cttttccatc accccctttc actgggtggg
     9061 cgagctaacg gagctcgaca cgttcttttt tttttcgtag tttttctttg ttccgcgacc
     9121 tttcttttcg gtagccaaac aggtaacgcc tacggcgcga agaatttcgc gttccgaagc
     9181 gtagcagggg aaactagggg agcgaattaa ttcgctcggt aaactcgcta cgctcgtttc
     9241 ccagttcgct tcgctcgctc cggctcgttc aactacgtgt ttttggtgtg aaacacttgt
     9301 ttcgacaaaa gggagaaaca aggtgcgtta gcattgtttc tttgctccgc ttcgcgccaa
     9361 actacgtttt ttttctggct tcgcacctta tttctccctg cggtcgaaat aagtgcttcg
     9421 cacctcgctg ctaatgccgc ttcgtgcttg gggcaaaact aaaaaaaatt gcgaaccagt
     9481 gttttttgcg ctgagctccg cggagaaaac aacgcctcag ggttctagga gctacgcccc
     9541 tcctgcgtcg cgcttgcgat tttttgtttt gttttttaaa aatactaact taagagatag
     9601 gaaaaaattg cggaaaaaca ctacgttcta cgacctctag cgcaaaaata agccgtagta
     9661 gacggctacg ctcgtttttt ttctacgacc tcgcaactcg ctacgcgagt tgcgaggtgc
     9721 gagctggtac ggagcactta gtgtttttgt gttaataagc agcgtttttt ttgaaaagac
     9781 tttttctgct tgcgcagctg cttctttttg cgttagcaaa aataaggtcg aagcacgaag
     9841 gataccaaag cgcgcaacgc gcacgttgaa aaaaaaacag tccaaaataa taaataattt
     9901 ataaaaatgt tttacatctg tggagcaaga ttgccaatgc acgtaaatat ccgaatggct
     9961 ttaactcgaa tctatggtat tggatcgagt agagcttctg aaatctgtta tgccttaggc
    10021 ttatcagaaa ctatccgagt aaagcgatta acacaattcc aaataagaca attaacactt
    10081 tatattgaaa acaatttttt tataaatcga gatcttaacg aaattattac aaaggatatg
    10141 aaaagacttc gcaccgtggg ttgttatcgt gggcttcgcc atcatgcagg tcttccttgc
    10201 cgaggtcagc gaactcatac aaatgcaaag actagtcgta aaatttctaa aaagtaaatg
    10261 aattctaaaa aaaatatcaa atttaaaaca aaatctacta tccccaaagt ttcagtgagc
    10321 gttcctttag ttgtgccttc taattcaata ggaattgccc atattcaaat caccctaaat
    10381 tctactttta tcacaattac cgattcatat ggaaatacaa aagcttgggc atcttcccaa
    10441 caaagtggat ttaaggctgg taagcaacgc tctagtagtt atgcggccca agctgttgga
    10501 gaaaatgcgg caaaagcggc tgttaaatta ggtatcaaat cgattcacgc tagacttaaa
    10561 ggtataggtc gtcgtaaaga ttctgcttta cgtggacttg gacttggcgg tctagtcatt
    10621 cgtaccatta gcgatagaac accaatacct cataatggat gtcgccctcc aaaaaagcga
    10681 cgtatttaat tattcaaaag aatattttat atacaagttg ggtcagtagg gaacagaggg
    10741 gcgccaacca gaaacacgct agcgtttctt gcgctgacgg aacctgtttc cgctccggtt
    10801 cgtcgcgtcg ttaggcagct caagaaactt tttgggtttc ttcgcgggag ctaataaaca
    10861 tgggctcccc accgttaggt gccagctagg gtaggcaacg tagggccgct ccccacgttg
    10921 ccgagcgcag cggagcgcgt agcaaaaaaa aaacgaagcg caaagcgagg aaacgagcct
    10981 agcaagttta ctgcgtttgt tccgctacgc gggaaccacg ggaatgactg gctgcgaagc
    11041 tggtgaagcg aacgaagtga acttcaccct cgaagcagga gctacgcgga cccggagtag
    11101 acgtgaaaaa gcgtaagcgg agatagtgca aaaaacacta aaaagtttct tgcgctgcca
    11161 ttttgataaa taaacattgc tcgtggcttg cctagcagca agtaacaaaa acactagcct
    11221 atttatttgt tttgcaacct tttttggctg ttgggaataa tatagcttat attaaaaaaa
    11281 agtgatctat ccaatgacta tttatattgt cggtatagtt gccaaaatac ttggtatgat
    11341 catccctctg ttattaggaa tagcctttct cgttcttgcc gaacggaaag tcatggcatc
    11401 tatgcaacga cgaaagggcc ccaatgtagt tggtttattt ggtgtattac aaccgatagc
    11461 agatggattg aaattgatga taaaggagcc tattcttcca agtagtgcaa atgtgtttat
    11521 ttttttggca gccccagtac taacctttac tttaagtcta gtagcttggg cagttattcc
    11581 ttttgattat ggaatggtgt tatctgattt aaatgtaggt attttataca tttttgctat
    11641 atcttcatta ggagtgtatg gaataataac cgccggttgg tctagtaact ctaaatatgc
    11701 tttcttggga gccttacgct ctgcggctca aatggtttct tatgaagtat ctattggatt
    11761 gattattata accgtgctta tttgtgtagg ttcctgcaat tttacggaga ttgtgttagc
    11821 tcaaaaacaa gtatggtatg gaattccttt atttccttta cttgttatgt tttttatttc
    11881 ttgtttagca gaaactaata gagccccttt tgatttaccg gaagcggagg cagagttagt
    11941 ggctgggtat aatgttgagt atgcgcggga tgagatccct gaaagttcgc tgatggcgga
    12001 agccatcgtc ccgggatcat ggggactaat tcctaccgaa acaaggaagt tgagtaaact
    12061 cctttcttgg acaagctatt cggacggaaa attatctatg agtgggttga gctgcttgac
    12121 aaaagctccc atcgcctctt tacattgggg tgtcagtacc gtgaaaacgc taccgacagg
    12181 ggtgtacaaa acagaactat ccgagtacga cagaatattc gtcggaaaga gaatccctag
    12241 tactgttaga cattgtacat ccacaccgga tacacagacc ggccaatatg ggcacaacac
    12301 caccataaga tcgacggact ttagggaacc atcacaagaa cgaactggtg actccttcat
    12361 caacacgttc agcgaagccc agaagggtgt tcttccgaca gacaatgtcg acgaacatca
    12421 taagttgggt gaacctttac aagaccaaag tgctagctct cacagtaaca ctggagagtt
    12481 taaccctatt gattacaagc acctggtcga attagtgaat gcacaaatga tcggtggaaa
    12541 ataccgatac ttaataaaag aagtgattgc aaaacctgaa acgctattag cggcgtacaa
    12601 caatataaaa tcaaaaccag gcaatatgac acctggcgga gacgtggaaa aacaaacgct
    12661 ggacggaatt gacctagaat ggttcaaaac cacggcggaa caactaaaaa aagggacttt
    12721 ccaaatgaaa ccatctaggc gaatattaat acctaagcca ggcaaaacag aggaaaggcc
    12781 cctaacaata gccagtcccc gaatcaaaat tgtccaagag gcgatacgaa tggttctaga
    12841 aataatatat gagccgagat tctcggatat ttctcacggc ttccgaacgg ggagaggtcc
    12901 tcacacggct ttacgagaca ttaaaatgag atggaagaac ccatcttggt ggatcgagtt
    12961 cgacattcgt aaatgcttcg actctatcaa cctcaagacc cttcactcca ttttagaaga
    13021 aaccatccaa gacaagcgcc tcactggtac ccttgatcaa atgtttcaag ccgatatcct
    13081 caatatctca atcggaagaa acaagtcctt cggacctcag aaggcccagg gagttcccca
    13141 aggcagtata ttgtccccga tcctctcaaa tatctaccta gacaaactag accaagaaat
    13201 taatcgcata agagaagaga tcgaagggcc gtctcctcga aaataccgaa ggaacaactc
    13261 tgaatacaaa aaagccctat acatcccgcg tagtgagaga aagaaaatga accccatcca
    13321 acaggcgcga gaaaggaggc gtcgtctcaa aaacctaata cgtgaaggga tcccatatgt
    13381 aaattacaac gatcccgact ttgtccggtt atacgcctgt cgatatgccg acgatatact
    13441 gatcgctata tcaggaaaca aaaaaacagc tcaagaagtc aagacccgag taattcaata
    13501 tctcaaatca agtctccatc tggaaatcaa ttcagaaaag actggactga gacatactac
    13561 ccacgaaaaa gcggaattta tcgggattga cttacgatcc tgtgcctcga gcaaactccc
    13621 catcaagaga acggataaag caacgcgcgc catgtctcgc taccgcaagc gtattaaaag
    13681 catggcggaa caccaaagag cccgctggga atcgggtcta caaagtatcg gactaaaact
    13741 agtgaaacac atcatgaaaa aagatagaac agaactagct tcagagaatc aaaacgcttg
    13801 cggaaccgat tccgcaacgc ttcgcgccaa aaccttactg caagaattaa cacggatggc
    13861 ttggcaagaa cacttgaata aagtagaggg aaaggaatgg ctgagaggtc taaccaaggg
    13921 ggacatatta acaaacccct taatccggca acaactacct cccgaactga ctacttcctt
    13981 cgatgacttt caacagaaag tggcccaata tttgaaaacg actgcccctc acgcagagaa
    14041 aaataagtca ccctcggaac ccaatccacc ctccgttcca ccccttaaaa gacaagcatt
    14101 acgtatccag ctatatgctc caattcagaa gataatggac aaaattcgcc tccgagggat
    14161 gattaatgag aaaggcaggc ctcgttcagt aagtgcactg ctaagccaag aagacacaac
    14221 catcatccaa tggtacggct cagtagctat gggaatccta aactactaca actgctgcga
    14281 caacttcttt aaagtgaaaa atctggtcga ctaccatatt cgatggtcat gccttcatac
    14341 cttagccaac aaacaccaaa cgaggattag ccgaataata aacaaatata ccatcgacct
    14401 aaaattaggc actgggggcc cagagtcttt cccgagccaa tcaaaaatac gatcactcaa
    14461 ggtaactttc aaaattggga tgattagacc aatagaggaa ataatatcgc ggctcttcat
    14521 taaaacaagt cgtcatcctc ttcttgccga acgatgcgca gtcataggtt gcgacaatac
    14581 gcgcatcgaa atacaccata tacgatcact acgaacccga acagataaat cgggcaaacg
    14641 aacggtaact aattccaaag gaattagaat cagcgggatg gaagctatac attccgcgct
    14701 ccgtcgaaaa caaataccac tttgcaatca acatcactta gacttgcatg cgggcaagat
    14761 cacactgcaa aacatcgaca tcgagttagt gctgaaagga cctggccccc gataagcaag
    14821 aaaaaaaaga aaaaaaaagc aaacactaat ttaaatgtaa agctgggagc cgtatgagcg
    14881 gcaacgttca cgtacggttc tgtgaggagg gtacaggatc taatagtcct gactcttact
    14941 ctcgtcttct atgggatttg cattattttt tctgggagag tattcaaata tgattttaat
    15001 gagctctctt tgcacaattt tatttctagg tggttggctg cccatttttg ctaacgcccc
    15061 tttgttaaga gaaataccag gaagtgtttg gtttagctta aaagttttaa tattcttatt
    15121 tatatacata tgggtacgag cagcatttcc tcgttatcga tatgaccaat taatgcgaat
    15181 tggctggaaa gtttttcttc cactctcttt agcttgggtt gttttcgtgt caggtgtttt
    15241 ggttgctttt aattggctgc cagcctgacg acaaatttgc atcaatctta ggtactcgag
    15301 ttcgcgacaa aaggtagggc tgcgaaggtc gtagaaaaaa tacgtagtgt ttttggtcgg
    15361 ttttgctctt tttttagcaa aaccacgtga aggttgcgca gcagcttttt ttaaaaggaa
    15421 tttattactt ttttttaaaa aggttgcgca gcagcttttt tttaaaagga atttattact
    15481 ttttttttta aaaggttgcg cagcagctct ttttttttta aaagaggcgt tagcccaaaa
    15541 acacgtagcg cccaaagggt gggagtgagt tatacgagct cccaatgacg cagtctgcga
    15601 gtgagttata cgagctccca atgcggagcc gtcttattag cttcctccgt ttcggtttgt
    15661 agaaaacgct gacagcggac gcaatcaatt ttaatttcta aaaaaatctt ggctcaaagg
    15721 gtgggagtta gttatacgag cgaggaacga gctggggagt gagtcagacg agctcccaca
    15781 gctcccacag agctgaaaag aaaaagatgg gaaactgtca cgtacggctc ggagagcagt
    15841 agtgtaatag actattgacc ccgttctttc ctccggtttt ctttgaagcg gaggaaaaaa
    15901 tgggcagtca actctgttcc gcgccggttc ctcatttata cttcggatta cttaacgaac
    15961 agctttaatt ctagagtcgt atatgtataa aaaaaaatat atccaacatg aagcacatag
    16021 ttccatttat tagtgttcaa ataccattgg agcaaaaaca tccggttttg catccttatc
    16081 atttagtaga cccaagtcca tggcctctaa tggggtcact gggagcttta gctagtacaa
    16141 tgggcggggt tatgtacatg cattctttta caggaggtgg cactctttta agtttaggct
    16201 taagcatagt gctatatacc atgtttgtat ggtggcgtga tgttgtacga gaatctactt
    16261 atgaaggtca tcatacttct gttgttcaat atggacttcg ttacggaatg atcttgttca
    16321 tcgtatcgga agttatgttt tttctggctt ttttttgggc tttttttcat tcctctttag
    16381 caccaactgt agagattgga gccatatggc ctccaaaagg aattgatgtg ttagatcctt
    16441 gggcaattcc ttttttaaac actttaattt tactctcttc tggagctgct gtgacttggg
    16501 ctcatcatgc gataatagca ggcctaaagc aacaagcagt ttatgggtta tgtgcaacaa
    16561 ttttgttagc cattattttt acaggtcttc aagggcttga gtatgtagaa gctccattta
    16621 ccatttctga tggtatttat ggctcaactt tctttctagc aacagggttt cacggttttc
    16681 atgttttcat tggaacaatt tttttaactg tatgttgtat tcgtcaatgg atgggccatt
    16741 ttagccctcg acatcatttt ggttttgaag ctgctgcttt ttattggcat tttgtagata
    16801 tagtttggtt atttctattt gtatctattt attggtgggg gggtacgtaa tcgtacaaaa
    16861 ggtcgtagaa aaaactcgct acgctcgttt tcctgcgtat tgcgttgcca aaaaatgagt
    16921 taacctaaaa aaaacaaagt gttatttttt tcgctctctc gctcccaatg acgcagtctg
    16981 ggagcgagcc cgataggagt tcccagaaag aacgtggcga gctcccgaag gtcgctcgca
    17041 gctcgttcct cgctccttac cagcgcttcg ctccacaaca cgttagtttt ttttttactg
    17101 ccacttaacc aaacaaaact tcgccgtatc ggcgcgaagt gaactgtaag ttgcgttagc
    17161 aggcgcgagg gacgagttgc gagcgacctc gttcttttgg ggagctcatt cctcgctccc
    17221 ccagaaaacg atttttttcg gcgctggtgc aacaaaggcg ctggcagcga agctgtgctt
    17281 cctcaacgtt tccacagcga acgaaagtaa gtggagttaa cgcgaccttg cttctccctt
    17341 tggtcgaaac aagtccttat tttgctgtcg caaaataagc acttcgttcc ttattaaaaa
    17401 aaaaaataat tgctgcgcaa ccatattttg ctgtcgcaaa agaagcactt cgtaccttat
    17461 tttttaagat ccttcggact ttatttttta agaaaaaata tccttttttt ttaagaagtc
    17521 cttttttttt aagaagtcct tttttttaga aaaaaaaagt aataaattcc ttgtttctta
    17581 agaagaaaca agtccttatt ttgctgtcgc aaaataagca cttcgttcct tattttttaa
    17641 gaaaaaataa gtacttcgta ccttcgaacc ttattttttt agaaaaaata actgctgcgc
    17701 agccttcgga ccaacgggag cgaattttaa acactcgaaa tcgtcgaact tcccctagcg
    17761 ccgatcttcg gttgctacgc cagcgaaaaa atagcgaagc gattttacta ctaaaaaaaa
    17821 agagctggca ccgccttcgt cgccgtcttc ggtttccttc gcccattctt tctcaaatta
    17881 ataaataaac tttacttttt tcgcttttta gcgtgttctg ttagcgcagc cttaccagtt
    17941 ttgcgaagcc cagtttccat tccttgctag tcgctaactt ggttgctcgt tttttttaga
    18001 gcaaactccc attataaaac tggtcgttgc cagttttgcg aagccccact attagcttcg
    18061 cttttttgct tatgcttaga aagattcgaa ctttcagcct ccaaattcgt agtttggcgc
    18121 tctatccaat tgagctataa gcactccttt ttttttatat gaaaaatatt ttttctaagt
    18181 atagctttca ataccgttcc agattcgtct ccgagttcgg aaaaatcacc cggttgcctc
    18241 acttcgttcg tgccaaaagc caaaggaagc gaccttgtca ctttgtgaca tccttcggac
    18301 cttgtcactt cgtgacaagt ccttgtcaag aagacaagcc ccttcggtcc ttggacagag
    18361 tccaaacgaa aaacactacg ttttctgcga cttaagaaaa aatccttgtt tcttaagaga
    18421 aacaagtgaa actccctttg gtcgtttcct tcgcccttcg gaccttgttt ctccctttgg
    18481 tcgaaactca cctaacggca ccttgtttct taagaagaaa caagtgtttt gcaccttgtt
    18541 tcttaagaag aaacaagtgt tttgcacctt gtttcttaag aagaaacaag tgttttgcac
    18601 cttgtttcac taaacgcgaa agaagcgaaa ctcccttcgg tcgtttgctt cgcccttcgg
    18661 acaaaaacac taggtatttt tggctaacgc ctgacccgaa aaaaaaaagc aataaattag
    18721 aaaaacacta cgtgtttttt tttcgcttcg ccagcttcgc tgcctttttt taaggttgcg
    18781 cagcaacatc ggaccaaagg cccgtaggga cgacggtcgg ccttatggga cacggtagtg
    18841 ttttcgagtt tcagttccaa cgagttcgct acgcaaagac gaacgattta ccagcgtttt
    18901 tttagcgtga aaatcccaaa aaagtgacga gcgtcaaaga cgttacctgt ttggctaccg
    18961 ctgaggaagc taggcgaagc cacaaaacac taaaaaaaaa ctaacgacac cgatcggttt
    19021 ttcgcgtcac tccgttccga ctctttttct ccaaaaacac tttagctaac aagaccggtc
    19081 caccttttgt tttgaaagcc aaaaagacta tggcaagtca acgaagttga aagcttatta
    19141 taaaaagttg cttttgcaag taaagttacg cgaccagcga gctggcccaa caaaaatgtt
    19201 agagtgtttt tgtgctggga taaatacaat aagacggttg agtaggatca agtatgaaga
    19261 tgtgtttttt atttaacatg caatactggt acataccgtt ccacttagat ttttaataat
    19321 taacagaaga gcctataact cagttggtta gagtatacgc ctgataagcg taaagtcgac
    19381 tgttcaagtc agtctaggct caggcgagaa gaggtgcgag ggggggcgaa acaaaagaac
    19441 accctagaaa aaaaaataaa aacggcgaag tcggactcgc accccctttc gaccggagcc
    19501 tgtttcgggt cacgacgttc tttgcaagcg gagcttcgcg aaatatcacg ttcctgagaa
    19561 gcggcgttag gttgccgaag gcatggcaaa actttgtttt tttttggctt cgccagcttc
    19621 gcccaactac gttttttttc tggcttcgcc cctcgctcgt cttcctggct tccgcagctt
    19681 cgctgccagc tccttcgtcg ctcataaaca tgcgctctcc cagtttcgct gccagctggg
    19741 ggagcgagct gggaaacgag cgtagcgagt ttcccgagcg gcgtacctgt tgttacacta
    19801 acttgttttt ttttcttttt ttttaaaagc gtacgaaaaa gcgagtgttt ttgttgcgtc
    19861 agcagttttc aacttttttt caaaaaaaac tttttaagta gtgtttttgc tatcataaaa
    19921 agctcggttg tctttcggtt cggattagga aatagtatcg tctttccaac tctttcctga
    19981 ccggcaaaca aaaagactaa ggtacaggac gctccctgcg gtatccttcg gcgcctcgga
    20041 aaaacactag catgtttacc ctttcctagt tttttttatg ataattatac atatttgaat
    20101 ttacatttgc ggaaatagct taatggtaga gtgtctcctt gccaaggaga cggttgaggg
    20161 ttcgattccc tttttccgct tacttaaaaa gggagaatat ttttacatga ttttgagtcc
    20221 acttgaacag tttgcgatta tacccctgat tccaattcaa ttatacccct tcggaagcct
    20281 ttcctttact aattcatctt tgtttatgct cgttactgtt agtttagttt tgcttctatt
    20341 tcatttagtc acccttaatg gaggatattt agtgcccaac gcttggcaat ccttggtaga
    20401 aatgatttat gaatttgtgc agaatctgat aaatgaacag ataagcggcc catctacagt
    20461 caagcagcaa ttttttccaa tagttttcgt aacttttact tttttactat tttgtaatct
    20521 gattggcatg attccttata gttttacagt aactagtcat tttatagtca ctcttggact
    20581 ttctttctct ttatttattg gagtaacaat tgtaggattt cagacacatg gattacattt
    20641 ctttagcttt cttttaccgc aaggtgttcc attaccttta gctccttttc tagttctttt
    20701 agaactgatc tcttattgtt ttcgagcact tagtttggga attcggttgt ttgcaaacat
    20761 gatggcagga catagtttag ttaaaatttt aagtggtttt gcttggacca tgctatcttt
    20821 gggaggattc ttatatatag catcttttgt acctttcctg attgtatttg cactaacagg
    20881 tttagaatta ggtgtggcaa tgcttcaagc ttatgtattt actattctta tctgtattta
    20941 tctgaatgac gcgataaatc ttcattaagg cctcggtgcc aaaacactac cgtgtttttc
    21001 gcttcgcgcg aagcgaaaag cgtgtttttt tgcttcgcac taggaagcga gtgtaccaga
    21061 gctaactagt gcgaagcaaa acggcgtctc agctcccgga gcccgatccg ccggcggaac
    21121 atacgatcga aaaacgtggg aaggcgatag gaatgagcgg tcctacctat cttaatcatt
    21181 gcaaaattat aagccccatt aaaaaaaaat taatacttat gatactcttt tctctttttt
    21241 cagcgattgc attaatatcg gcaattatgg taattcgttc aaaaaatcca gtgcattccg
    21301 tgctttttct tatcttggta ttttgtaaca gctctggatt gcttatcctt ctcggtcttg
    21361 actttttcgc gatgatcttt ttagtagttt atgtaggagc tattgctgtt ctcttccttt
    21421 tcgtagttat gatgcttaat ataaaagtgg aagagattca cgaaaacgct ttgcgttatt
    21481 tgcctgtagg cgggatcatt ggacttattt ttctgttaga aattttcaac gttgttgaag
    21541 ctcggagtgt tcctattctt cctttaccat ggttttataa taatttggtt tacatttcct
    21601 atgcagctaa gattcaaagt tggacaaata tagaggcgtt aggaaatttg ttatatacta
    21661 attacttctt ttggtttctt gtttcgagtt tagttttatt agtagctatg attggagcaa
    21721 ttgttttaac tatgcataag actaagcaag taaaacgaca agatgtgttt caacaaaatg
    21781 ccattgattt tcaaaacact attcgcaagg aaagagtaac ggcataactt attacttcag
    21841 ttcaaaccgg tagcgctgtt cgcaacaaag gttacaaagt agaaaaacac tatctaattt
    21901 ttagctgcgc tcgcggagcg agtgactcgc gtcaaaggcg tttcgaagcg tagcgtagga
    21961 aacgcgccgt agggcgccgc tggtgcgacg agagagcgga gcgcatgttt atgagctccc
    22021 cccgcttgtt ctatgagcga aaaaaaagcg aaaaacgagc gtagcgagtt tttggtgcga
    22081 agcacttatt tcgaccgaag ggagaaataa ggtgcgaagc tgaacaaaga aacaagtgtt
    22141 tcacaccaaa aacactacgt gtttttgttt agtgttttct ttttttttga aaataccatg
    22201 ttttttttgt tgcgttcttt cctttttaag tcgttgacgc gaagcatagt tctggaagca
    22261 acatcaaggt tcgacgaagg aacaaactct aggtccgtta atgttccggg agcagcgagg
    22321 aaacgctgag tttttttgcg ttccgcgtcg gtgttccgcg atgctgttcg tttcccagct
    22381 cgctacgctc gctcctacgt cgcgcttgcg attttttgtt ttgttttttt tttcttttaa
    22441 agtgtttttt ctacgacctt atttttgcta gcgcaaaaat aagccgtaga ccaaaaacac
    22501 tacgtgtttt ttctacgacc tcgcgcgcct cgacattctt tccgtttttc aagaaaataa
    22561 aaataaaaat ggcgagttcg acgagctacc accgaagctt cgttcgaagg accggagcgt
    22621 ccgccgcgcg agccacttcg ctagggagcc aaggaaatga gctacccctc ttttcacgac
    22681 acccgaaaaa gtttgagcgg agctttacgc gagtttggcc caaagggtgg gagtgagtca
    22741 tacgagctca cagcgtggag aagcgtacgc ggaggggcgc caacctgtga gctcgcccga
    22801 taggagcgcc tcctattttt ttttcgcgaa gcgagctgtg aaactagctg cgctcgtttc
    22861 ccaagcagga gtgagcgtag cgaactgctc ctatcagaag cgttgagttt ttttaacgca
    22921 gcttccagct gcgctacctc gcgcgactga aaattcgtct gccccttagt gttttacgag
    22981 agtaagctgc gatcgtcctt tgaactccga cccgctccta acagaaccgt acgtgcgact
    23041 tttaccgcat acggctcccc cgaaccctcg gatagcttcg atatgaagcc tgcgctcctt
    23101 cccaggaaag gcgcatacga cctggtaggt gaagccccca tgtcggtatc cttggcctgc
    23161 tcccccctag cccttacggt gcacgggttc ctacaggttt ggttagggta ctactacttt
    23221 ccactgcttc ttcttgtcag ggttgcccct ctaggcctgc cttcatcgga acccccacct
    23281 cttcagcgtg gggccaattc gggtttggct ccgcaagtgg ttttcagtac atcgctgccc
    23341 tacagaagct tccgcgttct gagagcttgt gaaagttccc cctattacgt ttcgtaactc
    23401 ggttgagcta cctgctttca gtcctcactg gcttgtcgga gacattctcc gcgaagaatc
    23461 cgtgtcctcc ccttcctggg acctcctttc ccccttcact tttaggggta ctcgtgcagt
    23521 ggagagcggg ttcctatcgg cctcccctct aagggagaac caatcctgac cagatacggg
    23581 cgggccataa agtgattcct catcgtagac atatttgcag taagttctcc taacccgggc
    23641 ttcgatcccc cagcgcaata gcaataggtg atccgggttg gaattagtgc ccaagggtcc
    23701 ggcacaacgc cttccggcgt catcgtaata gcggggatcg tttcccgcac agtgaactgg
    23761 taagcttcac ttttctggtt cgcttgtttt tgctctgcga acggaagcga acgaagtgag
    23821 ctccgccaac taaaattgga ggctaagggg aactcactac ggaagcgagt gaaccgagct
    23881 ttcgggagct cactgtggaa gcgagcgaag cgaacgaagc ttcgcaggcg gagcctgttc
    23941 ttcgcgggcg aagctcatag aattcgcagg ctgacgccac ctctgttcgc aaccttcggc
    24001 acaattcgga agcgagcgga agaagctcgc ttccgaattg tgccgaaggt tgcgaaccaa
    24061 cttcgtgacc tacagcgagc tggagatgat tagtttctag ccttccagcc ccagcaagtt
    24121 tacccgagga aggcagcttt gtgctgagtt attcgtctca atggtagttg tgctgggaac
    24181 aaacaaagtg agctttgtaa aaaaaacatt caagcaatag ctgaattgat ccaaaaaata
    24241 atgactctac ctgtctacct gcttcgcatc cgtaagaagt attgaatgat tgaattaata
    24301 aatggcaaca gcgataaaaa atcacagttg ttgaaaaact ttgtgctagt ctctaaaact
    24361 aagtggggag ggcagtaatt acaaaaggtg aatgcgaata taccctccga accgtacgtg
    24421 aacctctcag ctcatacggc tctcactcgc tgcacgcctc cccctgtctc tattttttgt
    24481 cacatgtttc ctggaagtag attctaaaaa ataagattaa gaccgaagcc ctcgactgag
    24541 atacgaacgg accaatctcc ctgttagtgt ctgctccttt tttttcgcat tgggagcgct
    24601 tcgtgaaaaa aaaattcgaa aaaagcgata gcgagcgaag ctcccaggag cgagaagcga
    24661 ggtggcgtca gcctgcgagt ttactgcgtt ttttttttcg ggcaagcccg caaaacatag
    24721 gatgtttttt ttcgtaccgg ggcgactcaa gtcgccagat aagagcgtag ctgaggatgc
    24781 tgggggagcg acctttggtc cctaacagaa gcgtagcggg aaacacctaa cggcgtttac
    24841 ctaactcgaa acacttccgt gtttcgaaaa acaggtaaac tcgctacgct cgtttcccag
    24901 ctcgcttcgg tcgttccaag ctccttagga ggaatcctcc ccgctccttt aaaaaacatt
    24961 agggtatccc tgctggcctc gcgcgacgga ccggagcgtc cgaagcttcg ctgaagttcg
    25021 gaggactcat tttttttttc aggctgtcgc cttttcgaaa cttcctggtt tgtccagtcg
    25081 aggggtgaaa gtagtgagca ggggggaatt ggacgacccc cactgtgttt caattttcac
    25141 ttgccaaaaa agctagaaaa aaaagaatct aacctttttt ttcggccatg ccgaaacgga
    25201 agcgggggtc gcgaaaaagg ggtagctcat ttccttgccc cccccagctc gttgttccgg
    25261 aaggaggacc tcgctcccaa cccatgacta acgacgcttc acttcgttcc agaaacgctt
    25321 gaatcggcat gcaatagggt ggatcaccct atttttagag gagcacctta cctattcaga
    25381 cacactttga aattatgtga cgtccggaaa aaaaagcaat ttagcaggag cgagttttac
    25441 gagctaaaac acgttagtgt tttcacgggt tgtttgtgta attgctggca agaggagttt
    25501 tacgagcgtc ttcggccctt ttcaagaatt actaacgcaa cgtagactat tatttaacca
    25561 tttgactact tagtttttat ttgtaaaata gtttgaatca ttaaatgaca aatataataa
    25621 acacactgga aagagcgact atttatggga attggatatg taatcttaga aataagataa
    25681 ttgcttgtat cagaatcaac aatacttaca atagctattt gggcacgatg agcttccaaa
    25741 atggcagcag cattataatt agggttaaaa ataattaaac aatcgaattt cttgccgact
    25801 gtctcaccac tccaaggaga gcccttaggc cgagcgaaac gatgtgatgt cgaaagcggg
    25861 aagctcactt cgttcgcttc accattttct cgcttttgca ttgttttgaa atgaaaagat
    25921 gctttagtaa agtgtgctcg tgaagtgtct atcttaggtg ctgcaaagga accagtaaaa
    25981 tcggtaagac taacgctatt attcatttgt ctacgattgg tgaaaaatcc tccaatccat
    26041 ttattgatta ggcaactttg accagttttt tcagcggttt tttgaatgat tctagcgcat
    26101 tcaggatcat gattaacaaa taataaatga cctttttttc gtataacata tttcaaaaat
    26161 tttaaagctc tttgaaggca cataacggtt tgttctaagt taatgatagc gattccatta
    26221 cgaaatccta acaaataagg cttaaacgct gagttgcttg ttctagaacc ccaatgagca
    26281 ttgatttgta atagtttatg aatgataagt aaatcaaaag gaattctgtc agggaccgaa
    26341 gggcgcgaaa aacactcggc gtttcgacct tcggtcgcgt caacgacgtt ccgaagcgta
    26401 gcgtaggaaa cgccattagg cgcgccagcg aaaacacgta agtgtttttg cgttgcgaaa
    26461 aaagaagagc caagaccgct ccacccacga agcgtggagc cgtggttatc gaaaatttta
    26521 gaagaaaaac ggttccgatt agtataataa tctagcatgt taatgtacat aatatttgtt
    26581 ttgtttaggt agctcagttg gttagagcaa aggactgaaa atccttgggc cagtggttca
    26641 aatccactcc tagacatagt tcgtggaaaa acatgcgaac ttgagtggtt tgaatcctct
    26701 tctctattta gccaggatac agaagagcga agcaaggctg cgtctttttt ttttgttatt
    26761 atcttttttt ttccctttaa gttttttttt aaaatttttt ggaattgaac ctaaagcgcc
    26821 tccccttggt cggcgtgtag ctcgtccaaa ctccacctat ggactgcgac cgtaggacac
    26881 ccaaatttgt cttcctagaa cacagagcta gccacgacaa aggtgcgaag ggaacaaggt
    26941 tggcgtgcga gcagcgctct tccaatcgcc tccgtttcgg agtgaaaact ctgggtccgg
    27001 cctcctttcc tccatgttcc gcgagttcga cgagctccca cgcgaccagg tcggcgggga
    27061 tctctaaata agagatgagc ttcccttaca agttttcact ccttgtttgc ggactcatag
    27121 tctcgcccct ttttagtttt accttttttt ttcaaactcc ctttggtccg atgattgcgc
    27181 agccattttt ttctaaaaaa aatggccgga ggatgaaggg cgaagcaaac gaccgaaggg
    27241 agaaacaagg tccgaaggat gtttcttctt aagaaacaag gtccgaaggt acgaagtact
    27301 tattttttct caaaaaataa ggaacgaagt gcttattttg cgacagcaaa ataaggactt
    27361 gtttcgacca aagggagaaa caaggatttt tttcttaagt tgcagaaaaa acacctagtg
    27421 tttttcgctt ggactctgga caaggatttt ttgcttattt ttgcactagc aaaaataagc
    27481 aaacgaaaaa atagtttgtt tgtttcgaaa ctgaagaaca tttagatctt tgcgataacc
    27541 gatatgaaat tttgtataaa tagtgttaca atggctgagt aacataatgg taatgtattg
    27601 gattgcaaat cctaaaatga tggttcaatt ccgtccttag ccttgtaata agttcagtag
    27661 atatagagtc tcccactatt aaaagatgat gcttatcttc gtaaaagaat tagttatctg
    27721 tcgacttctc caaacacaat gtccatagta ccaataatag ttacgacatc cgctaacata
    27781 tgatgtttag ccatgaagtc gagaccttgt aaatgagcaa aacctggagc tcgaatttta
    27841 caacgataag gtcgattagt accattactt acaagaaaca caccaaattc tcccttagga
    27901 gcttctaccg cagtatagca actcccttca ggaacagtaa atccttctgt atatagcttg
    27961 aaatgatgaa ttaaagattc catagattgc ttcatttgag aacgagaggg tggtgtaatt
    28021 ttacgatcat ctgttttaac cataccatct ggcatagaat ttaaacattg gattataata
    28081 cgaagactct gacgcatttc ttctacacga atacagtagc ggtcataaca atctccccga
    28141 gtacccaccg gtatatcaaa ttctaacttg tcatatactt cgtaaggggt cgcttttcgt
    28201 aaatcccaag gaatacctga ccctcttaac ataaccccac taaaccccca gtccatagct
    28261 tcttgggccg tgactatacc gatatctact aatcgctgtt tccaaatacg attatttgtt
    28321 aacatttcct ctaattcatc aatacgagaa gcaaactgtt gtgcaaataa tgaaatatca
    28381 tcgcataaac ctaagggcag gtcttgtgca acacctccag gacgaataaa gcttgcgtgc
    28441 attcttgctc cagatactcg ctcatagaat tccattaatt tttctcgctc ttcaaaggcc
    28501 cacagaaaag gagtaagtgc tcctacatcc atggcatgtg ttgttaaagc taataaatga
    28561 tttagaattc gagttatttc actgaataat actcggatat attgagctcg taaaggcacc
    28621 tcgcaacgga ttagtttttc cactgctaaa gaataagcat gctcctgcgc catcattgac
    28681 acataatcta aacgatcaaa atacggtaag gcttgtaaat aggtcttgta ttcaattaat
    28741 ttttctgttc cacgatgaag caatccaata tgcggatctg ctcgttcgac gacctcacca
    28801 ttcatctcca gaattaaacg tagaacacca tgggctgctg gatgttgtgg cccaaaattc
    28861 agagtaaaat ttttaggtac gcttttcata aaagaaatct ttttaccaaa gctttaaata
    28921 attttgtttt gctaaagcct atgaccggac ttgaaccgga gacctttccc ttaccaaggg
    28981 aatgctctac caactgagct acatgggcca taacttttgt tagttggatg tgtagcaatt
    29041 taaataaaca aaagcgcaat aatagcgtca ttttccataa aatattcaaa ggcctccgct
    29101 ccgcttcgct ccctcatggc gccgaaggcc cgaaggtcgc gaagctaata aaactctggg
    29161 ttcgttaatg cagacgaagg agcaagctgc tcactttttt agcatttccc aagctgaaaa
    29221 aaaaaacaaa aagctagaag cgttcagtaa aaaagtttcg ctcgctgggg aaacgctaga
    29281 gtagctcgct cggtaaactc gctcctttcg cctgcgcgtt cactaaaaaa gtcgttccag
    29341 ctgggcaccg cttcctgttt tttgaacttc atggctcgga attagatgag ctacccctct
    29401 tttcgcggca ccagctccca aggcgaaaaa aaaggagctg ctccgcgagc gaagcgagtt
    29461 ggtgctccac ccgcggagca gcttcccgga cggaccggaa cggcggcgcc aaagggcact
    29521 taatacccga aacgactgaa agaaaaattt ttttgcaaac attgactgtg acttataaga
    29581 tttatcgaaa gttgcgtcgt ttatggcaga atagtttagt tggttagaac agtggaatca
    29641 taattcacat gtcgaaggtt caaatccttc ttctgctata gtagctaggg cgcagctaat
    29701 gaaatgcaag attgcgcaac agggagctgt tacagttccg gtattggctt aaattaccac
    29761 ttacaagatg ttattctttc aattgattgc ttatgtgaaa ctgcaagagc acaataaagc
    29821 aaaacgggtg accttcggag cgattgaaac gaagcgcacc agtaacgagc ggaacaggta
    29881 ccgaaacccc ctccctcgca acccaatact actgtgtccg taacggacac agtttggtgt
    29941 tactcgccgt tcgttggctg cgaaaaagaa ggacgcaggg ggaattttat gagaaaacag
    30001 cgaagttgcg aagcgctgaa ggcctgattg gcgctaaaaa aaatggttaa aaaacaatcg
    30061 ctgcgcaacc attcgggcct tcggtagctc gcccaggtag cgctgccttt tacacggcag
    30121 tgtaaacgcg cgtcgctccg ttttacggag cgcacaaacg aagtggtcct tacctgtttt
    30181 gaccaggtag gagaggcgag tgcagaccga aagtgaaaaa aaaagcaaaa cgaatccatg
    30241 agaagctcaa aaaaaacaat agctagtcta ttgctccggc tctctagaga gggtacacga
    30301 ttatttcttt agctttttcg gcttcgactc atatttaatt ttttttacaa attgggccta
    30361 gcaggactcg aacctgcaac ctggccgtta tgagcggcgc gatctaacca ttgatctaca
    30421 agcccaaata gctccccaaa cactatcgtt tttttagctg aaggggggta accaagatgt
    30481 tacgaaggaa ccgaacgaag tgaggcttag ctttctttca tgactcttgt ctccggctcc
    30541 tttgtcgccg caagcatatt aacggaagat aaattcagaa atattcaatg acaagcgagg
    30601 gaacgatgaa ggaagccggg cagcgaaaaa acataaaaaa aaagaagtga ctttagcgag
    30661 aaaaacacta tcgtgtttat tcgcttcgcg accagttcct ccggtgcgtt aaccaaaaca
    30721 ccgccgaaaa gaaggagcga gcttagcgag ctgcttcttt gggaaggagc gagcgaaaaa
    30781 aaaagagctt ggcatgcttc gagcgagtcc tagtcactcc cggctggctc gttcctcatt
    30841 aaaaaaagtt tttggcgctg ccgaaagccc gtaaggacac actagtgttt ttacaagact
    30901 ggtaactttt gtaaaaacac tttatttttt tttgcttttt tattagccaa acaagtaacg
    30961 tctgctccgt gtccgcgtag cggaggaagc accgaagcgc tgaaggcccg ataggagtcg
    31021 aacaaacgtt gcaagtttgg ctaacgcggg gcaaagaacg tcgaaacgcg acagaccgga
    31081 gcctaggtga aaggtagtgt tttgtgagct cgaaaacttt cgtatcgagt tttccgagct
    31141 cgcttcgcga cttttatttt tttttccacg cttccgctcc tacgtcgcgc cgagaaacgt
    31201 tccgaaactc tgggtccgga agcgccgagc gcgaggctgt cgctcccctt ggttgcgaag
    31261 cataaaaaac acgctagtgt ttacatgaaa gaaaagagcg tagccagttt cgcagctcgc
    31321 tacgctcgct ctttcgtctg cattaacgga cccagagttt agttagcttc gcgaccttcg
    31381 gcacgaatgg aacagagtga gtcaaaaaac cgaaaagact atcgtctttc ggtctcctta
    31441 ggtcgccccc tgcttgttcg gagcgagctg aggcaacaaa aacactagcg tgttttgctc
    31501 catggagtat agccaagtgg taaggcagcg gtttttgata ccgccatgca aaggttcgaa
    31561 tccttttact ccagcaatga acatgaggtc gacctaacgg tccctgaaat tcaaatttct
    31621 tagtatttgg taagttttgc tctaccgcgt cgcgacaaaa acactacgtg ttttttcagg
    31681 ggctttcttt tttctaaaaa aagaaaggat cgaaggggcg ttagccaaaa cgagcgtagc
    31741 gagttttcgc ttgtcttctt gacagcgaaa ctccctttgg tcgtttgctt cgcccttcgg
    31801 tcctagtgct actaaagtgc tctcagaacc gtacaagata gtcgcccatc atacggctcg
    31861 ccaactcaac tgggagctcg tataactcac tcccaccctt tgggcctata caagctgtgg
    31921 aaataggccc aaagggtggg agtgagtcat acgagcttac agcgtggatg caaaaacgag
    31981 catccgaagt tggacgattg cctattgcta ctctgcagcg gtgtcgccgc ttcggtcttt
    32041 agttgaatat actcgtgtct gtgaggacac ggtacttagg ccccttccct ttgctggtac
    32101 tacgggtcct ctgtcccacc tgacacaatt ggaggcactt tccgtattaa tagtccccgc
    32161 gcgattgtcg cgccaaaggc ggtgtcacta tctgctcttt cagaatttct tctagtttga
    32221 gatgaactac cccgcgacac cattcctcgc tcgtaaaatt cgcgttaacg gacccagagt
    32281 ttcgttagct ttggaaaccc taaaaaagtg aacagctcct atcgggctcg ctccttcgtc
    32341 tgcgcctgcg gcgttctttc tgagagctcc tatcgggcca gctcgcatgc tacgctatgt
    32401 cggctcttat tttttttcga gttcaccgct cgacaggagc ggagatagcg tagccttctc
    32461 cacgcaaaat tcttcgcgcg accttcggga gcagcgaacc tgccaagaaa ggcgccgagc
    32521 aaagtaagct ggtcaagcgg tcgcaccaaa aacacgtagt gtttttgttg tgaaacactt
    32581 gtttctttgt tccgcttcgc acctctcccc gctagaacaa agtctcgcat ccttagctca
    32641 gctggataga gcattaatct tctaaattga tggtcacagg ttcgaaccct gtaggttgct
    32701 tgtataaaca gactactatt aactgcaatg cccactccct ttgatggcta ttgatcgcct
    32761 tctcggtctt gattttcctt cggcaaaaaa actttggtgt gctcgctatg gctccttcgt
    32821 gcactcctaa aaaaatggta gcgattactg aaggtccgaa gaaagttagc aagtttgcaa
    32881 agttggttga tttatcagtc aaaatctaga gcgacgaagc ttcgctgaaa aaacactgta
    32941 gtcttttaga taaatcacct atcggttttc cgtcgctttg ctcctatcag tttttcgctt
    33001 tgttttttta aagcgcgcta ggcgcacgcc aacgctcgat aggagcggaa aaacactact
    33061 aaaaaaatgc aaaaacgcta cgacctgcgg cgttcttgcc cgttttgctc cataacagct
    33121 tcctcacgtg ggcagctcgt cggactcgtt ttttttttac agggagccgg gggagctagg
    33181 agaacgagct gcccagctcg ctccccccca cgacgcccga taagagcgtt cagaagcttc
    33241 gttcgaagag agccaggaag acgagcgata atgccgagcg acaccagcga aaaaaagcga
    33301 agaagcagtc gctcgcaacg gggcgccagc caaaacacct tagtgttttt gtcgcttttt
    33361 ggggccattc ggtcttttca atacttgccc cgtttctttt tttcagaaaa agaaaatgct
    33421 tataaaagca gttcgctacg ctcactcccg cccgctgccc gccgctcgat aggagcgggc
    33481 tgagactaag ggagcccgat aagagcgggc actcactccc gctcctatcg ggggtcgtgc
    33541 cgttaggcgt ccgaaacgaa gcgtagaaag cgttgggagc gagcgaagcg agctcgctgc
    33601 tcgtttgtcg caccaaaaac actacgtgtt tttgtcttcg cacctccgct gtacccctcg
    33661 gaacgtcttt gacgtgcacg aaggcccaaa gggtgcgagc tcgctcccag gaaaaatcgc
    33721 gagttcgacg agctatcacc gaagcttcgt tcgaagcatt cgctccgctt cgtttcactg
    33781 gctcgcgctg ctcgcccctt ccaaagtttt tttttgactg caaaaaagtc ctgcttcgca
    33841 tcttctaagt tgtttttttt cattacaaca atgtggtctt tcgtttattg aattctgatt
    33901 tgtattctta tatcctatta ataatatcgc ttcgcaccgc acttcttaat ttatgttaaa
    33961 taaaaaaatg cttatttttt tccgaaggaa acgaccaatg gtggcgccag cagattattt
    34021 tatacaaaat aatactaaca attatggtca ttccatttca acagttttgc ttaaaaattt
    34081 tagatgttca ttatattgtt atttgcgtta cgattttctc tttagttttc ttccaaccgt
    34141 tacaaataaa gcctgttcaa atgtatttta atcactgggt gattaaagtt ttcaacctga
    34201 aactctttca aagatatcac attagcgtgc ctgcagctaa aaaactacgc gtatagccac
    34261 actttttgta ggtaactggt ctattgcatt gtttttgttc ttattagttt acttgtttgt
    34321 tgttcagttt atatttgaag acatatttca gttatgtctt tatacgatta tatatactgt
    34381 attaattata tatgtaggtt tacgcaattc taacttattg aattctactc tcggaaaaaa
    34441 aaagcatgtt attaattatt gaatctagtt tagaaacgca aaagccaatt caaataccaa
    34501 gctactttgc tttttcctgc gctctttttc ctagttttca ttttctccta ctcaaagaaa
    34561 gctcggagtt tttttagagt ctgctcgcta tccttttcaa taatttatgt tttcaatact
    34621 acttgcactt ctgcttaaaa attgaaaaat acatcaacaa tttgaatggg aagggtaagt
    34681 ggttacggac actgctcgtc ttttggcttg tatattcatt cttggcccaa tttatatttg
    34741 agagcacctt ttcttatagc attggaggaa tctctagatt gaaggggttt atttcctacc
    34801 aagacaacca tgccttcagg gggaacttca aaacttccct ggacatgctt aactcgtccc
    34861 ttcaaagcat cacctcctac aatttgtttg aatatactta gatctcctac atattgttca
    34921 aaattactta tcattatgag tttctttccc cttagattta tggtttcaaa ggtgtccgat
    34981 ctcaaacttt tgagagtggt tgtgatcgta gcctcatgtc ctactagagc tgtggcaact
    35041 aaggccatag tagatttgcc agatcctcct gggcatatga tgcacatgaa aatttgaagg
    35101 tctaaaagct gatgaactaa agcatagaac catgatctaa tcagttcttt tctatcctcc
    35161 ttttgtaagc agaattgatc taggaaattc aagaagtgag gacaattagc cgatttatca
    35221 taggagaaaa ggagttttga gataacgaaa taatcaggag agtatggaag aaaatccctt
    35281 gtcttaaggt ttagaactcc attttccaga actatcatat tgagagtaaa gcgaggttct
    35341 cccaaataac ttttgtgtcc aaattttatc cgcatgaaag ttttatttaa ataagttatg
    35401 tcattaaatg tactatcttc cagaagaaaa agaagtttat aaataattta aagtagttca
    35461 actgattgta acgagcggta atagccaagc gagggatcat ataacaagta ggagtcgctc
    35521 ttagaaaaag ctttaagata ctccagattg gaatgattta tgagaagatc gccaactata
    35581 gcagcggcga caggtttgtt atctacgaag aatttctctc gattattcaa gtataatttc
    35641 atttgttctg tcgtcattgt cttaatattt tttgtttaac ttatttatgt ttaaccattt
    35701 cttaggtttt gtaggccggc tttatgtagg cctgtacctt ggtctacata aagcctagag
    35761 ggtatacatg gatgtctcct tgcatgtagg ccgtgtaccc tcgcctacat agaacctaca
    35821 gggtctacat gaactctttg atgcagaccc cgtatatagg cctacaggcc tacacagggg
    35881 cccacagtgt ccgcccatgg cttacaaagt atacttcgga gctgtagtag gggcttcttt
    35941 aggcctaagg ctgtgtaggg gttctgtaga ctaacctgta ggcctacaga agcgcttttc
    36001 agcaggatct ttcgctaaaa tgtagaccat gtaggcttga gaaccaaact tagtaagctt
    36061 tgcgaatcca ttcggaaata gccttgaagt ccactatgac cgaggaattc atcatttcat
    36121 catttcacct gtgacattgc gcgctatagt gtggcattct tgatagaagg tagaggcttt
    36181 aaattcaggt tcagttaagc ctatgtcttt acgaaaactt tcgagtattc cattcattat
    36241 agctctgttc tccccccata aagaagcttg aatacacaca tatcttaacg gctggcttgt
    36301 tataaacgtc acctctaccg ttcttttaaa actcctcctt aatgtagttc cacaagcgaa
    36361 actccctttg gtcgtttgct tcgcccttgg tctcaatagc gtattgaatt gtacccaagc
    36421 gttcaggata gagcccaagg agaatagagg tgtaacaact cactatatca aggtctacca
    36481 agagcattcc catctctctt gctgttccgt cccattattt tatagcactt ctctctcact
    36541 aattgcttag tactattaat tgtagagcca tatgattgag ggatgataca aggagataca
    36601 ccgagtggct tatacttgta tgaaattcca ccgaaattgc ggattttaag aatccccttg
    36661 agtataactc cgtgagctct agctctgaag tcttccgaaa agattttgca attattaaca
    36721 tacaccttag tcagagaatc agccagtccc gagtctataa gtctagccac cctgttgagg
    36781 ctatctttca actcagtttt acccaattta tccatgtagt tctcgtacaa tttaggatcc
    36841 aatcttccat cgacatggtg tcgctcaggt gaatcatatc ttgatctagg cactggccgt
    36901 gggaccgagg tgggggggat cgattgttga caatttttct aagggaactt cttaggtgcc
    36961 tgcggggttt acaatgaagg tcagtggccg taggccgagt ggctcttttt aaagaaccgg
    37021 ctggccagtt gacttttggg ggttttgcta gaatttcacg gaatcgattg gagcgttaca
    37081 atcagctaga actatgccag ctctgttcgg tgaaacctcc cttcgttttt tcagtgattt
    37141 cgatgctcag gtctctcttc gtgtggtagg ggagaacaag tgtcccgtct gccactttcc
    37201 agtaacatag taacctgcac catctatcac ctctttgtac ttttcttagt gcgttacaga
    37261 aattgcgtgt tgcactaatg gcggaaacta cagattaata tcggttaatt acatcactaa
    37321 gctatgtaat ataggttagt gatgtaatgg atggaaaaaa agcattgttt tgttgcataa
    37381 ctaaatatta taaagttgcc atttgttttc gtatacataa taaagactat accaatcgct
    37441 gcgccagaca gccctgcagg gttgtctggc gcggggtgaa ctggcgggaa acatggtact
    37501 gtataaatat acaataaaga gaatctgagt tataaagacc atcatcggtc aaatttagaa
    37561 atttgaaaaa tttcagttat atataaatct tggaagtatc ttccatccaa cagcctctac
    37621 tttcccatca actaagtatt tatattactc ctgaactttt aagaaaaggc aagaattgcg
    37681 aagaaagcac catcgctagc attccggata ggaatgctag cgagagttct tccaattact
    37741 aacactttga tcgcggaata ttagtaatta gaataaaaga ctataatggc actgaagcgc
    37801 ataattacgc gcataatcgg gtgcccttgt tccctacggt cgctcgctcc ggtccgtcgc
    37861 gggtggagct catataatta gcgacctaaa cggtgcctta tctcaatcaa accagggcct
    37921 atgcctgctc tgcctcgggc ttgcgcgacc cggccaagag tgcactctat gcactctttt
    37981 tttcgccaga gtgaattcgc atcttatcgt gtccccctcg aagtctatct gttttggctc
    38041 gccgctgcct cccctagctg gcggcacctt ttaaataaac tttattaaac tgaaagatgc
    38101 gaagcagcac taaatttctg ataaatatgc acaaatactg aggctttagg gcagcgggaa
    38161 aaatacatag gcgtttttca agttctgggg agctcatccg atttgctccc ccctcgttcc
    38221 tcggcctgca ctttgtttcg gaacgtcttc gacgcgtttc ctgcaggctg cgcgcctcca
    38281 cgtggtcgct cgggaagctt ctatggctcg cttcccagct agttcaaaaa aaaacgtagt
    38341 tttttttctg gcttcgccca accacgtttt ttttgcttcg cccctcgctc gtttcactgg
    38401 ctcccgcgac aaggtccgaa tggcgaagca aacgaccgaa gggagtttcg cttgtttcgc
    38461 gtttagtgaa acaaggtcgt agaaaaaata tgtagtgttt ttgtcgcgcc gttaggtgca
    38521 acgaaggagc ggagcgaagc gaatataatt cgctcccccc gcgacggacc ggagcggagc
    38581 gaggcacatt aattgatttc agcaaaacga acgaagtccg atagtggcga aagcgccgaa
    38641 cactagtgtg tttttcgttt ctcatttagt tacgcaggtt ccgctagcat aggctttcac
    38701 tatagtgaaa atccaggcgc aggcgaagga acgagcgtcg cgagctactc acgtttcccc
    38761 agcgagcgaa acgtagtgga acgtcaaata tgtagttaat acgaaaagag caaacttact
    38821 gtctaaagac ttgggagagt ggctgagtgg tttaagcggc agactgtaaa tctgttgaag
    38881 caattcaatg taggttcgaa tcctacctct cccatgcttt agtcatacta cttttactca
    38941 gttcgctgtt ttttcgatct tttcaccaac tttgctttgc actcggatat cctttatgac
    39001 aataattaaa gatactgagt ggttggtcgt aaaacaagat cgtttgatac ataaggtata
    39061 tatgtatggg tgtatagctc aaccggtaga gcattgggct tttaacctaa ttgtagcagg
    39121 ttcgagtcct gctataccca aaaaaaaaca ttaactttaa aacaagcttg ctatataggg
    39181 ggctctctaa agagatggaa gcgtgctacg ctcgcttcgc tcactcgata gcaatagggt
    39241 gacttccgtt gtaggtcagc caaacctcgc gcccttaggc aacaaaacga atggtagtgt
    39301 ttttgtcgcg aagtgggagc gaacgtagta gagctggtag cgtgagcttt gcaagtacgc
    39361 cgagcacgaa gacaaaaact cacttttttt tcggtgtctt cgtcgtacct tcctcacaca
    39421 gcctttagaa actaaagaaa actggcgcaa ttttaatagc ctcctagttc gggaagctga
    39481 ctacggaagc aagcgaatcg tactttttcg gtagcaaaaa acatgatagt gtttttcgca
    39541 gcgcgaggga gcagtaatgt aaacacgcta gtgttttggc agcgcccaaa atactggtgt
    39601 gttttttcgc ataaaaaaac ataaggttgc gagcgaagcg agcaacgctt ggcgcccaaa
    39661 aaaagagtaa aacgtagtag agcgaaggtt tcggaacgca aaaaaaaaac gaagcgcaaa
    39721 acgaggaaac gagcgtagcg agtttactgt gtattttttt ttcggaggaa atgagcgtag
    39781 cgagtttact gcgtgttttt tttcgtcccg gaaaaaacat aagatgtttt ttcgggcaag
    39841 cccgcctgtc ttttttttgc tccttagtgc gatccgctta cggattgcac cagtcattcg
    39901 gagccggatt gcttcatttt actgagcata actcgatccg gttcaatcaa attgccattg
    39961 aattctcatc aggatggatg tctgagcggt ttaaggtatc agtcttgaaa actgaagtat
    40021 tgaaagatac cgggggttcg aatccctctc cgtccgagga aaagcggata tagattaatg
    40081 gtaaattatc tgccttccaa gcagaatatt gtgggttcga gtcccgctgt ccgcatttcc
    40141 gggagcttat acgtttgagt ttactaattt tggccggacg aagtttcgtg acctcagtgt
    40201 acttttgatt ttttattaca taaaaatttg aagtttctta gtgtaggggg acgatacagg
    40261 gcgttttacc gggggaaact agtgaagcta attggggggg ggcttgacga gtgtcgcccg
    40321 ataggagctt tgccgagtga tgtaccgaat gcgtgatttt cctagttcga aagaagcccc
    40381 aaacactctg ctgcgcagcc tcttcgagct ttagcggtgt ttttgctcgc gaagttttcg
    40441 aagtctgtgg tccgaagttc caaagggcga agcaaacgac cgaagggagt tttgactttt
    40501 tttcttaaaa aaaaggaccg atggtcgttt ctcccttcgg tcgaaagcct gctgcgcaat
    40561 ctttattttt tttaaaaaaa agtgatttta aatgcatcaa ttagatcaat ttacatactt
    40621 aacacaattt ttttggttat taatttttta tataagcttt tatgttttgt tgtgctataa
    40681 tggactgcca aaaatcagtc gtattcttaa attacgaaaa caactgctat ctaaagctgt
    40741 acttgaagga ggacctacta ctgataagaa tttacaggac gatattgtaa tgaaagaaag
    40801 tttaagtaca agcgtatctt acttatcttc tagtacaggg aacgcctctg aatggtgtca
    40861 aaaagttcta aaaaaattca acgaaaaaga attgcttttc atgaacaaat cttttgtatc
    40921 ctcagtagcg tcgatgagtg tttcccatgt tcttcaaggt ttttttttcg aacggtcggc
    40981 gccttccatt attctttcag ctaatactgg ggcaatgttt gtgcaaaaag ctttaccctt
    41041 acgtagcctt tggttgaaag tacaacgaaa agttgttgct gttacggtaa aaaaaagaag
    41101 aaaattaaca tgaaagaaat gatttttttt ggaatattag cactaagtgt attaagttcc
    41161 aaacaagttt tactttataa tgaagaaatt gtggtagctc tgagctttct aggttttgtt
    41221 gtattcatac gacgaacttt tggtgaaact attaaagcaa cctttgaagc gcgaagcatt
    41281 gctatattag aagaactaca acaatctctt ctaatttctg aggttaagat atcagagtta
    41341 atggatcacc atgaatcgcg aagcaatagt ttacaactga gtacacagat gataacagac
    41401 tcgtgtcttc aagaaattcg tactcgatgt gtgcctctgt gctcaccaac ggtacaaaca
    41461 ctgctacacc aacaaataga cgaaaagttg aaaaaattgg taggcgcgca gcaacgatgt
    41521 cgcgcctcgc tccttcgctt ttggattata aattgttttc atgagattgt ttgtgacgag
    41581 tttcgctctt caaaattatc aaagcgacag tcaaaactag ttaaacaaag catttcatta
    41641 cttaaaagag cgcagctttg aataactttg cgcagagatg gcttttctct accaatcata
    41701 aagacattgg taccttgtat ctaatttttg gtgcactatc tggcgtgcta ggaacatgtt
    41761 tttcggtttt aatccgaatg gagctagctc agcctggtaa tcaaatttta ggcggaaatc
    41821 atcaattgta caacggtgcg tccgaacaga taagatgtaa cgaatagggc aacccaccct
    41881 attccatgcc cattcaggct agcaatacct cttgctaggg catggcctca acttgcaggc
    41941 taagctcctc aacgagccca gctgggagca gcaagtttaa attggaacac agcgggtctg
    42001 cccccgcgaa gaagtcccaa aagaggaaaa aggtaatggc caggctaacg aacctgacac
    42061 gcaataccca ggacacaata gaccctttgt ctcaagcaga atagcatggc aaaggcgcgg
    42121 caagtaagct ttatataaag ccgaaccata acgacatacg ttgtggccgt tatggacctg
    42181 aatagccgtg gggtactcca cacagagatc gacaaaaaga agtcagttgc gcaggggcct
    42241 aaccctttat tagggaatcg aaaaaaaaag aaaaagaaat acatgagcag aacaaataaa
    42301 catcttattg aagtcggaga aaaaacccat ggatctatcc atggggttcg gagggtccgt
    42361 attagctacg gggagcgaaa tctctccctc ttggcagcga agggacctaa ctttaaatcg
    42421 ctctgttcag ctcctgaggt ctcgaatagt gggctaaaaa cccgctccag cggtacggga
    42481 ctttcaagaa acgatcgatc caaccgtgtt cgtatctcag tagaggaaca gatcaaaact
    42541 tatctgggta aagatggaaa atacaatggg ctcataaaca tcctaagtga cccaaccttc
    42601 ctagccctct gctacgaatc catccgaggg aagccaggaa acatgacccc aggacatgac
    42661 aaacaaaccc tcgatggtct caccatagaa tggttcgaaa agctgggaaa aaaattacaa
    42721 gctgggcaat tcgacttctc cccggcgaaa agagttatga ttcccaaacc ggggcggaaa
    42781 gagatgcgtc ctcttgggat aaatggccca agagagaaaa tagtacaaaa agccttacaa
    42841 ctgatcctgg aagcaatata cgaacccata ttctacgatt gctctcacgg atttcgtcct
    42901 aaccgcagtt gccacacagc gctgaaaaca ctttatatgc agggcgggca ctacgcctgg
    42961 gtaatagaag gagacattcg aaaatgcttc gactccatcc cacatgatat aatacacaaa
    43021 aagatagccg aaaagattcg ctgtcatcga acccttgaac ttttgtctaa aagcctacgc
    43081 gcagggtttt gtgaccctat cactaaagaa ataatacgat ccgacaaagg aacacctcag
    43141 gggtcggtac tgagccctct cctttgtaat attgtattac actcactaga tgagtttgtt
    43201 atgcgctatc gggagaaata caacaaaggg aagacacggc gaatgaaccc acaatacaaa
    43261 gccataactc gtctcttaga aaaaaaacag acgccttcac gtcccctcct tcttctccgc
    43321 cggccctcca aagaccctaa agacccgaac ttcaggagga tgctatatat tcggtacgca
    43381 gacgacttcg ttgtcctgat gagtgggacc aagaaagagg ccatgaggat gcaagcttca
    43441 atgcgaaact tcctgaagaa aagcctccga ctcgagttga gtgaagacaa aacccttgtc
    43501 tcgcacgttg ccaaaacagg atttcacttc ttaggagccc attgcaagcg gacgcggtcc
    43561 aaacatcgcg tcatgcacat acgaagaatc cgaggggtca tgacaaagca acgatcaaca
    43621 gagcgccttc gcatatgtgc ccctatagag cgcttgattg agaaactaaa ggagaaaggc
    43681 ttcgtgaaaa ggaacagcag aggcgaatat aaccccacgg tgagaagaga tctgaccgcc
    43741 tgggaccact ctagcatact ccaattctac aaccacaaaa cccaaggaac actaaactac
    43801 tacactttcg cctcgaaccg aagtcagcta tcaagcctag tacacctatt aaaaatgtca
    43861 tgtgcgctca ccttagccct aaaatacaag ctaaagacgg cacataaagt gtttggaaga
    43921 ttcggcaaga acctcgaatg caaaaccacc aagacgcaat tgaataatcc cgactcattg
    43981 aaagctgtac acatatacag tccgggccct gtagccaggg cggagagcgt attagacatc
    44041 agctggggct ccaaactcac gcgatccgcg ttgctacgca gctgcgctat ctgtggccag
    44101 agtccggtag agatgcacca catccgctcc gtaaaggacg tgagaaacag gattcgcaca
    44161 ggctcagcaa catacgccca atggacggga gcttttcgac gaaagccctc tgcgtttcac
    44221 accatcacgc ataccacaac ggcaagctaa cagaagcgga catgacacta ctatcatcct
    44281 attctgtaac tggtgagata ccgattcatg agatccagaa atctattaaa aaaaactcct
    44341 tcgtagagat aagtggagat tcaaaatgag agccgtatga gctgaaaggt tcacgtacgg
    44401 ttcggagggc agattcgctg agatgcgact actgacccct actgttgatc acagcgcacg
    44461 cttttttgat gatctttttt atggtaaact cattgccgtg attgaaagaa attttggtct
    44521 tattacttaa ctatatgcgg gaagatctat atggttgatc cgcagggaag tgactaaata
    44581 atcccccaga gactttaagt taagtttcct tatttctccc tttggtcaaa acaagtcctt
    44641 attttgctgt cgcaaaataa gcacttcgtt ccttattttt aaaaaaaata agtacttcgt
    44701 accttatttt gctgtcgcaa aataagcact tcgttcctta tttttaaaaa aaataattgc
    44761 tgcgcaacct tattttgctg tcgcaaaata agaacttcgt accttatttt ttaagaaaaa
    44821 atatccagtc ctttttttaa gaaaaaaaag caataaattc cttgttcctt aagaagaaac
    44881 aagtccttcg gaccatcgga ccaaaaaatt tgggaaaaga taaagtcctt ttctcttaga
    44941 aataagagag ttaaaaagaa tgcctgcgtt gataggcggt ttcttacgac ggaacacgat
    45001 ttatagtaag cgacaaagct ttctaccggt caacaacaag ggtagcggat tattcagaaa
    45061 ggcgttggcc aacgagccag ggtctttagg tctgataaat agacccgcgc aattaatgct
    45121 gagggacgaa gccgagttct gccaaaggac cgacctctcg aaccctagtt gcgcggagcg
    45181 ttccgacagt ttagcagtga tacagagttt agcgagagct aagtactata tgaaagtggg
    45241 ttcagctata gtagtgtttc ctcagctaca aacactacga ggacatgagg atggaaagac
    45301 ccggaaccgc ctttccagtg ttgaccctct actcttaccc cacacaggta caaactctat
    45361 attcactcaa ggttacgtaa gtccctgttt ttgtaacgca accttaaacg ctataaatcg
    45421 ccagtccggg aacctcgtaa aaactgtgga agtgaaccag ttcacgccgc agtcaccaga
    45481 gattcaagac cttgtttctt cggaacacct acggtgcctt gaaacggtct tgaatctgtc
    45541 atcgactcta ccattatcaa aactccggtt agatatgaga gactggtacg ggggcaagat
    45601 agccgaaaaa gcaaatgcct taagtaatgt taaggataga ggggcaacat gtgcaaagga
    45661 aatcgaaacg acaagtgatt gttcgtcggt aaaagctcct gcgagctcta agatgatgag
    45721 atctccttct gaactatctg acagctcttt cagattaatc cccctccaca gatcactgtg
    45781 gccaaattcg gtattgtcca tgagggccac tgatttcaga aagatcaaca taaggtgcca
    45841 gagaattcac gagagtagcc tagctactat gaaatctgaa actaagctat tatggccaac
    45901 gctaacgcgt ctcaaaaaaa tagcggataa agtttatgct gaacagctga aattggtgga
    45961 actagcaaaa aaatatggca aagaccatcc acgtattctc cgtttacaag aaacactggc
    46021 cttatctctt gattttagaa cttactcagt ccataaggtc atgagaaatt caggtgcctc
    46081 tacgcccggc attgatggca taacactaaa cactccggaa gagaaagcac tgatgataga
    46141 aaagcttcgc gagattctct cttcaaaaga atataaagct tcacctgctc gaagggtatt
    46201 catagccaaa ccgaatggaa aaaaacgacc attgggtatc ccaacaataa aggacaggtg
    46261 cctacaacag atcatcaaac tggtactcga acccttggtt gaaatgaaca gcgatctaca
    46321 cagttatgga tttagaaaat accgttcagc aaagaatgcc ataggcgctg ttagagtcgc
    46381 actacgtaaa aatatgcagg aaaaacatat cttagacgca gacattgaag gtttttttga
    46441 caacattaac catcaatggc taataaaaaa cacgccgctg ccaaaaaaac acaaagactt
    46501 actcagccaa tggctcaagg caagatctat ctataaagaa gaatggactg aaactattac
    46561 aggcaccccc caaggcggga taattagccc aatactagcc aacctaacac tggacggctt
    46621 agaaaaggcg gtagatgact ccctcaacag attaaccaag aacaaggaac gcagaatctt
    46681 tagaaaacgc aaagacggaa ctaaatttaa gatagcttta aaaatcaagg tagtcagatt
    46741 cgctgacgac tttattatta tagcccggag caaacatatc ctgaaaaagt atgtactccc
    46801 aacagtgaag gaattcctct tagaaagggg tctaacccta tcgaaaaccc gaattgtaaa
    46861 tgtgcaaaca gatccgttaa acctccttgg ttacacattc cgatacagag acaaatggaa
    46921 agtcggagag aaattctaca aatcacaaat tgacaacgcc ggtatcgcag tctttccaca
    46981 aaaagacaga ctgaagacaa tcacaaccaa actgcgaaca atcattagaa gctccctaaa
    47041 tcttacggcg tatcaactaa tcgcaaacat aaatccaatc atcagaggtt ggtcaaacta
    47101 cttcaaccta ggtaatagtg ctcgctaccg agatcatcta agacaagctt tatacaggtt
    47161 atgctggaaa tgggcccaaa acaaacaccc aagatggggc aagaaagcga ttgcccgcac
    47221 atacttcaaa agtcatataa ttttcaaaaa cacaacttgg gtatttcatg gaaccacact
    47281 gaaaccatca agatatctta cgcaaggacg agccagcgga aagaaaatct atttagtaga
    47341 cccaacaaac atcgtatcgt cggtatgtgc tactaaattc aatataccta atgctctctt
    47401 gaatgtacac gcatttcata aagaccacct taaaatagtg gaatttatat ccaaagccag
    47461 cctactttct ataggaaaac atgaatccta taaagctaag ctactcaaga gacagaaagg
    47521 aatgtgcgct gcttgcaata agattataga cataggagaa acgaatatcc accatgttgt
    47581 accaattagt gaaggtggaa gtgctacaaa actcactaac atgatattga tacacccatg
    47641 gtgtcacaaa gaaattcact ttgcttagaa aatttgccgg catgaaaggt taactatgag
    47701 gttactacat tcatagacaa ccgaacatgt cgctcatgga ttgagccgta tgcggggcga
    47761 ctcgcacgta cggttctttg aggggattta gctgcgaggc tgattccatc tctagtggaa
    47821 attggtttgt acctatttta ataggagccc cggattattg tgggaatggt atgattcctc
    47881 aaaaatcaga ttcaggtgat agatttgata gcccaatctt tggaagttat ctagctggat
    47941 tgtgggaagg tgatggtcat ataatattgc ctaaatataa tcaacaagga aaaataatta
    48001 atactccttg tttagctata actttcgtag ataacgattt acttttagta gaaaatttag
    48061 tatcaaaata tggtgggtgg attcgattta aaactaaaca aaatgctatt gtttggacag
    48121 taaccaaaca atcagattta attaaattag ttagatttat taatggatat ttaagaacac
    48181 caaaaatcta tgaactcaat ttactaatat catatttgaa tgaaaaattt gatgctaata
    48241 tagtaaatca tagtatggat atttctcttt tatcaaataa ttattggtta gctggtttta
    48301 ttgatgcaga cggtgggttt aaagttcgat attctcaaaa acgaatagat gagctaacta
    48361 agaaagtatt aagtaaggaa agaatagaag tacgatttgc attagaacaa cgacaagatc
    48421 atccaaaaaa tcaagcttca taccaggata taatgaaaca aatagctgat tatttatcag
    48481 taaatttaag aatatcacat cataatggta aaaattattg gattgttgaa gtttttagtg
    48541 tgattaaatt acaattatta gtagattact taaatatata tccattgtta acagctaaat
    48601 caaatgatta tagagattgg ttaaaggttt ttgaattggt taaaaccaat aaacatttaa
    48661 ctgaatcagg aaaatctata attgagaata tcaaatctaa catgaataga aaacgaactg
    48721 tttttgattg gagtcatata aaatagtccc tatggaaata acattttcat agcaaatcgg
    48781 gtgaattgca agaaactctt aaacacctag gcgtaaatta agacaatttg cagcgaaact
    48841 taattcagca catgtactta ataagtacta attatgattg aatataagga gattcttgat
    48901 ttttatacct ctggggattt acagggaata ttataaagtt aagtaagact tatattatca
    48961 taggattaag aacgttcaac gactaggagg tgagtagtgc taacaataaa cctcccacga
    49021 atgcccgact gtacatctta taagatatac agatgacata gtctaaactt actagtaata
    49081 gtaagaactg agatttaaag gatttcagga taataaaatt gatggcattt ccacgattaa
    49141 ataatataag tttctggttg ctacctcctt ctttattact tcttttaagc tctgctttag
    49201 tagaagtagg cgctggtact gggtggacgg tttacccgcc attaagtagt attacaagtc
    49261 attctggagg tgctgttgat ttggctattt tcagtttacg tgcggttcac gatttaacta
    49321 gccgtcattt tgtgactgaa gtagtcattg atgaataccc aagcacggcc tacaatctga
    49381 taacccatgc gattatcaaa aaaaggatag agccctcagc tctatgggag cccatgcttc
    49441 ttggagatgt taagaaggaa agcacaccct tcactctgtt gactctcaat acgaagacga
    49501 tgaaactaat aatttcacta atccaattct tacagcaggt gagtacggcc tgtcctgtaa
    49561 aacttcaaga atggaacaac gaaagttact gggacatagg aggcatgaac aagaagatac
    49621 aacaaacaac tactcactca tcaagagtga atagcgggcc gctagttaaa cgacggaaca
    49681 acccttttgg gactgtcgct ccaatgacaa gaccaacgaa agggttagat ctgattaata
    49741 atcagatggg agcgttgcgc tcctacacta cttcaactgg gaatactcgt ggaactgaaa
    49801 ctcaacaatt tcagggagag aaaaccctag atcaattagc aaaaacgcta cttgatcaga
    49861 atatatggcc tataacaaat cctgaatatc gggagaaagc tatatccagt attctaacaa
    49921 aacaaaaaat agttgcgcaa cgtagtgcaa gaatattttc tgacaacatt aagaatagta
    49981 atctgaaaag gactgaactt ctcagtggag caatactaga agaagccggg ggagccatgg
    50041 cttcattaac atggaagatt gtagcgattg aaatcttatc caataataaa ggatcaacta
    50101 cagctggcgt ggatctaaaa gcgttcaagg cagttccgta tgaaacagaa acaacaaaac
    50161 aagctctcct atcactacaa ggagaaataa aaaaaatgaa agccgacctc tcaacttata
    50221 aaggaaagac agatcaaacc atcaaacgta agggaataga gaaactcaac agtagagaaa
    50281 aaagaagaag atggctaaaa tctggcaata gtgatgccat tgactatata aaaacaatca
    50341 agcaaaaata tgccctttat accaatccct tgtattcctt gagagcggcc cgggaacaaa
    50401 gaaacgatat cattaatcac aacacaagcc taaagtttga actactgaac aatatgaaat
    50461 tcttcaaatt aaaacatttc acggccgatg ctattcgaac agttaacatt cctaaatcaa
    50521 acgggaaaac gaggcccctc ggaataccaa cgatgaagga cagagcttta cagatgctgc
    50581 ttaaactaat tatggaacct tatatggaac cactaggaga cccacactcg tttggcttca
    50641 gaccaggtag gggctgccac caagcagtat cgacggtcgc caatagaacc acgtggaaca
    50701 gaagaaaagg aatgtcacga ttgcgaatga agacgtttcg agcagctact cagttgaaaa
    50761 ttagctcagt gactccgaaa ttctttcaaa cacaacatat cctagacgca gatatcaaag
    50821 gatgcttcga caatattagt caccaatggt taatagaaaa tgtccctatg cccgaagggt
    50881 ttgaacactt attacctcta ctacttgaag ctcctagact tcaagaagat aacacccttc
    50941 aacttacaac taaaggcata ccgcaaggag gaataatctc cccaatgcta atgaactgga
    51001 cactggatgg acttgaatca ctgataacaa caaccattgc taacgctaaa gttagtagtc
    51061 atccttgggt aggattcttc ggttcctcag aaaaaaaagt gttcatggaa aaaaacgaca
    51121 tgcttacagg cctaaaaggg cgacggctca cagaaaaaat aggaactaga gcgaaagtat
    51181 ggttcgtaag atacgccgac gactttatcc ttggaacaaa caactatgaa tacattccaa
    51241 ttataagaga agcaatcaac gcttttcttg aggagagagg tctacaactc tcaagcgaaa
    51301 aaacaaagga aataacatgg aaaatgggtg cgaaattcga ctttttatct tggacctttc
    51361 acttaattcg ccccaaaaaa gtgaattgga tagtagcggc ccccaaagga cgagctggtc
    51421 gattaacgga ctggattggc ctttatgttt atccatcacg taaatccaca gctacactac
    51481 gatccaaaat acgagccatg acgaatataa ctcaaacacc caaaccgata ggattgatcg
    51541 tcttagaact aggccaactg cttcggggat ggtcaaacta tttcttcgga gggaaacagg
    51601 ttatactacg tcaggccctc gatttcttta tagctaagag agccagaatg tttctatgga
    51661 aaaaatacgg taactcgaaa tacggaacag caatcgaacg gcacttaaaa ttgaatggcg
    51721 tgtgggctcc atttcacacc aagacacata gcgatgggac cggaatcaac caaataccga
    51781 ggttgtggaa acagaacccc gagattcctt ggagcctatt agaaccaaat cgcgaactcg
    51841 ttcaaaccag ctttctagtt aacccaatcc cctatcttcg acgcaaaatc ctattggaca
    51901 aaatgaaaaa agtgaaacaa gcattattac tacacaaaca acatgaaata tgtccactat
    51961 gtaacgaaaa actaattaac gagaatttta cgatagtagc ggagcaacaa cgccctgacg
    52021 cagacttatc tactaccctt tctttaagag aattagctct tgagcaaagc gtgggaccat
    52081 ctgtactaca acaacgctac tcatggaatc gagctccttg ggcctcggaa acgaaatggt
    52141 acaaaggact acatgtcgat cacatcgtcc cccgaggact gggaaaagag aacacgcggt
    52201 tgaagcctat actagaatct ctcgataaca agcaattagt acataaagaa tgccataaga
    52261 cacgaaaaac gccgatcgac ctaaaattac tccaagtcta caaacaactc attaaaaaga
    52321 cagtagaagg ccatagtaac tcacctgagg catcaaagaa cacccagaac cttctggggg
    52381 aagctcttat taaagttctc aacgactcaa gcctaacgcg atattatcaa aattgccgca
    52441 cagcccaaag ctttcaatcg atcaagcatc aactccttgg aaaggcgaaa actgtgcaac
    52501 tcgaaagacg cgaacccgtg aaacgtcgaa gatcacaccg cctagacaat ataaaaaaag
    52561 tattagatcg gaaatcactg agaaagcgaa actaggaaag attacgaact cacaatgaaa
    52621 aacagaaaac attcctgact aactgtgcca aggcacgtag cagttagtca tcccaaagag
    52681 ccgtatgcgt cgagaggtgc atgtacggat ctgtgtcggg gctttcgggg caacaaaccg
    52741 aaatcgtcta tgacaatacc tctcgggtat atcttctata ctcggttcta tcaacttcat
    52801 cacaagtgcg ccgcgcgaag cacacattcg gcatgggacc tctacccagg cccatcgtat
    52861 atgttcgact cccataaact ggggatatac gcagcaatcc aatgcggcag ctcgggccaa
    52921 aaacccactg cgtctgcgag cagttggaca aaggaggtgt ctgatggggc tgccctcatc
    52981 ggagatatct ctcagctggg gtgtatacgg tcaggataac gaatttgata cgcgcatacg
    53041 gcctgagaag gggctgcata ccctaagcag aatatgtcgg tatgtacgtg gaactccctc
    53101 atgcagggat acagctggag acggtgttgt gaacggatcc agtggtcgag catccacgag
    53161 taactttagc aaaaaagaca gagcgagcaa tcgccaaagc gcgcaaagac ctaaaaacac
    53221 tcgggaagtt gcgagtaagc aacagaaaaa cacgaatgtg gagcaaccgc gggaaggaac
    53281 cgcccaatcg gggcggactc ggaggtcccg taatagcaaa ggggagggaa accaacctaa
    53341 ccagattgca aaggggacca tcccggacac gttccatgaa aaaccgtatg tccctagcga
    53401 aaacggcccg gaaacagcaa agtctactgg tcgtaacccc tttcgcaagc ctacccgtaa
    53461 ggatggttgg cggaccggtg ttagtacata tgcgtcgctc atggtaaaag actgcgcaac
    53521 tagtcaagga aaatacaatg gactgatcaa tataatatca gaccccgaat tcctgatcgg
    53581 ttgctatgaa gccattaaag gcaaacctgg taacatgact cccggtataa acaatgaaac
    53641 cctagacgga atagatagaa cctggttcga aaacatcgct gaatccctaa aaaaaggcca
    53701 attcgaattt tctccggcta ggagagtcca aattccgaaa ccgggaaaaa cagaaaaacg
    53761 ccccctggga atcgcatccc caagagaaaa aatagtgcaa aaagcgctgc aggtggtgct
    53821 ggaagcgata tgggaaccga tgttcctaga tagctctcac ggtttccgtc ccaaacgttc
    53881 atgccattca gcactgaaaa cactgtacct aaaaggcagc caccactctt gggccatcca
    53941 aggcgacata accaaatgtt tcgactctat cccccacgat atcataatga aacgcctctc
    54001 gaaaaagata acatgtcagc gaacactcga actggtcaac aaagcactga gcgcaggata
    54061 cgttgacccg gtaagcggaa aaataatacg cgaaaagaca ggcacgccac agggaagcgt
    54121 tctgagtcca ctactatgca acatagtact ccacgaatta gacaaattca tgcataaact
    54181 gcaagaaaga tacaataaag gctccaaacg acaagaaaat atcgcctaca gaaaagcccg
    54241 gcaaaggcgc gaaaggtcag ataacaaaga agacaggaaa cttcaactcg ccataatgag
    54301 acaaacacct aaaggtgacc cgatggaccc gggttttcgt cgtctactct acataagatt
    54361 cgcagatgac ttcttaatac taatagccgg cactaaaaac gaggctatac gaataaaaaa
    54421 agaagtttcc aatttacttt cacaaaaatg cggactagaa ctcaacctat ctaaaacgac
    54481 gattacacac actgccagcg agtggatcta tttcctcgga gccatgtgca agaacatacc
    54541 gagactaaac aggccatttg taaagtccgg aaattcgacc acctaccgtc gtgtccacac
    54601 acgaatgatg atcttcgctc ccatagaaaa attgctacta aaactaaaaa agaggggaat
    54661 tgctaagagg agtagcggcc atggaatact acgccctaca gcactccggg gtctgacagg
    54721 catgggacac gccgacataa tagcattcta ccaacagaag atcacaggga tactaaacta
    54781 ctactctttc gcgggcaaca gagcaaatct aagtaaagtc gtctggtttc tacatcagtc
    54841 ctgcgcgcta acgctagcac taaaatacaa actgaagaca atcagacgca ctatgaacaa
    54901 attcggaaag acgctggcat gtccaaatac aaagaaggga cttatgcttc cacacaacct
    54961 acgtgcgaca cactacttta atacaacagc ctcagtgcca actccggaag cgataataaa
    55021 aatatcttgg gccaacaagc taacaaaaac ggggttagga aaaatatgtg ctatatgcgg
    55081 gaccactact gttgagatgc accatgtaag atcagtcaaa gagattaggg cacgtatacg
    55141 cacaggcgaa gtcacttatg aaaaatggat tggagcgtac aaacgtaaac agattccgtt
    55201 atgtgtcgac caccatcaaa aatatcacaa gggggaactg aacagggagg aaatgtcaac
    55261 gatagctaac tatacatagc tatctggcca aattggacaa aacagtatta gtgtctcgga
    55321 ggagagccgt atgacgggaa actgtcacgt acggttcgga gggcagcagt gtctgacccc
    55381 tacccatctt caatatgcgt ggtcctggaa tgactatgca tcgactaccg ttatttgttt
    55441 ggtctgtttt agtaacagca tttctgcttc ttttatcact tcctgtgtta gctggtataa
    55501 tagtgccaga aggttgcgtg agcaacctgt tgaatttggc aatatgctga aaactccaat
    55561 attaagagca atcagcaaga agcttaaaaa aaaatgaatc atgatttaca aaaaagataa
    55621 agcatcttca gagactatat gccaaacatc tttctctacc agcaccccgt tagtaaatga
    55681 gttgaaaaag cttgattttg gcgcgaagca cttctttggg cttccacagg agcaaaaagg
    55741 ttcttattta gctggactta ttgagagtga cggatgtatt atagtgcctc atagaacaag
    55801 aacagataaa ggtcaaaaac tatatccatc tattcagatt tgttttcatt taaaagatga
    55861 acctcttgct aaaactattc tattattttt aggctctggc tccattcaac gtaacaaacg
    55921 aactgtcaat aatatcaaaa agttatccga aagtgtgacg ctttctatta acagtcttga
    55981 aggattacga aatattgtta cttatcttaa tggacatatg cgtacatcca aaaataacaa
    56041 actttacgac cttattgatt ggctttacgc atatcaccct aaattattta atcagaaacc
    56101 gccaaaacta gttatagaca ctagttctct tgtaaccaat gcttggtttt caggctttgc
    56161 tgaaggagat ggctcttttc agatacgtgc cactcgtggt cttaagtatc gtagaacagc
    56221 tatttccttt gaattagaac aaagtcaatc tacggaaaat gttcaagtaa ttatggaaaa
    56281 gattgcacgt gagcttacac tttcgaatat caaagcgact tgtcagaata aaaaatggcg
    56341 agttcgctca cagagtcttc taggtcatgc aaatctcata gcttattttg ataaataccc
    56401 actctatgga actaaaatac aagattattt agattggcgt actgtttatc aaattattaa
    56461 aaacaaacaa catcttcacg aagaaggttt tgcaataatc gaacgtatta aatcaggcat
    56521 gaataataag aggataccaa ctcaaaacac tagtgattct tgaaagatga agagatagtc
    56581 caatctgagc aatcttgttc agtatgaagc tttacaagct tcaaggctat tactatgtta
    56641 ctgacagacc gtagggcgac cgcaaggtta ctatatgaac tgctaagatc gatccatctt
    56701 agctacccga gacttgcccg ggtaaatcac accagactaa ccgacctgta tcaaagcact
    56761 acacgtcgag accatagcat gtccggaaag ggagactcag ggggtgacta ccccgaggcc
    56821 gtttcccgag tgaatcatga tcgcatagtt gaatgggtta ttcgtgaatc cgagaaccgt
    56881 acggggatgt tgaccgctgc catccagttt aaaacacggg cagactactc gaacgctttt
    56941 ggtttcgatg aaagtgttcc agcaaataga gtagtgacac cctacagcgt aggggaaggt
    57001 tcggaaggac aactaacgcg atctactaga acctccgctc ccaaagagga ggctccttta
    57061 gagcatatag caacatcggt gaaccacctg acatcatatt tggggactac taataccagc
    57121 ctcatcgggt ggggcagagg acccgtaata cctgcagagg gaaggggtct aagggccgcg
    57181 ctttccatgg cacggctata ctctacaaag tccgagtctg cgacaccgct gcagagcagc
    57241 aacaaggcag tcgacagatt aaagacacta tggaaaggta atgcaaatga tcctgaattt
    57301 gtcaacaaag gattatggca actacttaaa gacatggatc tatggatagc tagctacaag
    57361 aaactagcta gatctcccgg ttctatgact ccgtcgatcg accaattaac gatcgatgga
    57421 acttcactcg aaagtctaac cgccctccgg gatagcgtac taaatcaatc tttcgtcttc
    57481 ggagtcacaa aaagggttat gatacccaaa ctttctccac ggcgtttcga aacgccgtcg
    57541 gcgcctggaa aaaaggaact aagacccctc ggcataccat ccttccaaga cagactggtc
    57601 caggaggtgt tccgatccat actagaagtt atatacgaac ctatattctc caaccactcc
    57661 cacggattcc gcccaaacag atcccaacat accgccttga gacacattag agcccagttc
    57721 accggattca cgtggtgtgt ggaaggggac ataagtaaat tcttcgactc tatggaccac
    57781 caggttatga ttaaattaat gtcaaaaaag atttccgacc gtaaattctt gtactttata
    57841 tcaaaaatgc tcaaaacgaa agtcatggtc caggacccca agcatggcaa ctccaaggtg
    57901 ataaccaact ttgtgggatc cccacaaggc tctatcataa gcccaatctt atcaaatata
    57961 atgcttcacg aattcgacaa gttcatcgag gactatatcg gaaagtacaa taaaggcgcc
    58021 ttgtttcttg gaaagaaaca agtgctttgc acctctaaga agcgaaacaa tgaatatgat
    58081 aaactgtgcc gtaaaggcgg agctaaacta gcacgtacgg tcaaatacgc tgatccgttc
    58141 gatgtcaaat tcaagagaat gggatatgta agatttgctg atgacttcat catcagtatc
    58201 gacggaccca gaaacgacgc agttatgata aaaaatgact gcgcaaaatt cctggcggag
    58261 catctcaaac tgaccctcaa cgaggataag acattaatat ctcgccatac agaccgtata
    58321 ggcttcctaa gttacataat ctgtaagtca gttgctaaac cttacgaata caagcggcga
    58381 tatcacggaa tcgaaaaaac ggtgaaggtc ctcagaggta accgagtcta cttaaaagcg
    58441 gacctaaaga aagtcataac aagactcagc caaaaaggat actgtgacgg aggcggtagc
    58501 ccactaccga acttcgccca tctgcaagaa ccacaaggga cagctattca aaaggtctca
    58561 tggatactca acggattagc tagctactac caccttgcag aaaacaaaag acactttgtc
    58621 tcgagaatca actacatcct gaggttctcc ttagccaaac tgttcgcggc aaaattcaaa
    58681 ctccggtcaa tggcgaaagt cttcgccatc gctggaaagg acctatctat cccaataaaa
    58741 acaaaggccg gtactattgg gaccaccgac caagaactcg aagacaacat cccatcaaag
    58801 atgaggaaaa ccgaaagaaa gatcaaagga gtgcctttca ccaaatacaa ggatataaaa
    58861 ggacccgact taaagccgtt ggcgaaggac ttcggcaaga gaatcatctt cggagactca
    58921 acccttccgg atccactgat atctctcaat tggagaacaa gtcgcggtac cctcgcactc
    58981 aactcgatat gcgccatttg cggctcgaac gaaagaattg agatgcacca cattaggggc
    59041 ctgaaataca tcaaaggcaa gactcccgtg gagctaatga tgatgaaagc aaaaaggaaa
    59101 caaattcccc tctgccgcat tcaccaccta gaggcccata aaagaggacg atccgctaaa
    59161 cgaagcaagc aaaccggaac atgtaaaatt ttcatagtta agataagtag agttggcgag
    59221 ccgtatgatg ggaaactatc ttgtacggtt ctgagagcac tttagtagca ctcggtctgg
    59281 cccgtaggcc ctgagttgcg aactcttgac tctatacttt aacacaactt tttttgatcc
    59341 agcaggagga ggagatcctg tattatttca acacctcgaa caaggggctt cgtaatatta
    59401 cgaagaattc cgactaaatg ctggaaaccc cggagcaaca cggacatctc cgggcaatca
    59461 gcagggaagc atacagtagt gaaagttttg aatgtgtttt cttaataaaa accaatctct
    59521 tttggcaaac acggtgttgt atgcgccttc aacgactcta cgtcggtgtg ttatttcaat
    59581 aacacgtgaa agtgatagag tctgaacttt gtggcaacac gaaggcgccg atctaagtta
    59641 gctgtagagc tttgaatacc gaaaaatttt ttggtaaact gtggagtaac gataaatcgt
    59701 ttccaatttc tcttagaaaa cgaaaggagt aacaggtagc tcgtccaatt agccggtaag
    59761 acttgtaagg agtatgtcgc tcgctatcgt gtatcgcgag ctagcactct cagtcggcac
    59821 cttgaaaaca cacattcaag taaccaattg cttttggtcc taaagcttca aaagccgaag
    59881 agccgcgttt gatcgaaaga tcaaacttta ttatttcact atatgcgcga aattgtaaat
    59941 catagccaaa actggatcgt acaaaaacgc tgaaaagtaa aatttggaga tctatgttgt
    60001 ataacgcgca gggaagctaa tatatttagt cacgtacatt tagtcttgct ccagcttaca
    60061 gcttatttca ttcaatagcg tccaaaaacg aagcgcaaag cgaataacac actagtgttc
    60121 ttgcgtttcc tccgttacgc ttcggaacgc tcgtgcctcg cgcgaaggga taaaacacgt
    60181 tggtatattt aggtaacttc aacgagcgaa gctgatcatt taaaaaggta gcaaattcta
    60241 aagataaatc gttgattgat tggatgcccc tcagagacta cacgtaaaag aaccattaaa
    60301 aaaaacacaa tattatgaac aaaataaatg atatgtcttg ggactggtta gctggatttg
    60361 ttgacgggga aggatctttt catgtgtcaa tccgaaaaag tgcctcattg aatccaacaa
    60421 ttgatcgacg ttttgccata gcgcaatcaa gtaaagatcg agacttacta gtaaaaattc
    60481 aacaattttt agatgctggt accgtaacta aagctaataa acaaggggtt tgtcatcttg
    60541 ttatttacaa tgcgacaaaa ctttctcata tattaaccaa tttggttcca cgattgcaaa
    60601 gcattaagaa gcataaagct gttctttttt tggaaatcaa tgaactttgc agaaaaaaag
    60661 ttcatttgct aggagatctc aatttaatca aggatcgtat ctctgaattt tatggcaaac
    60721 ttaatcctgg acaaagtaca aataatgagc cactctcacc tgattggatt cgtggttttg
    60781 tagaagccga aggttgtttt ggtgtaagct ttcataaaag ggaacgtggc tataagcatc
    60841 aaattagagt acgatttact attggcttac attcacgaga tcgattacta ctaattagaa
    60901 taaacaattt ttttttggta gggcatgtta cagttcattt ccaaagtgaa ccaaagattg
    60961 cgttaggaga acacgatagt gttttccaaa caggtagtta tcaatattcg gtagaatcta
    61021 tcaagtcaat aaatgagaaa attattcctt tctttgaaga aaagtctttt cacggtataa
    61081 aaaagcattc ctttgaactt atgagtaagg ttgcgcgaat attgaaagat aagcttcatt
    61141 taacacctga aggtaggaat cttattgaaa ctatggttaa agattacaga gcaaactagt
    61201 ctgtgacaaa caaaatattg tgttggttca agacatagtc cattttttaa aaaaagtctt
    61261 cggtcatcct gaggtgtaca ttttaatcct tccgggcttc ggaagggcga ccgtgaagtt
    61321 gccaaacgta atgcttagtg gcaacgaagc cacaagacga cacagacatc cgtgtcgaat
    61381 cggatacgac ttatcttgcg gtgaagaact cactcaagaa acaatagcat gtcgtaaaaa
    61441 ggaaaccctg gagctagcca cttctaagac gtttctgaac cgaacctttg atcaacagtt
    61501 gagcgtgcct cgcaaacgtg agatggtggc aggatgcccg actgagcgtg ttcggcgaga
    61561 tcatgtgggc gccatcggtg ctcacatgac aacacagcgt ttaaccttat ataacattgg
    61621 atcccgagat ggtgtatctg gatggagaag gttaccacat tccaagatgg actcacatca
    61681 aaagcgcact gtttggtcga tatgctgcat tgacagtaag ggaacgattg gcagaaccgg
    61741 tgaccccctg accaggaact ggtcagaggt acagaggctc cgtagtacca gactatatgg
    61801 aaagggagct aaaacgacgg atgaggacgt cgcatgtgca agcagcatta ctatgaacca
    61861 tgtacgctcg gatgagcctg ggtctagcac cccgaaatac atggccagaa tgaatgccat
    61921 ctggaatctt agcaaagaag gacatacgcc tataaacgga ctgttctctc tagctaaaga
    61981 cataaatttg tgggtggccg cctacaagaa actagcgcca aacccggggt ctatgactgc
    62041 tggtggcgcc ggtggaacta tagacggcac ctccctctca acccttaaaa gattgagaga
    62101 cgcagtaatc tctggcgagt tccagtttgg aataacgcga agagtatata tccctaaaga
    62161 aaaaggtgga aaaagaccac tcggaatacc cgaatttcaa gaccgcctag tacaagagat
    62221 actacggact cttctcgaaa tagtctttga accacgcttt tccgaagctt cccatggatt
    62281 cagacctgga aggagtcaac acacgtgttt aaaatatata agacgaacgt tccaaggggt
    62341 aaactggatc atcgaaggag atataactaa atgttttgac actatatctc acccagtatg
    62401 tatgaaaata ttggaaaaac acattcaaga tcaacgttta attcagttag taggaaaagg
    62461 gcttaaaacc aagacactaa tgcccgatgg caacatcgag aaaaccctta ccggcacacc
    62521 ccaaggggga gtactgagtc ctctactttc taatatcgtg ctacacgaac tggacatgtt
    62581 tgtcgaacgc cttaagaaaa tcgttgaccg cggcaagaaa agaagacaga acccactcta
    62641 ttctcaatgg atgggaaaag catcttacct ccggaaaaaa ggcaagaagg aaatggtgaa
    62701 agaagcaatc cgcgaagcgc gcaaagtggg ttatggcgat ccctttgacg caaaatacct
    62761 caaaatagta tacgcacggt tcgcagacga cttcctaatt ggaataatcg gaccgaaaag
    62821 actggcacag cgaattcgcg cgctagttgc caaattcctt cgcaataggc tgaagctgga
    62881 acttagcctc gataagacga agataactag aactaaagat aacaaaacac cattcttagg
    62941 atacttaata agctacagcc cgactgtagt tttcacctct tgccgtagat accaaggaaa
    63001 atggaggaaa ataagagtac acaaacaagg cataatgagt ctcctgattg atatgccaaa
    63061 agtaataagc cgacttcata acaagggatt ctgcgaccca aaaggaaacc cacaacctaa
    63121 cttccgttat cttcatgacc cacaaagcta ttccgtcagt agattaagct cagtcctgcg
    63181 tggactcgca aattactacc acctcgcaga aactaagcgc agaggaatag gcagaataac
    63241 atacattata caacactcat tagcacaact gttcgcagcc aagtttaaac ttcgaacgcg
    63301 ggcacaagtg ttcaaaagag caggtcgcga cctatccaag cccatcttga ctaaaaagag
    63361 gaaggtggct gcgggcacta ctgaccagca gctaaccaaa tgggccgagg aggctggagg
    63421 gatagtcacc ccagctccta tcaggctacc gtacacgaaa agttgcgaaa tttcccctcc
    63481 agacgtgaag tccctctcat caaactggaa ggctcaacaa ccaataaaag accccttaga
    63541 aatgttgaac tggaggtcac tccgaggaag aaacctgcta atctctcctt gtgctatctg
    63601 tgggagcaat gaagaagtgg aaatgcacca tgtgagagga ctgaaagata taaagggacg
    63661 aagtctagtg gaacagctaa tgattgctgc gaaacgcaaa caaatccctc tatgtaagaa
    63721 acaccacatg gaggtccacg ggcgaaagga acgctagatg cgactgaata gtgcttgcac
    63781 tggcgagccg tatgatgggc gactatctcg tacggttctg agaggacttt agtagctact
    63841 cgcaatgaac gtttgtcctg ctgtgcctca caacgcgcga agcgaggaaa cgagcgtagc
    63901 gagtttgctg cttcaggcca aaaacgattg cgaatagtga actcttcact ctatttatta
    63961 gtcatattgt atcaactttt tctcgaaaac ctgtttttgg tccagatggc ccttttttga
    64021 atatttattc agaatcgcaa caaactatat gcggggagtt aagaagtaga ttgttaaaat
    64081 tactgaatat acaaaatact atgataatta aaatgttgcg catgagattg tcggaatagg
    64141 ccgcgatagt gcaagcgacc agcgaacatc tttagtaaaa atttttgtat ttattgataa
    64201 tccgcaaata actgatgcac agtatgtgct agtaaaaatt tcagaggcca tatgtttgtt
    64261 tttaacaatt accttatgca aaaaacaaaa tactaacttt tcaaagagaa acatgctagt
    64321 attttggtgt ttagtcttta accttatatc ttttagtcat agcagtaata aacgatttac
    64381 aattatggaa aacaaaaaat ttaatgaatg gttagctgga ttgattgatg gagatggtta
    64441 ttttcattta tctaacaaag gatatgctag tttagaaatt gtaatggata ttcgcgataa
    64501 acattgttta tttgaaatta aacaaaagtt tggaggattc ataaaattaa agtctggtgt
    64561 caattttgtc agatatagat tgcataataa aaaaggctta ttggatttaa ttaactctat
    64621 taatgcttta ataagaaatc aaataagatt aatgcaacta aaaaaaattt gtgataaata
    64681 tgatattaat cttattgctt cagaatcttt atcctataat aatggttggt tgtcgggttt
    64741 tatcgattct gatggtagta ttcatttaaa tttacaatca gatcagatat taatttcagc
    64801 aggtcaaaaa cacagattat tattagattc tttagttgtg ttatatggtg gttctattta
    64861 tgcacaaaaa aaaccattag catttaaatg ggtagttttt aaaaaatcag aaatattaca
    64921 attattagat tattttcaaa attatccttt acgatctgct aaaaaaaaga gaatatcttt
    64981 aatttcgaaa tactttttat taaaaagttt aaaagctcat ttagctttac ctaattcgat
    65041 tcttggaaag caatggaaat tctttttaca aaattgggaa tcttatactg atgatctaga
    65101 taatcaggtt tctgaatagg caattaaggt tttgttatta aagagatggt ccaattccgc
    65161 ctttcatagg cggcaatttg tatcttggaa tggtttatgc aatgattagt attggtgttt
    65221 taggatttat tgtatgggct caacgtgagg gccccttttt tggtgacaaa aaagttcaca
    65281 acttcgctat atgctggaaa cgccttagag cgcagagtcc gatcgaggaa acatctctgc
    65341 gattggccaa tcagccggaa accgtaagct ccgcatggga gttgggggag cgagcaaagc
    65401 gagctgggaa acgagcgtag cgagtttccc cagcgaagta tgactcattc cccagcgaag
    65461 tacctagcgc cgaaggtcgt aaaaaaaaaa cacgtagtgt ttcggcgtag gaaactcgtc
    65521 aaactcgctc ctgccccttt gtcgcacctc gccttactta gggggatacg cggagactcg
    65581 ggatcctcag agaccagacg cgaagtcatt gtgttagatt cgagtaaacg cttcgcgtaa
    65641 actacgttcc gaagcgtagc ttcggaacgc cgctaagcga cgaagtcgtg gagcgaacgg
    65701 aaaaacacta ccgtgtttgc tggtcacacc tcggatgaac taatgaatga tagagtccgt
    65761 ccctctttga aagaagggga ataaaacgca tcacatgttt acagtagggt tagacgttga
    65821 ttctgttgag tcggggatag ttgtaaagct atctcaaatc accgggctat ttgctgggaa
    65881 acccttaaat tcttggtcct actatcaagc cacctgtgct atgatgccgc ttaggcgcct
    65941 aacgaaacga ccgataggcg aaaaatccaa gaacaaaaac aaacatattc aagtttgtct
    66001 actctctatc aaggagagca gaccgccaca caaagtgagg cggaagggca atcagcagga
    66061 aaacgaaagt tttatccgat ctctgactac gcacctaaac atcgaaagcc aagctcccca
    66121 gacgaatttg gctaccccca gcgggcttga ttgaaggcac gttagtgttg tttttcaaaa
    66181 aaaaaacaag gtgatggaga aaagagatta gagattgtgt tccatgaaga tgatgtagct
    66241 aatgcttatt ttattaagga aatggttgga tttgggacag tcggtaaagt taaatacaaa
    66301 aaagccatca ggtatatact gcgacacatg acaggtttgc gaaaagtagt aaccttgtca
    66361 agagacaagt ccttcggacc ttttttttta agaaaaaaaa agtcctccgg accttggtaa
    66421 atggtaaatt taaaaccgaa aacaagatag ctcagtggaa aaaacataat tatgagcaga
    66481 tttttggaat aaacatttta cctgttgatc aaagttcatt gctttctaat cattggctag
    66541 ctggttttac tgatgccgat ggttgctttc atataagcat tgtcaacagt tccacataca
    66601 ccacaggtaa gaggataaga ttggagtata aaataacaca gaaggatccc actgctctca
    66661 aaaaaataca acaagtgtcc ttttgtaaaa aaaaaattat gtatcgatat tgttctataa
    66721 atctgaatgc cgcttaccag gttattagct attttgatac ttttcattgt aattcatctc
    66781 ctaagctagt agattttctt aaatggcgaa aggtatacag aattattcaa cgaaaagaac
    66841 acctaacatc caaaggacta gaagaggtgt ttattataaa aaaagataaa ctaatggaac
    66901 atcacgagta gaatccccag agactttatg cccggcacca gtgaaaaaga gactaactag
    66961 tgacaaaata aaaaaggaca cagcgttaca aaaggtaggc cgcactaaaa gcactaacgt
    67021 gtctcgcggt cgttcaactg gagaccttcg gtgtcctttt ggtcagcctc gctgcgtcac
    67081 ttgttttttt tttcagttaa ttagtagcat atactcaaaa gagatgctgg acttcctggt
    67141 tgaagataaa gtccgatgcc atcaggaaat tggtggttga attgacacgc gcctacttta
    67201 ctgcagctac tatgattata gcagtaccta caggaataaa aattttcagt tggatcggtg
    67261 tgccgttgtg tcgacacttc cgttgtttaa aaaccgggat cgtttctatg tttcacggcc
    67321 cacaggaccg tgatagtccc gtaaaacact tctcccgcct gggagggcta tatactccag
    67381 ggcgaagcgg agaagaaagc tccttgcgcg gtgtaggtcc ccgctacaaa ggcaagcaag
    67441 ttacgcgacc caaggataag ataatgaact tgaataaccg cccaaccgag ggaaatgtct
    67501 ctctgacccc aaataacctt ctaatgagtc ggacaggtca cgacttcctt ccgcgatcca
    67561 aaggaagtct aataggaatg gacctgggaa tgcttaatga aagcagatgg tggcaaggtc
    67621 ctaaaggtcg cattggcgga atactcgaaa cttcgggagg gaacggatcc ctaaaaggat
    67681 caggccgcgg aggtcacaca gtaagtcaaa gaagcataac ttccaaggct gaaggagacc
    67741 aggcaaaaag tctgaaaaaa gtagccaatt gggaaactct catccaagag ggggaaaacc
    67801 agctggtcga aatgagtaaa ctaaaacaaa ctgacaatct tatcaaatac atcggacatc
    67861 ccgccatctt gatgctctcc tacgaactca tcaagtctaa accagggaac atgacccctg
    67921 ggattagcaa agaaactctg gacggaatga gcttgcgcaa gctagaagaa acttcgtcca
    67981 aaatactgga aggaacgttc aaattcaaac cttgtccgga ggacaagtcc tttggacctt
    68041 tttttttaag aaaaaaaaag cgaaactccc ttcggtcgtt tgcttcgccc tgtgggcctg
    68101 cacgtcgtat agaaatccca aaacctggga aggcccactg caaacgtcct ctgggcatcc
    68161 catccccaat cgtggtccag aaagccatgg aaatagtctt gaataacatc ttcgagccta
    68221 ccttcctcga cacatcccac ggctttcgtc caaaaaggag tacgcacacc gctctcctca
    68281 acgtagcaca gaaatttaat ggtgctacat gggtcattga aggagacatc actaaatgtt
    68341 tcgacaccat caatcacaaa cagctacttt tcagcataaa gaagcaaata aaatgcgaac
    68401 gaacctgcaa attggtatac aaagctctaa aggctgggta catccaattg gacaagttcg
    68461 tcgaacaaaa atacatgggg acacctcagg gaaacgtgct cagcccgctc ctctgcaaca
    68521 tctatatgca ccaactagac gtgttcatgg aagaccttat ggccaaatac aacacaggga
    68581 aaaaccgctc accatacctg ccctacttcc gcctacaaag acaaaaaatg aaataccaaa
    68641 aagcgggaga cttcaaagcg gccaaaaaga ttcggcaaca acaacgacgg atgcccacgg
    68701 gagaccccta cgaccccaaa tatcgacgcg tcagatacgt tcggtacgcg gacgacttca
    68761 tcgtaggaat caccggcccg tacagcatgg ccgtggagat caaggaaaaa attacacaat
    68821 tcctgaaaga acgaatgtat atggaactta gtagcgccaa aacgaaaata actcacttca
    68881 aaaccgggaa agtccacttc cttggggcag acataaaacg cccagggaac ccgaaagaaa
    68941 taagttcttc gaacctccaa tcgaaacccg taagaaccat gatcaaagct gggaaaaagg
    69001 tcaaatctcg cttttccccc caaataatct ttaacgctcc cattcaaaaa atactaaaga
    69061 gaatggtaga acgcggattt atgcgctgga acaaagaagg tactcaatgc gcccctagat
    69121 ctgtaggacg attgacaaac ctggaccacg cagacatcat ccgttattat aactcggtga
    69181 tccagggttt tttaagctac tatagtttcg ccgaaaacat gaatgaactc ggaaatctca
    69241 tccacggcct aaaacactcc tgcgccctga cccttaccaa aaaatacaaa ctccgggtgc
    69301 ggagtaaaac gttcgctaag ttcgggagcc acctacaaga cccactaacc aaactcaaac
    69361 ttggtattcc taaacatttc agagcgaccg gaagattctc cttatctaac cctgaattcg
    69421 ggatggaagc cttgcttcga tcttggacaa acaaactcac tcatacgaat ctcctgaaga
    69481 actgtgtggt ctgtggggct gcatgtgaag agatgcacca cgttcgcaaa atccgagact
    69541 taaagaaacg tctgcatctg tcatggttca cacagcaaat ggcggcaata aacagaaaac
    69601 agatcccact ttgcatagaa caccacaaaa aactccataa aaactcaatg accccaaatg
    69661 aacgtatagc cttcgcagaa gggataaaga aaatccgata aagacccaac ttgtcagcaa
    69721 gttttaattt tgctggagag ccgctatgaa tcgaaaggtt cacgtacggt tcggagggca
    69781 gttttaactc cgcaataggg gtttcagctg acccctacct accatgtggg gtggttctat
    69841 tgaatttaaa acacctatgc ttttcgctgt cgggtgggcg gccgagaagc tgccgaatgg
    69901 aatacttata aaaaaggcgt tgcaggcgta cgcgacgaaa tggacacgac tcaacggaca
    69961 atccgtgaca atagcctgtc gtgaaagggg atctctggga ctgaccaacc ttaggctgag
    70021 ccccgaccat agtagtggca ctacagttga actggtcatt agtgaagacg agatgcgggc
    70081 ggataagcgt atccgggcac caacggtctc aattctgtgc atcccctcat accactacga
    70141 accctatagc gacgtatccg tgcgcgcagg ggaaccaatt tccataaaga aaaagcatcg
    70201 gaagtccaac tgtaaccaca tgagggaggt cgagcaacag cgaggtctct catcaacgac
    70261 attcggtaga accggcgaac ctgaggagct tggattctcc ctcaggagca gagggtcctt
    70321 agtatccgct tatccacaaa tggacctggc aacaggaaag cgcttttaca ataaagcagc
    70381 agagaaggga tctaatacag cgaaccagca aaggggcgct gcacattcga agaagcttga
    70441 aagcgaagaa gcgggcttgg atgagcacgc acggaaaaca cttctacgcc ttcaaactat
    70501 atggcgactt agttcccggg acgacacgaa caaagtcgaa ggactttgga gactactcgg
    70561 ggacatcaac ctttggattg ctgcctataa gaagctagcg cccaatccag ggtctatgac
    70621 caaaggggga gctgggggaa cgatagatgg cacctcgctt aaaacgttaa gagcactgcg
    70681 agactccata ctggaaggca cattccgctg ggggataact cgccgcacct tcatacctaa
    70741 atttgctcca cggtgtttcg caacgccgtt ggcgcctaaa ggcgggctca gacccctggg
    70801 aataccagaa ttccaagatc gactgacaca agaggttctt agaactctca tagaaactgt
    70861 ttttgaacca agattcacgg aattatctca cggattccga cccggacgat cacagcacac
    70921 ttgtcttaga caaatacgaa gagattttcg gggagttaat tggtacattg aaggagacat
    70981 atcaaaatgc ttcgacaaaa tagatcacga caaactaata gaagctttag gaaaggccat
    71041 cgacgggaag caattcctgg ccttcattaa acagggacta aagaacaagg tgttattacc
    71101 agaagggaaa atcgaaacaa accttgtcgg aactccgcaa ggagggatct gcagtcccat
    71161 actatccaat ataatgctcc acgaactcga caaattcata attcgactac aaaaaataat
    71221 taacagggga gccaggcgaa aacaaaaccc agtctacagt aaaatccatg ataaacgacg
    71281 caaattccta agactcggcc tccgcaaaga agctcaccta gccctcaaac aagcacctta
    71341 tttcttggaa agaaataagt gcttcgcacg aaaagtgagc tattcagcat atgacgaccc
    71401 aaccttcagg agggttgtct atacccggtt cgcagacgac tttataatag gaatcagcgg
    71461 acctaagaag ctggctatcc gagtccggga actggtggcg aaattcttgc gaatccgatt
    71521 aaagcttcag ctcaatatcg ataaaactct catctccaga gcgaaaacgt ctaaaatagg
    71581 attccttgga tatctcataa atttagctcc tcaacatgga tatattaaca aaagaagata
    71641 taaaggtccc cattccttaa tgagaaaagt aaaggtagta cgcgcaggaa atcttaggct
    71701 cttagtggac acacgaaaaa taatttgtcg gctcgccgac aaaggctttt gcagcaaaaa
    71761 cggggatccg aaacccaact tccaatactt acaggatcca caaagcttca caaactcccg
    71821 aatggcttca cttataaacg gactaaatca atactacaaa ctcgccgaca accgacgctc
    71881 ggctattagc tacatctcgt tcgtcatccg ccattcaata gcgaaaatgt acgcggcgaa
    71941 attcaagctc aagacccgcg cacaagtctt cgctcgcgcc ggcaaagatc tttcgaagcc
    72001 tctcgaagct aaaaagggcg caaatcaatc cgttggagcc actgataaac aactaaagga
    72061 gtgggcagag aaagcagggg ggaaactcga gggatcaata cctgcaattc catattctaa
    72121 atacaaggac atacctaaac ccgatactaa gccactccaa aaagactgga ccccaaaaga
    72181 cagagaagac ggaactatgc cagacccact gagaaaatta aactggagat cactccgggg
    72241 cagaaccgcg ctaacaggcg tctgcgcacg ctgcggggcc aatgataacg tcgaaatgca
    72301 tcacgtccgc aaacttaagg accttgtcac ttcgtgacaa gtccgttcgg acctcaaaag
    72361 tcgaaatgtc gtcgagaagc tcatgatcac cgcaagaaga aaacagatcc ctctatgcag
    72421 agagtgccat aaaatggcac acggttggaa gtcaaacgaa taggagaatc cacgccatag
    72481 caattcgaat tggagagccg tgtgatgggc gactatctcg cacggttcgg agagaacttt
    72541 agtaactagt caaagtgaac gcagtaaact cgctacgctc gtttccctcg cttcgcgcgt
    72601 ttagcggctt tgcctggcga actctttact ctatttatat tcttgttcac tgtaggagga
    72661 cttactggta ttgtactggc caactcgggc cttgatattg cactccatga tacttctttg
    72721 ttattaacta gtaattttat aataaataat tataccaaag aacaattaaa acaatttttt
    72781 gttggattat ttgaaggaga tggtactttg acagttgata agttaagtat aaaatattat
    72841 agaattcgtt tagtaatatc attaaaatta tgtgaaaaaa atataaattt attaacaata
    72901 tttaaaaatt taataggggg aaatgtttca attaataaaa aatatgtaac tttattaata
    72961 tcttctaaaa aagagatatc taatattttt aaaatatttt tacagtatcc tctattaact
    73021 tcaagaaaaa tttgtcaatt aaattttgca ttaaattgtt taaataataa tgttaaaaat
    73081 tttcttgaag aaagaaataa taaatatttt gatcaaaatg atatcattaa acaaaaatct
    73141 aattttgtct cttctcctat ttatttccct tgttggttat ctggttttat tgaagcagaa
    73201 ggtcattttt cacttttaag atataaaaca ggtggtatta aaaaacatca atttcagata
    73261 ggacaaaatt ttgattatta tattattaat atgattaaat attattttga tagtaaccat
    73321 cgaattacat tagataaaaa taacattcat tatcgaattt ctataggtgg atatcgatct
    73381 aaatatttaa tttatcaaca ttttaaaaaa tatcctttat taggagaaaa atttatatct
    73441 tataataaat ggattataga ataattaata ttcaaagtat aaatcataga tctccaactg
    73501 taaaagtttt ttgtatggtt tttaattatt aaaattttta ttaggtgtca tgcggtcaga
    73561 ttgctatgga ataattattc cggtaagttt ataacttgct aacggtgaag tcttcattta
    73621 gataatttat aagtgaatta ttacgtcttt tataatactt ggcgttaaaa taaatatgat
    73681 aataccgtgg gaacctttaa tttttaaatc tatatatatt gatttaaggt taaatttgtt
    73741 atttgttaaa ggactccgta gagactacac gcaatcctat ttctttgaat ttagtttcat
    73801 ttaaatagaa aatatagtcc atacttaaac gaaagcttaa gatatatatc acctattatg
    73861 ttgtggctca ctttcattat ggtgcgccgt ctaacgtacc tatactgccg ttcccaattg
    73921 tcatcaccga aggtcgcgtg gaaaacgctc cggaactcct cgaaggaagc gttcgctcca
    73981 cttcgtctcg ctccctcggt gcggaaaaac actatcgtgt tttttctacg acctctacgg
    74041 taacagacat cactacctct ccttcgaagg aaggctgtct taaagcaact ggttcaccta
    74101 tgtcaaacca actgacaggg gaaaatagca cgccagtaaa gggggctgaa agagtgctcc
    74161 cgagctacgt tgtatatggt gaggctaacg aaccctttcc caaactcgca atggtcctca
    74221 gaagtggacg gatgttctgc atcatactgt ccctggtgtc cctcttttac gtaatgggtg
    74281 ggtcacagag gtggtcgggc ggtcaggctt gtgtcacaag tcttaatgcg agggggcacc
    74341 taaatacaac aagcagtatt ctacggaatt cgggatcgcc cgacagggga aacctttggg
    74401 gcgacggagg aatcgtagta gctaggagag gcctaactac ctttcaagcg aaggattcca
    74461 ggcgtctctc gaccaaggca tctgggccca cgggtcccga gaaattggtc gaactccgga
    74521 aattacataa ggctaatcct aaccatatct cccacaatct gattgacatc ctgaccgatg
    74581 tcgatctcct tatttacgcg tatggcaaga tcaaatccaa accgggtaac atgacacccg
    74641 ggtcagacgg ggtgacactc gacggtatcg acttggattg gttccacaaa acctcgcgag
    74701 agctggctac tggccaatac aagtttaaac cttgtcaaga agacaagtcc tgcggtcctt
    74761 tttttttaag aaaaaaaaag cgaaactccc ttcggtcgtt tgcttcgccc tatgggcctt
    74821 cacgcagagt agaaattccg aaatcgaatg ggggcaccag gccgttagga gtggtctctc
    74881 ctagggacaa aatcgtccaa gaggtgatga ggctgatcct agaagccact ttcgaagaca
    74941 acttctccaa atcttctcac ggttttcggc ccaacaaaaa ctgtcactcg gcccttaaca
    75001 tggtaaagat ggagtttggt agtgtatgct ggttcgtaga gggtgacatt agcaaatgct
    75061 ttgattcctt cgaccataac ttactaatta cggcggtcag cgccagaata aaggatcaag
    75121 ttttcatcga tctactctac aaggccctgc gcgctgggta cctagatcct caggggtcct
    75181 ttcgctcact gaaacttggc actccccagg gctcaatcat tagccccatc ttgtgtaaca
    75241 tctatctaga ccaactagat aaatggatgg agcgctacat attgtccttc aatcaaggaa
    75301 aaaagaggaa acaaaacggc gctcccgttg gtcacttggc tttcgcccct gaatacacta
    75361 aaatggtcag gggtaactcc tctcgtagcc cagaggaaag gagggcccgt gtgaggtaca
    75421 ttcatgagaa caaaatccga cagttcttgt acactgatca gtccttcaag aggctgcggt
    75481 acgttaggta cgctgatgac atcctactcg gtgtcatagg cagccgagca gactgcattc
    75541 aaattaggga ggacttcttg gagaaaaaac tgaaactaac cctttcgatg gccaaaacca
    75601 aaataacaca tgccacctac gacttcgcgc tctttttagg cactatgatc agggtaactc
    75661 cctatggcag caaacctatc cgccgtatta gccgcctagg cgaggagagg gtaactaaag
    75721 tttccacccg acctcaattg ctcgccccga ttccgaagct tgtcgagaaa ctccgcctca
    75781 gaggctattg caagaacggg agcctgggca acccaaccag ggttggcaga tacatccact
    75841 accctctcga gaccattata aacctttacc tatatattgc aagggggtac ataaactact
    75901 actcttttgt ggacaactac gctaggatga gggcgagggt gttatacatc actcagtact
    75961 ctctcgcgtt gacttttgcg tccaagctca aactgaggac ccttcacaag gttttcaaga
    76021 agtttgggcc taacctcacg gttaaagatg acaaagggaa ggtactggct gagtttgaca
    76081 ccagcaaatt ccccactagc gcccctggct tcaaactggg gattaattat gaccccttac
    76141 aatacgtaga gcatatgtct aatatcaccc gacgtaccta taaactacta gagtcctcct
    76201 gtcatatatg cggtagagag gagaatcttc aggtgcatca tgtcaaacat ctccgtaaaa
    76261 tggggaaaac cgtaatcaag gattaccttc ttgccgggat ggttcgcatg aatcgtaagc
    76321 agatcaccgt ctgtgttcat tgccacaatg ccatccaccg cgggaaatat gacggtccag
    76381 ccttataaaa taaccgagca tagagatgct ggagagccgt acgatgggaa actatcacat
    76441 acggttcggg aaggggtctc tgatcctaaa aagcccgcca agggctcatg ggttggttat
    76501 cctacttcac ttctttcaat gggagctgtc tttgcattat tcgcaggatt ttattattgg
    76561 atcggtaaaa tttcaggatt acaatatcct gaaacattgg gtcagattca cttttggata
    76621 accttcgttg gggtgaatct tactttcttt ccgatgcatt tcttaggtcc gtgctaggcc
    76681 taagtaaaat tcaactatat gctggaaact ccatatatct acgctgcgcg ccggatccgc
    76741 gcgcagcata ggtatatgga caatcagcag gaaactaaaa aaagaacaat aggatcctca
    76801 gagactacac gttgaacttc tttataaaga agaatagata gtccaatcaa acaaatttta
    76861 gttattaatt agatgtctta tttattatgt atgatttcca tttaaaacta aagattgcta
    76921 gccggtatgc ctcgccgtat tccagattat ccagatgctt atgctggatg gaatgctgtg
    76981 gcaagctttg gttcttacat gtcagttgtt ggtattctag tctttttctt tgtagtatat
    77041 caaacattaa ctagtaataa ccgatgtgct ccatcgcctt gggctactga acaaaattct
    77101 actacattag aatggatgtt acaaagtcct cccgcttttc atacttttga agagattcct
    77161 actattaaag aaacagtata atctttgatt aaagtaacac tattaacttg ccccttccgc
    77221 aaaggaaggg gtaagaggta taaaaatctt atatagtgac gaaaaacact acgtgctttt
    77281 cgtaaataaa aaaaaagtga ttttaaatgc atcaattaga tcaatttaca cacttaacac
    77341 aatttttttg gttattaatt ttttatataa gcttttatgt tttgttgtgc tataatggac
    77401 tgcccaaaat cagtcgtatt cttaaattac aaaaacaact gctatctaaa gctgtacttg
    77461 aaagaggacc tactactgac ctaattagtg ctaaacgttt gtttcttttt ggaaaacaag
    77521 gcgcccagcg agaaaaaaca gcttatgttt tttttctgcg ctctcttttt tttatcgtat
    77581 tgcgtgctac caattattgg ttttgtccaa aaagtgttat taactcgatg ccaaacgtta
    77641 cttacttatt cggctctaat atttttaatg ttcaatatcc actctttttt taattctttc
    77701 acaacaaccg cttattgcgc tggagaaagc aaaatagccc tcccattttt gacaagacac
    77761 ctttatctta cagagttcga gctagagagg aagacgaatt ggaagaggga ttttcttcaa
    77821 ggaggtccag caatgatgaa gagaacctcg aggtttctgg catccatggc tcttcaaacc
    77881 aagggtcgtc gccggcttca cctgacaagc aaaacaagtt tcaaagtgaa acacccttga
    77941 atctaaattt aaatctcggg gcgacagcca acgtcaactt aaatgttacg gatacagcgc
    78001 tcgcggcggc aatcctggcg ggaggagcag aattggtctc gcagctgccg aaagcggcaa
    78061 aactgactgg tgtcatcggg acgctggcaa ccgctgctgc gacaaccgca gcagcgcaag
    78121 ctattagagg ttacaatcag gaagttcagg cttctctcca ctatgagcat ctagaaagaa
    78181 tggttaattc aagttcgccc ttctcaaagc tcaatagtcc tagatcagag ttggagaata
    78241 atctaccgtt tgtcaaaatt gacaatccag tggaggcccg gcgatacaac agagacgcta
    78301 gacgacgtag ctagcccgag agacagtatt ttctctcccc tagaggactc tctgtctatg
    78361 aaagctgtta gggagatgtt tgagaaagct ggattgactt ttgagccgga aagcgattca
    78421 ttcgctgaag tgtttagaat ccttcagttg ttggacgttt ccgccttaat ttctataacc
    78481 cttcttagtt tgtatataat attctctatt cttagtcacg agaaaatatt caactacgta
    78541 gttgaaaaat ttcctttcaa aaaatttaga gcttggttcg aaaaaatcat gcttgttaga
    78601 agagcttcga atctgttatg gagatatata attttaatct gtgtactcgt taatcttcat
    78661 aatatgcatt tgctttgttt tgtcgctata ggaactctga agttagctct aaaatcgttt
    78721 aaataaaaga acgaagatcc ttgtttcgac cttcggttga aacaagtcct tcggtccttg
    78781 tttttttaaa gacaaggacc gaagggcgaa gcaagcgacc gaagggagtt ttgcttgttt
    78841 ttccgccagc aaaaacaagg caccgttagg tgagtcctct ggatctccca tggtaaagtg
    78901 ggctttgccc gcaaaaacgc acagcggtca aaaacactat cgtgttttcg ctgtagcgtg
    78961 gggcacgtta ctgaagaata ccctagcaaa aacagctcgt ctcgctcgca ttttagtcgc
    79021 gtgggagcaa ccaaaggagc gaagcaaacg cgtagtgttt ttcgagcttg gaaacttctt
    79081 acgagtttcc ccagcgagta tgactcactc cccagctcaa taacaggagg ccgactcgct
    79141 tcggtagctc gcaaaatgga gataaatcca ccatgaaaaa aactaaaaat agcgatgtca
    79201 aaacttataa gcttcaacca acaaggagtt ttgttccata aaattctctt agtcatatta
    79261 gtcgttcctt tacaacggtt ccttttgaaa gtttttgcaa ttaaaggcgt agctttcagt
    79321 cttttcgttt tctctctagt cttattcttc atgttacaat tggaatctat tcaggcgctt
    79381 ttaaaaaacc gtatcaattc attatttcgc acaagggcct tccaagagta cttactgtta
    79441 ttttttaaga tggaagaata tgtttctagc cccggtggtc gttggttcat aggccctatt
    79501 ttgtttttat ttatttttta attcatagct caatttgtcc tggacgattt ctttcaacta
    79561 tgcctatata cgtccatata taccactttc atggtctatt ttagtctaag aaattcgaag
    79621 ctatttaact cagttccact ttcatgggaa aatgcgctaa gtatgatttc atctagtttg
    79681 caaatgcaaa cgcctctcca aaataaaaca aataaagaat ataactttgt ttacatgtct
    79741 tcttttaaag ccaatatttt acatgcctta aaatatatga aagattcgat caggtgttgc
    79801 tttacgtcat ctccgcgccc aaataaaaca ccggaagtca ttgacggatt agcgacgcta
    79861 gccgttggga caggcgcagc agtggcaact actaggggca cgcttttaat tcaggagcat
    79921 gttcatagaa atcagcagga aatggctcga ctgaatcgcg agtcccaaga ggaaatggct
    79981 cgactgaatc acgagtccca actggaaatg gctcgactga attgtcagtc ccaagaaaaa
    80041 attgcgctaa tcgctaatta taagagttta gatgaatcag cggaaaggca aatacgcgaa
    80101 ctcggtgatc tcatccaaga ggccgtcggg gaaagaaaaa atagattggt tgctgagcgg
    80161 aacagcctta taagttctcg tgctcagttg cttaaagact gtagtagtag ttcagaagat
    80221 gatgagttac aatccaaagg gttatcagta cttttaataa aggataaacc aagtagcagt
    80281 ggtataacat cgcctgaaga atcgtctttg cataatgcca tttggtttgt attaagggtc
    80341 ctattttaga gtgcactaag ttaggcaaaa tgttcgatta tagtgcgagg caggccacct
    80401 ttgtttatta aaaacaaggt gcgctagcat tatcactccc ttcgggcctt aaaaaaaaag
    80461 gtcgaaggtg cgtagctacg tagtgttttt cgatttatca gataaatcac ctttttttaa
    80521 ggtgctcctt tggaccttaa aaaaatggtc cgaaagtttt cataaaaaaa aaaggtccga
    80581 aggtacgaag tacttatttt tgcgacagca aaaataaggt acgaagtgct tattttgcga
    80641 cagcaaaata aggtacgaag tacttatttt tttttaaaat aaggaacgaa gtgcttattt
    80701 tgcgacagca aaataaggac ttgtcttttt gacaaggaat ttattacttt ttttagaaaa
    80761 acacgtagtg tttttgtatt tatagcaaga taaatcacct tgtcccaaca gggacaatgc
    80821 tggcgcacca gggaggaggt gcgagcgaag tgagcaaaaa agtgcgaccg aagtgagctc
    80881 tcccaagaac acgtagtgtt tttggattta tcaccccttc gggccggatc aaaaaatggt
    80941 ccgaagtcct gagctacgca ccttaaaaaa aaaggtcgta ggtggcagtg tttttgactt
    81001 tttttttcct aaaaaaaaag tccttgtccc ctcgagacaa gtccttgtcc ccctggacaa
    81061 ggtcatttta atacttcgtc attcgtcatt ctacgcgtca agcgggcttt gcccgcaaaa
    81121 aaaacactat acgtgttttc gaataagtat ggttcacagg gggcagtcgt tctgggtcta
    81181 tcagtgccaa ctttttggta tttcggcaca gaccaggtct tctatatcaa aagggtactc
    81241 tacggtcaaa ccatcagtaa tggtggagag atctggaata cccggggcac gaatagcttt
    81301 ccaattcttt cattatttca ctgcttggat cccttgttcc gtaactgagt acttctccag
    81361 ataggcaaca cagcggggga agccccgggt ggtagccaaa aaggaatatt gcggaggtcc
    81421 caagcaaaaa aagtgcggtg tgatacacag ctggaacggg ccgtaggcgg gccgtgtacc
    81481 ctcgcattga atccatttgt cgaaagaata gaaaagtttc catgagttat agaggtttat
    81541 cgcagggcaa gttttatgac ttgcaccaat gctctccggg tgaccaagat aaaaccgatt
    81601 attagtcgag agactcataa ccggttttgg gctatgaagt actttcatgg tgttattttt
    81661 attttaacca agtgctctcc ctagcaggta ctaggtgcct aaaaaacaga gttgaagtcg
    81721 ccttttttct ttagatgttg atcgatcggc ctgttgattg acctgttgat cggtaaataa
    81781 ggtgatttgc caattgggct gttttttgcc gattgtgcta ttgatcggca aattgagcaa
    81841 gttggccaat tgatcagtta acccacctgt ttttttgcca attagtcaag tttgtaattg
    81901 gctgctttgc caataaacgt tttgctttat cttgttggta attccattga ccgatttatg
    81961 attttagtta tattttagtt gtttttcggc aagccttgta ctattttgtt tacttgctta
    82021 attactttat taacgctatt tagttggttc attagctcta tttaattagt ttattaactc
    82081 tatctaatta acttattagt tatattgagt tagctaactt tctttttgtt atttaatgag
    82141 tttgccttct taatataaaa acaacttgtc ttacaatatg taggtctcaa aagaattagt
    82201 cagtttagct ctttttcctg accgataggt cagtttgttg actgatttcc tggccaatcg
    82261 gccagttgtt ttacctcttt tcctgaccga taggtcagtt tgttggttca tttcctagtt
    82321 gatcggccag ttgttttatt cattttcctg accgataggt cagtttgttg actccttttc
    82381 tggccgatcg gccagttgtt taattttttt tcctgggcag ttgttttatt cattttttcc
    82441 tgggccagtt attttattca tttttctgac caataggtca gtttgtcgac tccttttttc
    82501 tggccgatcg gccagttgtt taatttcttt tcctaaccaa ttggccagtt gtgtaactct
    82561 ttttttggcc gatcggtcag ttgtttggct cttttttcta gcgggtcggc cagttgggta
    82621 acccgccttt ctggcttatt gaccagttga ttgactactt ttatggccaa tcggccagtt
    82681 gcttgactcc tttctttctc ggcaatcggc cagttggtca actctttttc tggccgatcg
    82741 gccagttagt cgaaggtatg ccgccaaacc ctaaaagaaa taaattatgc agccaaattt
    82801 taaaagggac aaacttaacc agccttatcc tccagcttgt gagcccagtt aattagcctt
    82861 ttctcttgaa gggttctgtt ttttgccttt ttttatggtt tttggtagaa ttacacaagg
    82921 agggtcatta aagtcgattt ttgggaaaat tttcaggatt actctttttt aattccttat
    82981 ttaaaagtat tagttttttt tattggtttt tggctttgtt gattaattca ttaatatctg
    83041 taagctgata accggcttgt tttgctcgaa acaagcttgt gttgcccggt ttgctttgct
    83101 cgcagtaagc ttgtgtagcc cggctcgtaa acctcacgga tcaacttgca ggcttgcttt
    83161 acttgtgcgg cctggtcttt ggccaagttt taagctagta gcctagcttg cttctgcttg
    83221 atcaatttac gccgctaggg tgtacctccg tacacaggtt tttacacctg tggtgtccta
    83281 ctagccaact gtgtttatat ggctagaagg cccggtaagt tggcaaaagc ccggtgagtt
    83341 ggcaaaagca cgataagcaa cacaggcaaa cggtaagcag gttgtagcgc atgtaagctg
    83401 gcggcgcgct gtaagctggc aagaaaaaga agcggacaag ctaactgacc gggacgttac
    83461 gttcggccta cggctgggcc tttctgtctt acttagcttc ccgataatac ggacgataat
    83521 acagcagggt tagttgtatt atcgtccgat aatacgggcg gatcggccgt attattggcc
    83581 gtattatcgg gtgcattata aggcggctcg ctttgctcgg agtgcacgtt tgcaaccctc
    83641 agaagtgcac gtttacagcc cccagaagcc aaccatacac cctaaagcgc taaggaagtc
    83701 agcgttgcag cttgcgctcg gtaaactggc caaagcctgc gttgcaacct gcgcttggta
    83761 agcaggcaga aacgcatgta ggctggccaa aacgcggtaa ggagcacagg caaacggtaa
    83821 gcagcctgtg cttgataagc tagttgcaac gcatgtaagc tggcggcgcc ttccattatt
    83881 ctttcagcta atactggggc aatgtttgtg caaaaagctt tacccttacg tagcctttgg
    83941 ctgaaagtac aacgaaaagt agttctactc cttaaaaaaa acaacaagaa atgcgtgtat
    84001 tagttaagta ccaaagcgat tcagccattc aaaccgatcc tgtaaacaca accagttcag
    84061 tcgttcaagg ggatcctgta aacacaacca gttcagccgc tcaaggggat tcgatcacaa
    84121 ttacaaatgt taatgaaaaa ataaagacgc ttctagagat aaccaaaaag gttgcggaaa
    84181 taggagcagc agtagccacg cctattgtga ccatcctagg aatgaaatat tcaggggaca
    84241 atgttccgaa gataattaac ccagtgccta acccaaccat gaaaggaatt ctcgggatga
    84301 gcggtgtcct tggtattttc ggtacggtcg tattggtaaa aaaaagagac gcagacaagt
    84361 ttaggactgg acatacagat gcctctgaag aagctagaga acgaatccta ggctcgggcg
    84421 ggggacctca tcaaggtggc ggaggagaag gtccaagtag taggactgta gccgatacgg
    84481 gaggtctact agtaagccct gtcgaatcca gtccaggaac gacaaccgtc ggagagctta
    84541 atgagggtat tacgccagga tcttcagaaa agacaagctc tgtagaagag actattcctc
    84601 tacaagataa caatcccttc acaggagggt tttcgctgag tgaaagacct gccctgcctc
    84661 cggaatgcta ctcattgaca ccaaaagagt tacaagcact gtttcaagag gatgacttga
    84721 taccagttga ttctaaaatt ctaactctag gtaataattt tatagcttcg ggcagagagt
    84781 tttttcctct tgaaatttgg acaaaaatct tggaattctc agaaatgagc tcagtcgtaa
    84841 attgctacat gtttctagga gggcttgcta tctatatgct gcagatattg atggctattt
    84901 tgtttttaca attaatcaga aaaagacttc taaacgcctt gtctaactgg gagcgtttgc
    84961 ctgttagggt tagaattttt ttttctaaaa tagccacacg ctttagcagt actatttcaa
    85021 agttagatat cattttagtt ctttttttaa tcttactgtt tataagtcat ctctttttga
    85081 ttttctcaag gctaaatagt ttcatcatag aacttgatcc ttccagtcca gcaagtgtat
    85141 ggttaatttt tggtcaatat tcagtttttt tattgtattt tctaataata tgctttattt
    85201 tagagcaatt caaaaataat tgtctttggt ttttaaatgt tcaaggctgg gatagactaa
    85261 accgatattt aagcggggaa tcctctatcc tactattagc ttctatatta gttttaataa
    85321 atatcgattt actttttctt aaatggctcg ttctttacaa aatcccccca ggtctagaaa
    85381 cactgaacgg acttctcgct ttcaaaaaag actagtgaag cgagctcgca gactgcgtca
    85441 tttacatgcg cctcatggct gttagactga cccaaaaatg cgccggatcg gcccagcctc
    85501 cagtccctag taaccttgcc ttagcttggc gctccttacg ctcaaggctt tcagcaaacc
    85561 cagagccaaa gcttcgaggt agaccttgca aattttggaa aaaactccca gttacgaacc
    85621 caaatgacat tgaaactcac tcatccacaa cgtttctcat tcaacatctt atgttacgcc
    85681 aggaagcggc gactaaaagg agctttccag aaggccctac gctcgcggcc ttcctattgc
    85741 ttcagttccc cacgctcgtg tcccccttcg gttccacaga ccttcgagaa gtggaatcct
    85801 ttcactgcta ataaataaag cttttttgtt ttttgcaaat cactatgtgt ttgttctatc
    85861 aaagtatagt aaggacctct ttccaatttt ccatttcact gattttttct aattatttga
    85921 tgcgaattta ttttagaagt tatgtgattt ttcatttcct ctacgtagct ggagcagagc
    85981 aaagctcggt tccagctacg accttttgtt gtgtgccgtg tgaggttcac gtccggtttg
    86041 agctcttaac ctaggctcat cgtacatatt cgactctcac ctgagaatgt acgcagcagt
    86101 ccgacgcggc agtctaggct aagaaccaac tgcgtcagca ggtagtcgga caatggaggg
    86161 gtttgatggg actgccccca ttggggatgc ctcttagctg gggggtttac ggtcaggcta
    86221 actaatttga tacgcgccag ctgcctgaga aagggctgca taccctaagc ggaatacgtc
    86281 gatgtttacg tggaaagcga tgaagtcatc aataaagcac cttttttcga atcgccacca
    86341 gcaattaagt aaaatagaat aaagcgcgct tttttcgcta aaaactttac ctagtgctta
    86401 gatacctaaa aacacgggcg tgggcttaaa aaagtaacag caaaaacact tctgcaaagt
    86461 gtttttgcgg tttctgcttc gaaaagtgtg ggtagaatat ttgtataata tatataaata
    86521 aaaagaccca aaactttaca cctaagtata ttaaaaaaat aaaatttata tgaaagtatt
    86581 agaggctaca gggtaaccag aattgacaag agatagaaca ctatgataat taggcttatt
    86641 attagtataa ctatgtagga tatcctaggg ggttttgggt tgtagggctg ctttgataca
    86701 aaaaatgatt ttaaaaactt gctcctaaca aaaaatgatt taaaaaattc actctttaca
    86761 aaaaataaat ttaaaatttc acccttaaat acctctaagg tgattaggat ggctggtata
    86821 tagcatactg acgttagagt cgtcgcacgg gaatatgaag catccccttg atagatatcg
    86881 ctgagagcat taaatactat aagaaggtaa gttaggttga gaaagagaag cccgcagata
    86941 actgcgacgt aaaaaagtga aatagttcta gaagcatttg attgggagaa tgccaataaa
    87001 ttgcgtaaca gtgatggtac gtatttgttt tccgaagccc atttgaagag ggattttctt
    87061 gcaaactctg ccagtaaggc gcccagaagt actagtatac agtcgaccac tatgggacct
    87121 acccacctac aaaggtttac aacctcgagg tcagcacctg agagtggcgc gtgggagaag
    87181 aaggacacaa gagcgcttcc gcctctagga ggttttgggt ttttaaaaat gccttcaatt
    87241 gctggcgaca gaaccaaacc catagcgcct acggcgccta caatagtctt accaagaggt
    87301 gtaggtacgg ctgatatgat tgttttaacg gcatacccgc ctcctattaa cgtgccggta
    87361 tgtctcaggg tcttaccgag tgcgttaagt ttctcgttga aatcgtgtac acaaacagtg
    87421 ttgctatgat catgaggacg cttaggaaca atgtcgttat cgtttagggt taagcctata
    87481 agattaaagt ctatagcgga taatatttct aaacaggaac caacaaaaat catacgaaaa
    87541 gctaagcttt taaagagagc gaccaaataa ggggttccag gaaacgaggg gaaatacttc
    87601 tttatactca tgttaatgat atatattttt ttgggaaact agactcggcg tctagtgagt
    87661 tatggtgcac cctacgtggg tgttactaca aactttctat ttattgagaa ttcttgcaag
    87721 cacagcaaac tgcaagatta tagaataaat cgccaaagta aaagaaatcg tagtatacta
    87781 gtaataaaga atcaagaata tagaactccg actaaagtag ataggatgta accaaccatg
    87841 attatcatac taacaatcaa gaatattgcg tagtaagagt tgatagactt cgatgggcct
    87901 ctataagaaa ataacttaag tatcgaattt taaaatagtt caagagttag caagcacatg
    87961 attatgtagc accactcatt tatggttatg gcaacagaaa gggctgaaag ggtcttgaaa
    88021 tgattattga ggatcattaa tacgatcaac aagctgctcg ataatctttg caggcgcagc
    88081 tactgcaaag attgggatag atgatgaatt aagtaaaggg ggaattttga gtacattggt
    88141 actaggaact aagaatgcat ggactcgacc agggtggaga ggatggaacc agtcattatc
    88201 attagggcca ttattaagaa tagtgtgtag taggtgttta tggattttgt tggtcctttg
    88261 tatgaaaata tataattggt tatagggttt ttgaacaatt ctataattag taggcccata
    88321 agaaaataac accacccatt caacgtcact gctgtggaga tttgtatcgt cttgaagtgg
    88381 tttcttaaaa tcattaatac aataaggagg taggtgaagt tccaaatgat gatgaaacaa
    88441 atgactccta ggtatactgc tgaaacggat tcagtggttt tgtatgtata gttagtgagc
    88501 catgtgggaa gtaaaacttt aagacgcata atacttttct cataaacttg cgattcgtag
    88561 aaacgtttaa agagtgattt tccgaagagt tcaacggata aaataaataa taatactagg
    88621 atcgtctctg ccgcaagagg gcccgcccag ttacataaat ctaggtgttc tgcggtggga
    88681 ttagaaggaa tttcataagg aaagaagcta ttagaagaaa ttaaagaatt ggcaggtcct
    88741 cctcctcctg ttgaagactt atacgcacgc tcaaagctag aaaatataaa taaaaaagta
    88801 agtcctaaag agcccacaac tacctttctc gcgggatcag gaatagcatc cattacggtc
    88861 ttgatagcgt aacctccccc gataagaact cctaagttct ttatttccgt caacaaacta
    88921 tctattttgt tgttaacgtt tttgatagtt atttcgtctg acttgtcaga aggggacata
    88981 aaagtggtaa cttcaggagg cagagaagat aacacgaagg atatgcaatc atatccactt
    89041 gtagaaataa agaaacgaag cagaaaacac ccaacataag ataatggtat tgtgagtaga
    89101 taagagattc gtatggtaag tttcattgtt gatattgctt tgttattaat tcaagctaag
    89161 gcagccatgt cagtttgtgg ggttcacgat accggcaaag atcttctgcg cacgatgtga
    89221 gtccttgaag gtctctaaac tatttccggc acgttaatgt aggatgaagg ttcctgaagg
    89281 atagttatag aactctccgg gcatcttgtg tattcgaatg tgagcccaga aaggttcgtt
    89341 tcataaactg tatacatagc ttactgatgc attttagtac gggaaacgat ccccgctatt
    89401 acgctgacgc cggaaggtgt tgtgccggac ccttggacac taactgcaac ccggatcacc
    89461 tattgctatt gcgctggggg atcgaagccc gggttaggaa aacttactgc gatctacgtt
    89521 gaggaatcac tttaatggtc cgcccgtatg aacccaggat tggcgaaagg gaggctgata
    89581 ggaatcagct ttccactgca cgagtaccct caaatagggg tgagcaggcc aactatgccg
    89641 gcatgggcct accaggtcgc ctgcgctatc aggttcctga gaaggagcgc aggcttcata
    89701 tcgaactttt ccgaaggtta gaagaagccg tatgcggcga aagtcgcacg tacggctctg
    89761 taagaagcgg gtcggagtgg aacaggacga tctctgctta ctctcgataa cttctgcctc
    89821 gaccaccgcg tggcgtactt tgtacttcat caacagatat gtgtctaact aaggttagta
    89881 aataagtaga aattgaattc ccgcaaaggg gaacgtgaga ctcgtttgga gaagggcctc
    89941 cagtgttttc gaacacttca ttgtttataa cgcaataatg agaatcaata aataatacac
    90001 taagcgcaat atacgcaata tttggagttg cgtcagtaat catgaattca tggaccttac
    90061 gatatttacg cgcgccaatt gagtttgtta ctttgccatt ataaagaagg tcctttagtc
    90121 tagcagtatc accaaattcg cggactgtac tcagattatt aagtgacagc caaatagtct
    90181 gcactagatc aaagccagta agtgaggcag aagctctttc gagtagttgt ctcaccaatt
    90241 gcatttgatg gacaccgctt tcttcgcgta aattactaac ataaaaacca ttcttagcac
    90301 tgtatgaatc aatgccacct ttagttttaa ggacctcatc aagttcagaa ataatagttt
    90361 tcaagtgtgc ggttatctta gaaactgtat tgagttcatg ttcatgagaa aagaaatcat
    90421 tgcctttctg catatagaga aagtttttta aaattagacc aacgggttta gaaacgttgg
    90481 agaataggta catttggtta ctaatcaact catttagcaa gataggggac gataataaat
    90541 ataaccacaa ataaaataaa ccaaaagctg ataaatcatg tcttcgataa ttactaaagg
    90601 aaagaatagg gcttaaaccc tcgaatgatt ggaatataga atttaaaccc attcgtgatg
    90661 aattaacaga tctagaaacg tgttgtatta tttgtaagaa cattgtaatt tctttgtttt
    90721 attaggaact aatgcaacgt agcccttttg attccagctg gatactgcgc cgacggaagt
    90781 cgaattgaaa ctagcgttat gaatactgtg gtcattgcaa actcagtttg ctaccacagt
    90841 gtgaggtacc gggcacgcag cctgatggca cacgattatt aaaaataagc tgtaatataa
    90901 cgtatccagc acttactttt aaaggactgg caaaatacaa caaggttaag ccagttagag
    90961 gaaaaacaaa aataaaccaa ggatcaaaat taaatataat tggaaaatta ccactcccat
    91021 ttttattgat agaagaaggg gtggccgata tattaagact tgtaacactg ggacttattg
    91081 tgaataaaag ctctgataaa aaaaattagt aaaaagtaca taaaagtttg gactacaata
    91141 aacctgacta aataaaggga aactgatttt tttataaaag ttaaaggcga tagtctttaa
    91201 aaaaaacaaa tattaaaaca ggttgctatt tacctatgcc tctatatagc tgaaaacgtg
    91261 ttttggctaa acgtggttta atagaacaga agtaactcaa actgaagcat ttggcaaagt
    91321 tttaaagacg ccgaacgaac gcctacgtag atagcacttt gtcaaaaacg tcttggaact
    91381 gctttgtatc taccacgtag cgatcgtaca tggccgtaga cccaatgctc ttgtgaccga
    91441 ccatggtacg gactttgttt atggggaaaa attgtaaaag acgagttatg taatttaccc
    91501 gaaaggaatg cgaacttagt gtttttttaa aaaccttact agctggccgc ataaacctgt
    91561 taatgttttt gatccaattg tcctttcgaa ccaatctccc tactgcactg tttcctaggc
    91621 accattcgtc gcgatcttga aacaccgctt tgaaatcagc tgagagatcg ttcaggcttt
    91681 ttagggccat ttcagacaaa agaacttttc tataggtttt tgttttaggt tgatacacgt
    91741 ttaactcgta cgtactaaaa ctatctttta cttctttcca ttttatttca cgagtttcac
    91801 ttacccgcag tccgccaact cgcattagag ttactactat cctgtttcgc ctccaaacaa
    91861 aatccctcat atcactaggc tttttttgtt ttatgaggta gtcataaatc tcagtagagg
    91921 ccccgtcacg cagcggcagt ccccttcggt aaattacctt ggaaaagcgc ttaatttttt
    91981 ttgagggaga ctttttattt tttacgttaa gatccttttt cgaccttatt cgtattcgca
    92041 taatagtttg tttgtttttt tttaggcaaa ctttgctttt tagttcttct gtttataaga
    92101 aaaaagcaaa ttttctccta ccttgagctg attagcaaag cttttgcctt tgacttcagg
    92161 ttttttaaaa acctcttctc aagccagatt aggatctata agttagagtt tgttacaaag
    92221 tgacaaactt tgtgtctgcc tcgcatctta gcggccccat tgcccgcatt attgactgaa
    92281 tcaacagtcc atcatcgttg gccgattgac acatcaccgt tggccgaatt actgaccaac
    92341 agccatcaga cggattactg ccgggtcggc cgcatttagg gcttgtctaa gccttaggcg
    92401 gagctggggc ttctggctac ataagcacag ttcgttgaca gagcgctctt gccatacaaa
    92461 aagggctggt tgcgttaaaa aaaaaactac ttgcgcccgt tagggcggag tacaaacgga
    92521 tcaagcaggc ttggtgagga taccgcctga taaaagtgac agctactaac cagcaggcct
    92581 ctggattaca gtaaacaatt cgaaaaggac tgctggcaag cttacctctt tggttttact
    92641 gaaacggctc cagctgctaa aagaaggaag cttggttgaa acggctctag ctattaaagg
    92701 aagtttggct ggaagttggt atgtggactt cttaccagtt tgcccttcag cctacagccg
    92761 taccttcttg tctacctatc tggtcagccc acagtcgggc ttgagcccca aattggaact
    92821 tttccttagg aatttcccct caaaaatcga tgaaaatcgc gtcctctgta ttataacata
    92881 aaaccagaaa aacatagaaa aaaaaagaag ctcttaggag gtgaggctaa tttaccgagt
    92941 tggcaaacca gaggaggagg ctggccaagt tgaccttttt gagttggcaa gttcaccctc
    93001 tcttagtggc ttatcccttc aacctgcagt cgtaccttct cgcctacgta tctacttgac
    93061 ctacaaccga gcccttttgt cttcttcggt ttctcttttg cctgcctttt atcggctcac
    93121 tggtcggctg cgcctcaagt ttggcttttg ccttcgctcc ggcaactttt acttgtttac
    93181 atttgtcctg cggccaagga actcttgcct acttacgttc ggcctgcggc cgggctgcaa
    93241 acgtggactt ttaaggcgct ttgggctata gttcactcca agcaaagcga gcctgcaggc
    93301 tgatcggcaa agcttacaaa ccgggctaca aaagcctact gcaagcaaag cgagtcgcct
    93361 tgcaagctta cagaccaggc ctctggcctg gctgcacagt ttacggcttg cgatctgtcc
    93421 tttggcctgg cgacacctta aaggggtatg cgcctcacaa agtgcatagg tatgcaccct
    93481 atgcactttg tgaggtatgc gccctatgca taggtatgca cccacgtttg cggcccaggt
    93541 ctgcagaaag taagctgtgc aacaaggcct gccgttttac cggtaagctt ctaaggcggc
    93601 tcgctttacg agcccctttg gccgaatttt aatcttatag ttcagctcgc tcctgtttga
    93661 tccgctcgta ccccgcttgt tagggcgtac ctccgtaaac aggcttttac atacccagtc
    93721 cttgttatat ggactctggc agtcaactgt gcttatatgg cccaaaggcc cggctgcgcg
    93781 ttccggttag gcggccggta ggccagagtt ttcggctccg gctaacgtgg aggtgggctc
    93841 taaatgtggc cgatctggcc agcaatgcgg ctgatggcta tcggccggta atggggccaa
    93901 cggttgataa cgcgaggaca aagtcgaacc ggagcgcgca gccgtcaagt aaaaggttcc
    93961 ggtggagcgt tccgggccct aaaagcgaaa gcgaaactaa acttcaggcg gagtcaaaaa
    94021 ctaagcaagt tgctaagagt tcccggaacg ctctacaaaa cgccaagcaa gtcgtgaaaa
    94081 gcgggcaaaa gcccggtaaa cagcacacgc aagcgtacga taagcggaca gaaacgcacg
    94141 gtaggcagca cagagaaatg gtgggcaacc tgcaaacgca tagtaagcag gcggaaaggt
    94201 acatggtagg caggtaagaa agcaagccaa tgcggccaat gcgaccagca atgcgcccga
    94261 tccaaccgac aaaagttgca gccgacaatg tcgttgatta gggaacaatg cggcggatag
    94321 tgcggccgat agttattggc cagtaatgct ggcaacggct atcggccaaa ttgtcgggct
    94381 tatcggccgg attattaatg ggtttatcgg ctaggccggt taaattatcg gtctgactgt
    94441 cggccgagtt attaaccgaa ttaagtgtgc atatcttata gggtgtctta tagggcgtgc
    94501 ataggtatgc atatcttata gggtttacat atcttacaag gtgcgtatct tatagggtgt
    94561 gctcggacga atcggccaat aatatggcca gatcggctag attatcggcc tgactatcgg
    94621 ccgtattacc tactaaatcg gcctggttat cggtctgatc gggcccatta ataaggtggc
    94681 tgctcggagt gaactatggc ccaaagcccc tcaaaagtct acttatggaa tggggaaaac
    94741 caacttagag aaggccaact tagagaaggc caacttagag aaggccaact tagagaaggc
    94801 caacttatgg aaaaccaact tagagaaggc caacttatga aatggggaaa aacaacttag
    94861 agaagcaaga aaaccaactt atggacgttt gcagcctaaa cgtaaaggaa ataagctatg
    94921 ccgctataca gcgatccggt agtgcagccc gaatctacgg gaagtaaact gcgcagccag
    94981 gctgaaaggc agtaaacagg ctgcgcttga caagctggga gaaacgcatg taagccgtaa
    95041 aaagcgtgta taggctgtta gaaacgcggt tagttagcca aaagttcggc cagttcgcca
    95101 gaagcgcatg taagttacca gaaatgcatg taggctggac aaagcgcgat agggagcaca
    95161 ggcaaacggt aaaccgtttg cgctcattaa gctggccacg ctcggtaagc aggttgcagc
    95221 gcatgtaagc tggttgcgcg ctgcgacctg gcaaaaaccc gtgtaagccg cctgctttgg
    95281 taaggtagcc aaaacgcgac acgttagcaa aagcccggta agcctgcacg cgctttggtc
    95341 agttgaccaa agcgcggtaa actagcgacg cttggtaagc tggcagaaac gcatgtaagt
    95401 cgcctttcta aagagtaagt tggcaagaac gcatgtaaat tgctagaagc gcggtaaaca
    95461 ggcagaaacg catgtaagca gcacaggcaa atggtaagca acacaggctt tacacggcaa
    95521 gcaaaactag caaacggcaa gcaccctgca aacccatggc aagcaggaaa aaggcccggc
    95581 ttacgctcaa acgtaaatag gcaaggggtt attggccgca ggccgaacgt aagtaagcaa
    95641 aagttggcgg agcccagggt aaggccgagc attccgccct aaaagccaac ctttaaataa
    95701 aattatagag gcagctcgct ttgcaaacgg ttagcttgtg cagcgaggcc tgcgacttcg
    95761 ccagtagggt ggcccgcttt gctcgcagta aactgtgcag ttaggccgaa ggggcttttg
    95821 tttcctgtcg gactgtcggt tcctgacagt ttgattccat aaaacaggta gatattccta
    95881 tagccggtca gccttcggcc tcccagtata tatggatata tatttattta tatataattt
    95941 atgatattcc ttgagtaagg acccttaagg ggaatttata gcagattcta aaaaaaatcc
    96001 tatagattcc ccttactcaa gctgggagat gtgggagctc gtctgactca ctccccaatt
    96061 cgttcctcgc tcgtataact cactcccacc ctttgggcct tactcaaact actttaagga
    96121 aatctttaag agttattact tgtaaaagag cttgcgaaaa ctgccaaatc tacaatgaat
    96181 atgattaatt ggcagttatg gtagttttcg caagctctac aaactgtcac aactgccatg
    96241 ccccacaatg gagatgactg gcggttatgg cttgcaagtt atataaactg tcataactgt
    96301 cgtaattgcc aaacctgcaa tgaagatgat taactggcgg ttaatggcag tttctgtaag
    96361 ttacagcctt tcatttgcag ttgtgtggca gcttgaggca gtgtttattt gatttatcac
    96421 aaataagaag ctgccataca actgccttcc gctgtaaaat ggattgaagg gaggcgaagc
    96481 ggactcggag gccgaaggcc gacctagtgg gaggcgaagc cgactgggag gccgaaggcc
    96541 gaaattctct acctactttg gccaaacgta gactgtttag ggtgtttagg cggtgtaggg
    96601 tctcctacac ctaccctaca ctgtttacac tagttaacat atcgtgtgtg ttggctaatg
    96661 ggagtgtagg cggtgtatgc tgcgtgtata gagcatacat agcctacacc ctttagggga
    96721 tatatataca tagtttagga gctacaccca tacaccgcct acacccatac accgcctaca
    96781 cccaccctga ggatttacgc ttaaataatg gggttttaca ggtacatcaa gcatacacct
    96841 gactacacta ggtgttggct ggttttggag gccgacccgc aaggccgtaa gaccttaccg
    96901 gcccgaaatg cgtacctctt ttctataaga aaaccgtcat gaacagtcat ccgacaggat
    96961 aaagaagttg aaatgtaagt tcctgacggt tcctgacagg tgaatgagcc ataaatgtca
    97021 gttaaatgta tgttgaatgc cagtttgata ccaatacgta agaaaggttc cctgtctagt
    97081 gttataaaag aaaccaacat aaacaacggg gcccaaccgg gagaccgacg gcccaacctg
    97141 gaggccaaag gtcgacccga gtgggaagcc acgggcgggc agagaggccg aaggcctacc
    97201 ctgctagtca aacccttggc tgttaatggc aacaaacaaa agaaaatcaa tcaataaatc
    97261 gaaaaccgca taaagaaaga aattaaatct cttcccttgg tcgcaaaaag cgcgactttt
    97321 acgtttttgc gctacctgcg gcaactagac gaaactcaaa tttagtagag gataacttac
    97381 caccgccgct aacttcattt agcgacggtc agccgcatat cttcaaatta acttttaagc
    97441 tgagaaaaca tcggccacaa ataccaataa aaaaaaggtc gatcattcac caacaatgcg
    97501 gctccttcgt acccccacat aagcaacgcg taaacgacca aaggctaaca atgaacgaaa
    97561 gcgcagtttg agttatcaaa gcaaaggaaa acgcgcgtag cgagaaaaaa agataagatg
    97621 gcttcgcccc tcgctccgcg ccttgaggtg ttaacgcccg taaaactcgc gccttgaggt
    97681 gttacgctcg ctttgctcgc gccataacgt ctcacagctc gccggctagc gccgccttta
    97741 gttgtcagcg ctcgctttgc tgctataggc ggccagctca cttcgttcgt accttcccaa
    97801 caatcccgct catgcgggaa ctagccgcgg ataggagacc cgcttgatac gccaggtcac
    97861 tgcttattga gtaaaagaca ctttccagtt taatacagga caccttatag ccgatgacgc
    97921 ttgactccct gcgctcatag tgatcgcgca acgctatgac gctgacccct gtgcttctga
    97981 caatcaagca atgctatggc gcttgacacc tgcacgagcg tatcgtcgcg caacgggatt
    98041 ttgttttttt cgttgaatac cctttacagc ataagacgct gatccagcag cgctccctgc
    98101 ggtcgcgggc gccttgacgc tccctgccgt cgcgaacgaa actccctccg gtcgtgggac
    98161 gaactccgaa ggagtggacg aactccgaaa gagtggaacg aactccgaag gagtgaaacg
    98221 caccgttagg tgaacgcacc gttaggtcaa aacgctttcc agcagcgcga gcgtatcgtc
    98281 gcgagctcgc ttcgctcgct cccttcggtc gctaagtacc cttgacgagc cttgaagcga
    98341 gcgtaccgtc gccggctgac cgccgcaaac aaggtccgaa ggacttcggc cgtggcattc
    98401 actccctttg gccgcgcaac ggctattagg ctttttcgct ttctaagctt tttaacaaaa
    98461 gacgcagaat atcttttcaa gcttaagacg ttttctactt cgtaatctgt tctacgcgtc
    98521 cgttcgcaca ggatgctccc taccctcacc ctccgttcgt tacgagagcg agagcacggg
    98581 ttcgttacga gagcgagctc acgagttcac cagtaaaatg agccaacgtc gttcacgaga
    98641 aaagaaaagt tcgttaattg gtaaagcccg ctcaccggta caccgagcta agcgagtgca
    98701 gagcgaggtg gtttacctag tctacggagt cgttacgaga gcgaggagaa aacgttagca
    98761 aagcgagagc gagctcaccg gttccttggg tcaacctagg tggtggacct agtgcaccga
    98821 gcttctatcc ttttactcac aaggaaacct accgaacatg tcctttgggc ttctctcatt
    98881 tgggcttcta gcttttggca cttgggtggc taccttttgc cgttctgggt gctgaagcgc
    98941 tctcgatgcc ttacacattt gtaacggact tcgcgccagc cgacaggtag tggtagccat
    99001 ggaggttcgt ggccaagggt acgcgaaggg agtgtggtga ttgctaaagg gcagcgcgag
    99061 gggggtaagc aaggtcatgg aaggtcgtga ccaaggctac gcgaagtagt gttgtaggta
    99121 gcgctttcac attgagaacg cgaaggtcgt ttgtagatac ccaatgctgc gcaaaggaaa
    99181 gtcaagacct ggtggtggtt tgtcttgtgc ctccaaacca ttacggagtc ccctgtcgtg
    99241 tgtcacggga gcgagagaac gcgttcgtga ggccatgcgc gttccctagg tgactgttgt
    99301 ggcagtcaag gctaggcgcg ttccctaggg gggtgttgta ggtagtaaac acggaccgct
    99361 cgtgcccaag taggtgttgt cctagtcaag gttacgcgcg ggaagtgtca ggtagtcaag
    99421 gctacgcgac gggaggagtt gggggtagtc ttgtgggcag tccatgctgg ctaccccctg
    99481 gaacaaggtc ggcctacggc cgggaatagt gtatggcctt gcgggcgctg aagggctcgg
    99541 gacctacggt ctcctatgcc cttaaacttc ctcggcctta agatagttta gaaagcaatc
    99601 tatgtatcat aactctagga aaccttaaat tccttcctta gaaagtcata aagtcataaa
    99661 gaacgttata agatggttta tgactttaca aagtcattta tgactttaca aagtcataaa
    99721 gtcataaaga aagttaaagc ccttttggtt tgtttaaggt ttcatattaa tcttcattta
    99781 cataccttcc tgtaggaatg tatgtaaatg aaggtttatt tgaaaaagag tttaaaattt
    99841 gggccttttg gttaatttaa ggttaacgta agggtatcta tagtccttac tataagtaga
    99901 tatatatata tcccttactc aaaccaaaga tatatatatt aaggatatat ttatatatat
    99961 atatatctta atatccctta ctcaaaccaa agatatagat atttatatat atatgttaga
   100021 tatatatata tttattatat atctaacata tatatataaa cgattaggga ggagttaggg
   100081 atgtcttaca gcaaaattct aaataaatcc taagccccac agggcgttga gccaggcccc
   100141 gggcccaaat tataaactct tttaaaaaaa aacctacatt tacatgcata tctacacgta
   100201 aagaaataaa gaggtaagag ccagaggagg tttcctttgg aacctaaaga aacaagcctt
   100261 catgcaggag gccgtaggcc gacctggcgg gaggcgaagc cgacctagct gggaggcgaa
   100321 gccgacctgg ttgggaggca aagccgacct aacgggaggc gaagccgact gggaggcgaa
   100381 accgccggcc gggaggccga aggccgacct agtgggaggc gaagccgacc tagctgggag
   100441 gcaaagccga cctattggga ggcaaagccg actggccggc ggaaccgccg gccgggaggc
   100501 caaaaggccg accctgccag tcaaccttgg catttaatgg caataaaaga aaagaaggaa
   100561 ggccgatata atataccaaa aaagtctaac tttttgacat ttttttttat ttaaatcgac
   100621 agtaagctga aggtatatgc gtaccgctta aagtagtgta tggaatgggg aaaatcaact
   100681 tagggaatgg gaaaaaccaa cttagagaag ggagaaaacc aacttagggg gcaaggaaag
   100741 ttagattata gagtggcaaa agtcggatta tagggtcgta aaagttgggc aagaagtagc
   100801 agttgcatac tgttacactc ggctggggga aaaacgttaa ggttttattc agcgtatttg
   100861 ggccccgttt gatctaaaaa atggcttcgc atgtgtcaat tcgctagcat cctttccctc
   100921 tcctgggctc ccagcgggcc tgcacaaagt ttttttttat tcaaagatgc gaaggagata
   100981 tttttttgca tcatatgcat agctattaac agattctttt cgaacgatct ttcgatcttt
   101041 cgaaaagaat gtcagttagc tatcatagct atttttttat tcaaacaacc gagtttgatc
   101101 ctggctcaga atgaacgctg gtgatatgcc taatacatgc aagtcgaacg ttgtgtgtct
   101161 caacgacaca cagagtggcg aacgggtgag gaacacgtgg gaatctgcca agcagttcgg
   101221 tataaaatcc cgaattctaa agctaatcag cgctgcttga tgagcccgcg tagtattatg
   101281 gtagttggtt aggtaaaagc tgaccaagcc gacaatgctt agctggtctt ttcggatgat
   101341 cggccacact gggactgaga cacggcccag actcttacga gaggcggcag tagggaattt
   101401 tggagtgcga cctgttcacc acggaagtag caatacaacg aggtggatat tgccgttttc
   101461 ggcatattaa cttgttatcc atgtgtataa tcagttacac ctccgcagag atgaaatcgg
   101521 atgacagcat aacccatatc ttaagactgg ctatcaatgg ataaagctgg gttaaatggg
   101581 gagaaaggca ggaagaagtc cctgtctgat gaacctctag cagattgaag tagagattac
   101641 gaacaggaat ctatttaacg cgtcgtcaat ccttacgcgg ggttacaatg cttcttgccg
   101701 aatccatttc ggtacccccg cgctcgaaaa atcgagcagt gcaaataacg gaaaatgcct
   101761 gaccaagggg ctattttcat ctctccgtgc accggcgtag agtagaaatc actcttcaat
   101821 aaaatggatt acaggaactg gaaaaccctt acaaactctg tggatcaagt ccaccaggcg
   101881 ccagccgcat gagagtaggg agtaggatga ggcaaaaagc aaatgttggg ctgtaatagc
   101941 tcagatatgc ccacgtgtct cacaaatctt ctagaatact aaattaacag ccaaagttag
   102001 ccttaaaaaa aaaagacaga tgatccatgc tattaaatgg aatgaaatcg agtgctacat
   102061 atctacgctg caaaatcgta tctacaaagt ctctaaatag aataatcaag cagaagtgca
   102121 aaagttgcaa aaaatattaa caaaatcgac agctaccaaa ctaaaagatc ttagaaaaaa
   102181 tcacacaaga caacaggaaa caaacatttc ccggggttga tagtgtatta gactcaaggc
   102241 caacgaaatt gggtatttgg atataattcg atcgtcaacg gaagagaaca attcattaca
   102301 gtgaaacaac attcaagttc cacaattgaa cgacatgtaa agatgcaagg agaacgctca
   102361 cgatacgacc gagacttgat atactggggg aactgtctct caagctatac tcgtcaaact
   102421 aaggaggtgg gaatactttt aacaaaacga catgtaaagg tgcaaggaga acgctcacga
   102481 tacgaccgag acttgatata ctgggggaac tgtctctcaa gctatactcg tcaaactaag
   102541 gaggtgggaa tatttctaac aaaacaacgt gccaaatgcg cctggtgtca actaccattc
   102601 ttacacactg acctaatcga acgacaccat atacatccag tctctttttt tttcaggcac
   102661 tgacgaatta aaaaatttgc aactattaca cccacattgc catgatcaaa aaacaggcaa
   102721 aaaaagattt gaggagccgt atgacgggag actgtcacgt acggttttga aacaggggtg
   102781 tggcgggaaa ccccatatct actgaaaacc aatgggcgaa agcctgatcc agcaatatca
   102841 cgtgagtgaa gaagggcaat tagctcgtaa agctctttcg tcgagggaag ataatgacat
   102901 aactcgaaaa agaagccccg gctaatttct gtgccagcag cagcggcaaa tttagtgtga
   102961 ggagctgttt taccgctttg aagaggtaac ttttcttaaa aaatccggct cgatctaagt
   103021 attcataaag ggtgcttaga ggcgtcttac aacagtgagg cgaacggtga agccttttgc
   103081 gcaagcaaat ggtaataccg tgggaagttc tagagtttga gaaacaattg ccaagcaatg
   103141 tcattcgtgg cctattctag aaccctgtaa cgactgactc gaaagaggag ggcttgaata
   103201 gccaatacgc cggcacttac tagtttcaat ccaataaggt tgatataaaa aaaacgaaaa
   103261 aacaatatga aaacaaaaag aaatattaaa atttaaataa atgaaattaa gtattgaata
   103321 tttgtgtggc tttttttaaa cagatggttg ctttcaagtc atatttaaaa aagataatag
   103381 aatgcctata ggttatcgaa ttttgccggt agccgcattc agtcaaaaaa atattttaac
   103441 gttgaatgct gtaggagaga ccttaactca atataacatt gtctggagaa tacaatatca
   103501 gaattataga ggttcagaga taaaaatcga aggacttgag aatgttcgca aatttgtaaa
   103561 tcttttagat aacctcgaaa caaagatgta tgggttaaag ttttttgact tatgtattat
   103621 gaagcaactt tattttgtaa tagacgagaa taagcacaac actgtagaag gccgacaaca
   103681 agtcattgat ctaaaattta gcctacatac tggaccattt gagtatcaag cagaagcaaa
   103741 tggacggtta gggcgagata tttgggaaga aagacacggt atagttgtag gttcttctat
   103801 aggaacggct agaaaaacag aaatttataa acaatatgaa gagcatataa aaaaaacaaa
   103861 gttagctatg aagaagtctc agcttcagct aaatccttcc tatatatcag gacttattga
   103921 aggagatggt tgtctttgta gtttcattat aagacaaaat ggtttttgta ttccgagatt
   103981 tcaaaacgca ttctctttta caattgaaaa ggaaggagta ttcttattag atgtaatagc
   104041 ttattatttt aaagataata ggccttactt ctataaacag ccaaacgcta ttagttatac
   104101 aatacgtcga ccagaaatac atcaaaattt gatagaccat ttcaatcacg cacctgtttt
   104161 tggttccctg ccgcaaatag aaatgttcaa aactatacat ggaattaagg ctaggaaact
   104221 tgactatgca gaagcagtta aacttgcaac tatgatttat gaaaagtcaa gtcggaacgg
   104281 gcgaaaaaag aaatctttag aagaagtcat agaagatttt aaaaaatatt ttaaagccta
   104341 agttggaaag taagttgaag gtatagtcta acccaaagcg aaagttttgg aatcgttgaa
   104401 aacagggggg gctagtgtta ttcggaatta ctaggcgtaa agggtacgta ggcggcgaat
   104461 acgaggagat gtgaaagtca cccgcttaac gggtggagtg ctttttcaac cgattcgcta
   104521 gagggagata gaggaaagtg gaatttcgcg tgtagaggta aaattcataa atatgcgaag
   104581 gaacgccaaa agcgaaggca actttctggg tctctgctga cgctgaggta cgaaagcatg
   104641 gggagcaaac aggattagat agatccggcc gggctctaac aaaacacggc caaaggtgtc
   104701 ccctctaatc gtaagactag agtgtgcatc cagctatatc ggggaaacat tcaagtgata
   104761 gtaaatgtgt gacttggatc aatcccaagg gaagtcctgt gtttgcttat agaagtaagc
   104821 ctacaagagg accccttaga gactatgaaa aaaaagcaga tagaagatat gaaaacagtt
   104881 ttaacaagcc aaaaacaaat aaatttgtct cgtaaaaaat tgaaacaaat acctttgtcg
   104941 gatcaatgta aagaaattat tttaggatct cttttaggag atgggtcact gcaaattccc
   105001 aaaaacgata aaaatgcaag attcttcatt cgacatagcc aagttgaaga agaatatttt
   105061 gaatggaagg ctagtgcact tgaagaaata tcgagtgacg cttccattaa gtattctgaa
   105121 aaaagtggct atagtgaaaa tcaaaagtta ttatttcaaa gtggtgctct cggtgaactg
   105181 acagaaatcc attcgataac ccacaatggt gggcatgggt taattattcg acgtcgatgg
   105241 ttaaaccatc ttacaccatt atcgttagcg atatggtggt tagatgatgg gtcaatcatt
   105301 tcacgagggc gaaagggagt cttatgtact gatggttttg acgaagattc agtgaagctt
   105361 ttagctaatt atttagaagt tgtttggaat gtttacacac atgtggggcc gattaaaaga
   105421 gatcgtaaag atgggaattg tagtaaaaaa ttgtattacc gattgtggtt cggaacagaa
   105481 gaactaaaaa agtttcttcg aattatctta ccatatgtcc ctgttaaaag tatgctaaga
   105541 aaagcaatgt tgctttacaa agatgctgaa cttcaacaac gctggatctc tgagatgaag
   105601 ttattgaatc ctaatttttc ggaagagatt gatttaatat tgcaatcaaa acaaaaactc
   105661 agagaatgat atagtccatt tttgaaggtt gcagaacgca ggtagtggta ttttattgct
   105721 tcgtgcgtct ttcaaaatga ccctggtagt ccatgccgta aacgatgagt attcgctttt
   105781 ggtctttaca aaatatcgat cagaggccaa gctaacgcgt taaatactcc gcctggggag
   105841 tacggtcgca agactgaaac tcaaaggaat tgacgggggc ttatacaagt ggtggagcat
   105901 gtggtttaat tcgatacaac gcgcaaaacc ttaccaattc ttgagtgcga cggaaagtcg
   105961 tgcgatgtaa tatggtgtaa ttccattcga ctcgacctcg gtcgaaccct actcaagcat
   106021 gccatggaga aatcttaggt gtgaagcctt gaggagaaag tagccaatcc gggatcccgt
   106081 accggaaagg agcaagggta agaacccaaa ccaagtgggt ccagcagact acggataatg
   106141 taaatgaatc aagcaaaggc ttcatcatgg tagggcaaag gcggacggta cctaaaacag
   106201 gtacgacttt gcagttctgt agccgatctg gcgcagatcg tgagaagggt gacatggctc
   106261 aagatcatgt cgtcgagata caacaaacac tcactggagt atagcttgga tcctaaaagt
   106321 ctgctgaaga gtacatcaca cggaaaccgg taagtccgac tggctcctag acaggaagtg
   106381 ttgaggcaat tcaatataca gccaagcgga taaaagactg ttcaaaaagc taaagcctcc
   106441 ttgtaatgag gaggatagga aacgatggct ctggtagtaa ccaataccat gtattctaca
   106501 ccgaaaggtg gcagacttga actatgggtg acttgtgttg tatctccgca aagaacaacg
   106561 accaatcaat ttatattaaa gattggatca tcaagataaa caagttgcgt gagccgtatg
   106621 acgggaaact gtcacgtacg gttcttaggg ggggaaaggc tgaaaggtcc tacctatccc
   106681 aatatgatag ctagcgcttt aaccctttac ggggtgaaga gaaaacctat cacaggtgct
   106741 gcatggctgt cgtcagctcg tgtcgtaaat atcttgcgac cttactgagc aatcagtatg
   106801 ataaatccga ctcataacgg tgaaacccaa gccttttcta ttctagggta ataccgtggg
   106861 aagtttctat ctatgtaata caagttgacg tgttagtttt gtcttaccgc ttgatatttg
   106921 ctggttttac ggcttcgcgt aagattctga gaatttatag atatgtaacc ccgtaacgac
   106981 tttgtgattt tggtctacgt ggcagagggt actgcgctgg tggaatctag caagtagtac
   107041 attggcttaa cgtggcggaa cacgctgtta gcgttcacag gatggcacga tagtgctata
   107101 agacgtcggc tcttaaaggt aagaatactt taagatgaag gtatagtctg accttcttgc
   107161 aaaagaaagg atacatggag atgtttggtt aagtcctata acgagcgcaa ccctcatttt
   107221 gtgttgctaa atgatatttt attcattgca ctcacaagaa actgccagtg atatactgga
   107281 ggaaggtggg gatgaacttg acattgtcct cttatatggt gacatataac aacaaaaact
   107341 gggtgaattg caagaacagc ccatagggtc accttgcagc gaagcatacc gaagatgcgt
   107401 ctagaaaaaa agagtattct ctattcgagt aggtatgaac gttcaacgac tagagagtga
   107461 ggaggcttca ccaataatct ctccacgagc gcccggctgc ttttgaaagc agatgacata
   107521 gtctgagctt ccagataact ggaagaaata agagataaag agctcttatg ataacaatta
   107581 ggacgtcaag tcctcatggc ccttatgagt tgggctacac acgtgctaca atggcaatca
   107641 caatgggaag caatgccgtg aggcggagcg aatcctcaaa gattgtctca gttcggattg
   107701 ttctctgcaa ctcgggaaca tgaagttgga atcactagta atcgcggatc agcatgccgc
   107761 ggtgaatatg tacttaggcc ttgtacatac cgcctgtcac accctgggaa tggattttgc
   107821 ccgaagcgat tgaaagtgat taatcaatga ttaaaacatg agtaggtttc cacggtaggg
   107881 tccgtaactg aggtgaagtc ataacaaggt agccgtaggg gaacctgcgg ctggattgac
   107941 tccttttttt tttatatata tcaaaaaaca gcaaaaatat gatcaaattt atacttagct
   108001 cttgggaaaa cctaaaaact atctgttatc atatagttaa atttaatatc tggttggacc
   108061 ttcaactaat tcattttttt tcgtataatc cgatcggctc taccttatat ccttttttaa
   108121 taatttttta tcttggaggc ggtcactata ctcaatgctc aaatgtatat atttttttct
   108181 atcttctttc aactttctta gttttttatc catttattac gtctataatc ttttctgctt
   108241 ctatgaaaac agccgctagc aagaaaattc tgtgtacttt ctttccggaa gaatacattt
   108301 ttgaatgtat cggtaaaaat tcagcatgga agagatttgc tacgactttc ataatcatct
   108361 tagctggtga cgtagcgtcc caggcggttc agccaagttt agatggaatg gcttcacagt
   108421 cgtatataaa atcctgccaa gacagtaacg ttcctgtgaa tcgagacatt atagataaaa
   108481 ttcacacaag ggcaagcggt tcgaaacggc tcattgatac agtttttggc gtagagggcc
   108541 tttaataggc tttttcagtg aagcccaaaa ttggagcctc gctaataaag cttccttttg
   108601 agttgggtaa gcggaacctg aatccgcgga aggaaggagg gccggtgcca gggtctcttg
   108661 actcaggcat taaggttact cttatagctt gtggcaaata gtggcagata gtgacaattt
   108721 tttttattaa gttcactata agaaacacat aaatgacagt atggcggttc tggcagtttc
   108781 cagataaacc tatatgtaat attaatgaca gtttactgcc atggcagcca taaggccttt
   108841 acccagctca ggtcggtgtc gtaggccctg acaacccgag accaccctac tgatggcagg
   108901 ctctagggcc tgccgtttac tgcccagtat gccagccagc ctaggacagg cccttaggct
   108961 ggacctaagg cccagcctag ctatttagtg ttctatcctt tgaccgccgc atcgaccttt
   109021 tctggtttgg tgaaggtgaa aagaaccaaa gatctcttgt gcaaatttta cagcgaagaa
   109081 tacatctaca gtgcgtaggt cgtggctcgg gatggaaatc gatggggcta aatatttgct
   109141 tagtcctagc ggcggatgaa gctatgcaag tcgcacagcc atattataac actcaagctt
   109201 ctaacgcgta tttcgaagca tgcgaatcta agaactcacc cattgatccg gaggtagtca
   109261 gaaagaactc acctaagatc aggggggagc aaggcgcttg ttgaaacagt ttttgaagta
   109321 tccgcagctt taggtaaatg atttctggtt attatttgtt ttttttataa ttgatgtgag
   109381 ctcgcaactg attagctaac agatttcgtc agtgttcttt tggtgaccgc tatgtttttt
   109441 ttttcctaaa gattgggctt ttcaatatcc ggtttttaag agcaagtttt gtcagacaat
   109501 ggcttcctat gggcctagtt cagggttcta ccgaatacac ccatctgtaa gaactccatg
   109561 agaactttct tcaaagcaca gaaaaaaaag accggtgaac ctttctgggg ggcagaggat
   109621 ccgtagtact aaagtaatat aggaaggggt ctaatcataa aaaacactcg gatagccagc
   109681 taagcttgag tctgcgacca aaaacacgca gaactagtat aaaacattga taaattgaat
   109741 gtcttataaa atagctctgc gtgtttggag caaacttgct acgctcacgc gaggaaacga
   109801 gcgttatgaa acgaagtgga agaaacgctg accatttttg agggattgga ggcaaaaaaa
   109861 actaaggttg cgcagcagct aaaggaccga agggcgaagc aaacgaccaa agggagtttc
   109921 acttgtttct ttctaagaaa taaggtgttt ttcgaaaaac actacgtgtt tatccgcgta
   109981 cgggcctgcc ttttgtgcca tagcgttctc tccaaacagg gaagaagatt cgctcgcctt
   110041 cggcacctcc acttcgtgaa gcggtggaag gagcaaaaaa tctagaaaaa actgcaaaga
   110101 gtcggggaaa ggcccacaat aacaagagtt agttctggct aaaaaaaatg atggtattct
   110161 gtggtgatgt ctggctggat cttcagttgg ttcatttttt cgcttatagc gcggttggct
   110221 ctgtcttcta cccctttttg atagttttta ccttggaggt ctgctaagtg ctcgaatgtt
   110281 tatgtttttt tacttgatgc ctacaggttt agtcttttac accttagccg cggcaatgtt
   110341 tttctctggt ttaatgaaag taaaaacaac caaaaacatg gtgtgtaaat tctatagtta
   110401 agaatatata gctacatagg gcaaaactca gcctggcgca acaggacttg gcctcgtcgt
   110461 actggggatg gtatctcaca ggtcgcacag ccacaatata acgccatcgc gaccgacacc
   110521 tacgtccgat catgccatga tcacaatttg ccggtagacc ctaatgttgt cggacaaatt
   110581 aacctaagac ctggcggcgg aacacatgct tgttgaaacc aagtgttcgc cgcgtcgacg
   110641 acacttgata aataatttgt ttttgcgctg gcccggaaaa ctgcttactg gctcagtgtt
   110701 cgatgtgtca gcaatacaag actaggcaaa actagcaaaa cacaaggtcg gcctacggcc
   110761 gtgggactat atacatatct caaatgccat acccccgttg tggcacattc aacacgttta
   110821 tcacccgatc cattacactc gtagtggaga acacttatca ccgtatctct agaaagacgg
   110881 gtccttccga aggccgggta tacgtggtac aactatcaaa cgggtatgaa ttagctatag
   110941 atataagggt atttatatca gtagagaagg ggggatacag gaggcaaggt cgcgaagtta
   111001 gctctacttc gtttggctgg cttattcctc gccggtgctt cctattgtga caaagtgaca
   111061 aggtcgctcc ccctcgttcc ttggcctccg ctacgctttt ccacgcaaaa atacttaggt
   111121 gtttttctaa aacactaacg caccgtaagg aatttattac ttttttttaa aaaaggttgc
   111181 gcagcagctt tttttaaaag gaagcttgcg ctgcgcaaat gtaggatacg aacgaggcca
   111241 aatcggtcaa acccacaacg tatttattga tgaaacaaaa ctgaatttaa gcttttaaaa
   111301 aaaatcaaaa caattgtgaa ttaccttgaa aatatctccc tgccagaacg atctctgctc
   111361 ctacgtgaag gaagagagca gctagtctcc ccaatgaaag cggcagaaat agtaattcag
   111421 actcttggac aagacataga attcaataac catacgggtc aatggttcat ttacagttat
   111481 aaaaccccag gagtctggtg cccagtttct gacgccggtg ttatgtcatt aatacactac
   111541 attttcaaga aattggattt gtttaccctg gtaagtacga tgtcttattt cgcatccata
   111601 aaacaagtta ttcaatgcca tcatttagta ctccgaaact cgtacccctc aaatccgcgt
   111661 gatacctttg tattttctaa ttgcgtactc acttgcgagg gtgctaaaaa acactctcac
   111721 gaaccacgcg tatatacggg attttcatac tcatattatt ccgatgcgca atgcccaatt
   111781 tttctagaat tcataaccga attctgctcg cacaaaccag atagggttct actaatcaga
   111841 gcattcttaa ggtgctgcct agaaagtgcc acccatgtac acaaattaat cgaattcgta
   111901 ggagaacaaa aaactggtaa atccactctg cagaccgttt tcatagctgt cattggcctc
   111961 cagaatagca tagttacaac actcaaagat attaatagca acagattcaa ggcatcaagc
   112021 ctacaacaca aaaagctaat cgtcatatca gacaccgaac cttatacggg ctcagtctct
   112081 atgttaaata tgataagcgg aaatgacttt ataatggagc atcgtagtca tgaccgggaa
   112141 gcatataaca tattcataga agggatggtc gttctattcg gagatcaccc tgtgtctcta
   112201 caaaatgtga ttaccggatt tatcaaaagg cgtattcagt ttcccgctag aaacgtcgtt
   112261 gaaaaaggac acgaaagggt tttaattcgg gccttccctg atgggacatt tgatgtagaa
   112321 ctcgctaaag agctaagtgg aatttttaat tgggcgatga aattgggtca tgccgaagcc
   112381 atgaagatca tgactcaccc tgaacactat gcccctagct tatcagcctc aatttgctgc
   112441 agtccctcaa aggcaaattc tatagcttcc tggattgagg cagagctcat cccaggtgaa
   112501 ggaatgtacg ttggaggagc ccatgcaaat tcaggacaaa ctcatctagc ttttccacta
   112561 tactacgctt actgcaagag aaaaaatgtt aaagaagtgt ctctgaaagt cttttctaag
   112621 actctcattt caataattcg ctctcaatac tcgaaggtct ttaaccacgt agagtatgtc
   112681 cggaaaagag taggaaccta tatcgaagga atagccgtca atccgatagt cttcgaccct
   112741 gattatagaa aaggtggatt aattgcttca gaatggaagc cccaaaacat ggaacaactt
   112801 ctttctacag aagaaaaaaa aacggaagcg gaactctaca ggcggaaagt ttcttgaaat
   112861 ttatttaacg tgatatttat aagggagagt tgtgtgtttt ttttataact gttatgcaga
   112921 gattattcta tttccttttc tgctactctc tccccttttt gcttttataa atataaatag
   112981 cccttatata tagttaattg atatctattc agtactctct gttcttgttc tcaccttgtt
   113041 tgtagagatc aatcatttct actgattgat aatgtcccgt tgtttacgct ttccgtcttt
   113101 tagataaata aacacagaaa gcgttatgaa aatggattat aagccatttt tccaaacaaa
   113161 aaagaggaca tatgggtaag gatatacgca aagattataa gccatatgtc ctcttttttg
   113221 ttttataaat gctgacaaat agatatcaat tcgccttcta tatataatga atttatatct
   113281 atgctaacag tcatccatat ggttatacta tccgtgtaac atatcgggag ataaggtttc
   113341 cctactgagg ctgcggattg atatctattt agcaccgtgg acacgcggtg ggacggtggt
   113401 tcgcggtgga agacgctggg tgacaataag aaaaggtgta cgcgcaacca ataaccagta
   113461 taccatccac gtccttcctc tgttctggca gacagcaggg cttgcccgca gcgcttatag
   113521 ggccgctcgc actgcaagca gcccggcgtg ccaccgtata agcagagacg tccattttat
   113581 accctaagcc tacatacggc ccgctgtgcc caggctgtga gtggactagc aaaccctgag
   113641 aggtcggtgg ggtcgagacg acaacagggc cgtatgtagc cccatatacc agttctctgt
   113701 ttgtgtgtac ccggtggtag gtcataacgt acgggtagag acgtgttaat cgattgtggg
   113761 agacttttca gtgaggatta ctctgtcccc ccggtttcag gtttaggagt attacttttg
   113821 cttctgggtc ctgcgctttg tggatggtct catggctatc tgtaggccga tctttttttt
   113881 tctttttttc ctagtgttta caaagacaag gccaaaggcc gggccgtact gtttacttcc
   113941 tgtctgttgg ggctgcataa tttatttact ttagccgcat agttagcttc ctttgttttt
   114001 ttttgtcaca aacgtggact tcctttggtt ttgggctgca aacgtggact ctaaggagtt
   114061 tttgctgcac agcttactcc aagcaaaacg agcctacggg ctgatcggca aggcttacaa
   114121 aacctggcag cccaagttta ctgcgagtaa agcgagctgg gttattggcc tacagatacc
   114181 aataaagccg gggaagaata ggaagaattg gtacccctaa gcttctttgt aaacattccc
   114241 aaaaacagat ttaaatgaca cctcccttac gttgttacct aaaacctgta aaacaaagaa
   114301 gcgtttatta gtaccttttt ttttgcttat ctgcttaccg tttgtctatg tttgttgccg
   114361 agcttttgcc agctcaccca acttttgccc gtttgccctc tggctcgcct gcatcattta
   114421 ctgctcggcc cccttacaac tttgcaagaa aaaccgcagg cctggttgcg cagtttgcct
   114481 ctataggcta taaacgtgga caaacttgga gtctaagggc tgtatggttc actcccttag
   114541 ggttgtggct gcaaacgtgt gctctttttt accgcgcagt aagttgaagc agagtgaatc
   114601 cctggagcag ggccctacgt gggcggggcc cacgtagact cagttagcgc tcaaattgcc
   114661 ttttcaatgt atgtatcata ctgtaaaaga caaggtctca agggagtctc actgaaagtc
   114721 ttctctacaa atggaaagtg aaagcgactc ttcttcacct atacaaatcg tcgatgaatt
   114781 gtagaacatc taagatcaac atcccaacgc caacatccca aggccaacat tcaaacgtcg
   114841 gagctctgtg ccaacatacc aacgccaaca tccaaacgcc gacattgaag gccaacatac
   114901 caacgccaac atccaaacgc cgacaatgaa acgccgacat tgaaacgccg acataccaat
   114961 gccaacatcc aaacgccgac atccaaacgt cggcgctctg tgccaacata ccaacgccaa
   115021 catccaaacg ccgacatcca aacgtcggcg ctctgtgcca acatccaatg ccaacatcca
   115081 atggtcttta taggcgaaaa aaccctgaaa gaaaaggtga acctaagcat caactcccta
   115141 tatatttaca tgttaaacct gcgctttaaa cttataaggg tgtttgcttt acaaacaata
   115201 aactcgtgta gtaaagccct ttgactcgtc tcatgtttct tcaacaaaat aaacatgaga
   115261 cgagtctgag ctttaccttc ttctccatcg atgtataaaa ggcacacccg cttagttttt
   115321 tttttgtaga aagggcaagg gggctgctag caagatgcgt ggcagcaaag tcaaggtaga
   115381 aagaaaacga gtatatatat atgttacgct tttaaaaaaa agaaaaaaaa taacgatatt
   115441 gtaattaaaa aaaaaagaat atagttatga aaaaagaata tctaaaacgt ttcgaatacg
   115501 acgaaatctc tttgtttgat gtcaatttta taatgcaacg attaccttta aagagctggc
   115561 ctaactcgta ttatcgtttt tgctacaatg ggcctcgttg atgttatctt accaaattca
   115621 cagttatctt ttcgagtgtc tacaacaatt tgtagtgatt gattttccta aaaatctctc
   115681 ttagacggag atgttaatcc atctacactg gctcattacg atgaattatt attagacctt
   115741 ctttctagta acgacctact ctaccttatt gcatgttgtt cattaaaaaa aatctcgctt
   115801 gattgtggta cgcaaaatcc tctcaaccac acaatttcta taacacttaa agacatttta
   115861 agcagaacta gacagttagg gcttcagatc ccgggggttg agatgaaaag atggtaaaag
   115921 atcaagggcg tcgtaacttt tttgtagtag cttgccttct tcatttatgt caatcactct
   115981 actggacgct gcgcccccaa tcaccctact gggtgattgg gggcaagtaa gttaaaatag
   116041 gaaaagagca aagggcgtcg taactttttg tagtagctgg ccttcttaat ttatgccaat
   116101 aactctactg gacgctgcgc ccccaatcac cctactgggt gattgggggc aagtaagtaa
   116161 aataggaaaa taagtgaaaa aagtaaagaa ctgcatattt aaattccttt agctgcatag
   116221 taaaaaaaaa gaaaaaaaaa tgggctacat agtatattga agtgggctgc gtttttttgg
   116281 cgaccgaaag agatctttcg gcactttgta ggccctgtag gctatgccta cacagcctac
   116341 gcttgcctac acgctaagtt aagaaaagaa tcttttaact tcgagcttct gcttgtaccg
   116401 gagacccaaa tctgttccta tctggcctat cctttcgagc ataaacccta tgatttcatc
   116461 ctttgagtct atcggcagag ctagtacatt tccatcgtga taatggccaa tgatctctac
   116521 cttaggatat gtgtccattg tttctagagt tgtttgagcg agcagggcga attcgaagct
   116581 ttgaaggtag ttaggatagg cggatttgaa tgactcctcc gagacagcgt aggtgtggcc
   116641 tgtcggtccc acgagactgt ctcctaaata ctctttctta attcgttcgg agatttcgcg
   116701 gaaatcaagg attatcgagg agttcatcat ctctcctgtt acttccctcg ctattgtgtg
   116761 gcattcttcg tgaaagggtg aattcaggaa ctcttgattg gacaaaccaa ggtcttttct
   116821 gaaattctct aggattccgt ttatcatggc tctgcttccc cccataaaaa acgatgagta
   116881 cacgcagatt tttactgcgg gcttgttaaa cacgctccct ctacctcttt tctcgaactc
   116941 ccccttgatg tagttccaca agcctacggt ttcgatagca gcttgaaggg atgaaagatg
   117001 gtcctggtat aagccaagga ggatggctgt atagcagctc acgatgtcga ggtctacaag
   117061 gatcattcct tgttctttag ctttggaccc catcatttca taacatttat ctcgcactac
   117121 acgttttgtc gagtttatgg attggcggta tgttgccggt attatgcgag gggaggttcc
   117181 cattggttta tacttatagg caattcctcc gaagtctctg atttttatga aatctgtcgt
   117241 gattacacgc tcaaccgaag ctctgaaatc atctgagacg acctttcgcc cctcgcaata
   117301 tatattcgtc aattccccga ttagtgaatt gtctaggcgc cgagcctctt ttgttaatga
   117361 gagtttgaac ggggttttag ccagtttgct gatgtagtca tcgtacagat tagggttcaa
   117421 ccgtaggtgg actgagttgt gggccggtgg attataggta ggtttaggta aggccacaac
   117481 ctgtgttatg ggaacgttat ttttaggagc gtcaacagaa tggttttcgg ctggctttgt
   117541 cgaggctgct aactgtattg gtgccccata agcatagtct ctctcaaaca catggtctct
   117601 tagcaccacc cctttgatgt acataccctc tgttttcctt gagagttcgg cgtggaggcc
   117661 agtcgtattg agagtttgta ttaactctct agaaaatctt ctatgggata atggcttggt
   117721 gccatgcttt ccgcaccaag tgcggtaagt agggtaaagg gttttcctca tagcaccttc
   117781 tctttccgct ttaggaccct cttttacttg gtagcctata aaagctccct ggccactaat
   117841 gatttcttca ctggtccaca ggagtaaggg attgatgttc tccatggctt cttggaggtt
   117901 ttctgtaagg ctagggaccc tttcatgcat gcgaacgagg tatgatattg cttcttcggg
   117961 attggccgaa agcgaccaat tcataatggc aggtagctcc tcggccagag gtccctgcca
   118021 tcggccatta acgtacgaga tcaaagattc tctggactca gccacgcttt cggctaggaa
   118081 atccctcatc cgccttataa gtgcatttga ggtgtctcga gcccgtaaag ggtggttact
   118141 gacgataacg accatcccca cgatttggac atcgatggct ccttggacgt atttgattct
   118201 gccccggagg gaatcccctc cagttgcgct tttcaagaca cttaaatcac ctacgtagtc
   118261 ttctgtgtca ctgatcagaa tgagtttctt tccttcaagg ttagtgattt cgaagttgtc
   118321 agagtggaga cttttaagtg ttgtagtaac agtagcctct tttccgacga gagctgtagc
   118381 aatgagggct aaagttgatt taccagttcc tccgggtcct ctcaggtgga ggaagacttg
   118441 gagatcggtt cgctgatgga taacagccca aaagaatgat ctgataaagg tgattctgtc
   118501 ttcgtgtcca ctgcaaaagg ctcttataaa gttgagaaag gtaggacagg aagcagtttc
   118561 gtcataagga aaaggcagat aggaagtaac gaagtgatca ggggaccacg ggataaactt
   118621 ttcttttgct aggtctaggg ccccgttttc aaagactatg attccctgag agaattcggg
   118681 atgcccggct tcgcttttct gagaaacctt aaggtttgag aatactgcgg ttacgtacga
   118741 ggcggacttt agtttgacta tatccgccag cgccagtata cgaccgatat aaaccttcag
   118801 gtcctctcca tggagcttaa cgtaataccc gtggcattca tcatacaagt aataggaatc
   118861 gcgagaaggg aataacttaa catatttcaa attagagtac ttgattaata actcagctgc
   118921 ttctacggga gctatgggtt ccgttttctt gttgttctga aagaactttt ctcgatccac
   118981 gttcagatag aacttcatgt tgggttgatt atatatttta gggataccaa tgtaggtatg
   119041 taggtcgatg aaggtttggt aggagttaga ctcctactga acctaaatga aagaatgtaa
   119101 gttgatgaag gttagaattt ggagttggac tccacctcta cctccatgaa ggaatgtaag
   119161 ttgatgaagg tttaatgagg agtttgactc cacctctaac gctatgaagg aatgcaggtt
   119221 tgtgaaggtt aatcttcaaa cttctaaagt aacgaatgag atcgactagg cggtgcctga
   119281 gggtctctac agcgttccat cttattcatg aattgctaac cgcttcacta ttcgcgcaag
   119341 aagattcgtt aacgaactgt gcacagtgtc ttagccttaa ttggggcttc atgtttcatc
   119401 tataaatatg catttctgcg gtctaaagat gcggagcata acacagctct gagtccttta
   119461 ggatttatgc tcatgagttc tttaggttct cgggccgggc tcatgctgac ttgcaggtga
   119521 tctgttcgtt acttcaagtc ccatgtagga tctaattgcc gatccttcag gatcctacac
   119581 ttctgagaac tgtacttaca tgtacataca taatcctaca gcctagctat gactctgttg
   119641 cgcgaagaga ttctttacag aacatagtta aatatgtagt aatgtatgta atgaaggttt
   119701 atttgaaaac cagttgcaca tttagactgg ttaaagccct atgaatgctt aaggttactg
   119761 ctggcaaggt ctgcctttag cctctcttgg ggccttgggc ctcctgacgg gccttcggcc
   119821 tctcagtggg ccttgggcct cccgacggcc ttttgcctcc tggccggcct taggcctccc
   119881 ggcctttgag ccggcctccc tgtttggccg gccttcggcc acccaggccg gtcttgggcc
   119941 tctcagtagg gcctcccaat agtttcggct tcgcctccct ttaggtcggc ttcgcctccc
   120001 atcaggtcgg cttcgcctcc catatgactt ttcctatgac tttatgactt tctaaagtca
   120061 tttagttaaa cgggtaataa aatgtcggcc agggccgtta aggtttatgg cctgaggaag
   120121 tataagggct cgggacctac ggtctcctat gcccttaaac ttcctcggcc ttaagatagt
   120181 ttagaaagca atctatgtat cataactcta ggaaacctta aattccttcc ttagaaagaa
   120241 cgttataaga tggtttatga ctttatgact ttacaaagtc ataaagtcat aaagaaagtt
   120301 aaagcccttt tggttttcaa tttttcaaat aaaccaaaat ttacatacct tcctgtaaga
   120361 atgtatgtaa atgaaggttt atttgaaaag agttttcaat tttggccttt tggttagccc
   120421 ttactatata tatatatata tcccttactc atatatttat atatatatat atatatattt
   120481 atatatacac atatatatat aaactcttta aaaaaaccta catttacata cattactaca
   120541 tgtaaataaa taaagaggca gggaggccga aggccgacct agtgggaggc gaagccgacc
   120601 tagctgggaa ggcgaagccg acctaacggg aggcgcagcc gacctaacgg gaggcaaagc
   120661 cgacctcacg ggaggcaaag ccgacctaac gggaggcaaa gccgacctca cgggaggcga
   120721 agccgacttg tttggtaggc gaagccgacc taacgggagg ctacatagtg agaggcgaag
   120781 ccgacctggt tgggaggcaa agccgaccta acaggaggca aagccgacct aacaggaggc
   120841 gaagccgact gggaggcagg ctgggaggca aagccgacct agctgggagg caaagccgac
   120901 ctagtgagag gcgaagccga cctagctggg aggcgaagcc gacctagtga gaggcgaagc
   120961 cgacctagtg agaggcgaag ccgacctgtt ttgaaggcga agccgacctg gttgggaggc
   121021 aaagccgacc taacgggagg cgaagcagac tgggaggcta aaccgccggc cgggaggccg
   121081 aaggccgacc tagtgggagg cgaagccgac ctggctggga ggcgaagccg acctaacggg
   121141 aggcaaagac gacctcacgg gaggcgaagc cgactgggag gcgaaaccgc cggccgggag
   121201 gccgaaggcc gacctagtgg gaggcgaagc cgactgggag gccgaaggcc gacccttcag
   121261 ttgtccaaat atatatatat aagcttttct agaaaactgc caacactgca aacatacatt
   121321 gaaagaagta attgcagttt atggcagtgt atgtaagtta taagctttat atatggcagt
   121381 ttatgacagt catatggcag tctgactttg tgaaacaaat aagaagctgt caactcactg
   121441 ccttaggctg caaataatgc agggaggcaa aggcggggaa gccggcccga cccgaccggg
   121501 aggccgaggg ccgggccaaa ggccgggaag cctaaggccg gcctggagac cagaggccga
   121561 ccgggaggcc gaaggccgac ttataggcgg aaggcacacc ttcggccttt gccccaccga
   121621 gaggcaaaag gcagaaggcc gacctggagg cccacctaca ccttattaga cctggcagtg
   121681 tatgggctgt accctatacc ataagtatat atatatagtt ttggaggtac accctacact
   121741 gcctacacca ttcggattat tctgctgcat ttggtggttt tctttgcatc tggcatacac
   121801 caggctacac caggtgttgc cggaggccga agggaatttc acttgttcga ggtagaacta
   121861 gcccgtaggc cgtcacataa ctgtacgtga tagtttccca tcatacagct cctactgata
   121921 ctttattcat actctctaac cagattggga acagtgccct taggtccctc ccacgtagag
   121981 tgtttgggca tgcttgtcac tcgggtctag atctttcaat gctatcgtgc cttggttaaa
   122041 gtccagatgg tgtttcacac aaaggggtat ctgtttcggg atagggctga tagacgcact
   122101 ttctccaagt cagtgcctcg ggtggcactg cctttgccct tattggatat ggtcactatt
   122161 cctcctttcc accttttcac aagtttcctt atgtggtgga tttctatgtc ggtggaatgg
   122221 caacttgaga cacaacactt ctcgaatctg gccttctatt tggtgagaag ggttcgcgtt
   122281 tttgagagaa gagtgtctat gtcatctggg gtccagtccc gggagaggct aaagcgcttc
   122341 tctctggtgt ttatgggtgg ggaaccctgt gattaaactt ctaagttctt ttccttcttc
   122401 gatattcacc ctataaactt tgggcgagat tgagaactta gatattgtct gggatatggt
   122461 cagctggtat ttgtgcgcta aggtgtgtag aagcgagtat cgtaagatcc agtttactac
   122521 ttttataact tcccaccgat tgtcagcgca ttggaagaag tttaggatac cgtaggcttt
   122581 tccttgtaga agtcaattat ttggatatct tctaatctta acaggtgagt taatgactta
   122641 ggaaccactt tcccgttgtt tatgactagg ataccggact tttcgagttt atctcggatt
   122701 ttcaggtatg gcatctcaat gtacactttt gatggatatc ttttgttcgt gagttgagtt
   122761 gagactcgcc ctcctccttt tgtattctct ttacctttgg gtaagttggt tctatagacg
   122821 taggagacta ccttgcctga gctcttatca cttatatatt tatccaagag gcttcaatag
   122881 tgttctcttg ccgaagaaag ttcgctgagc gcctcctcgc cgaggatgcc taaggggtct
   122941 tctctggtat gattcgtgcg atagaataag ctcggtttat ccaggctgat attaagaacc
   123001 cccattcttt ctcccatgac tgttcagctt ctaggtttct aggattgttt ggggatggcg
   123061 gcggccgcgt cttcaacgcg tgggatcgat agcgtgtctt gaaacatgtt tagttttaat
   123121 tggtctaagg ccttttgcag tgcttctata gctctgcctg aagctagggc tttcccttcg
   123181 agacgcagtt ggccatcatt gcctgattgg tttggcgtag gtggccttct agcaccttac
   123241 ggtagtactt ttctcccgct ttgctaacca tccttaaata tgatttgtat tccatgttcc
   123301 tgttgttttg tatgcgtgac ttgaggcgtt tgaagcgttc aactgccttc cctttcacta
   123361 cgggcccgag gactcccaag gataagagaa aaccgaggaa actaaccttg tcacttttgg
   123421 tgtgtgcgat gtgggccgat atcacttcaa ggtgcaagct gctctttatg aagttggtga
   123481 tatccgtaga tagagttgaa gccagagtct tagggccctt tatccctatt agcagatcat
   123541 cggcgtagcc tacatacagg acacgttgag gaagggttgt gtaaataatt cagtacctta
   123601 tcttctcagt ttctttctga ggtctcgtaa cgccctaatc ttcttgccga tgccttttgg
   123661 aaccgaggac tcttaatttt ttttttagca gactgggttt tctttttctc tgcgtttcgc
   123721 tcctttcctt tacggccatg tgtaggtcga gtgagtgcat ggctacgttg aaaaggaagg
   123781 gactcagcac tgagccgatc cggaacgcca agggcattct tggcccaagt tgaagtctat
   123841 tattcgtgct ttgagcattt tgcgtatttc atcttccata cgttggtcgt cgatatatcg
   123901 ggacaggtta ttcacaatga ggttgtgatt cgtacggtcg aaagctttct tcacgtcaaa
   123961 tttcaagaac caggtagcca atagttcttt cttttggata gagccgaata aacgctacgc
   124021 cctggtcgga acccgtggga ttcgttcagg atgatcggcg gtaaatacta gttccttatg
   124081 aagaactcac ctcctttcct tatacggcca ttcagcccgg ggaagtgcgc gttgtactct
   124141 gcgacgtgat tttggtaagt gacttggtca cactggaccc aatgggcttc gaatataggc
   124201 tgcaggacat tgaggaaagc ttgttggatt attttgtcac gaggattacc tatggctcct
   124261 ggtttgtttg gttttgggat ctgaactctc cgagcccgtg aattgtatga tcctttcaaa
   124321 gcttttggct agtttcgaga aaccatttac ggtctatgcc gtctagagtt tctgggtcta
   124381 ctccggttac ctgccttact tttgatacga ttccatgcca ggattaagtt attttcacta
   124441 acgatcagtg aaaatatgtc ttaatatttt ctagtaagat tgtcgaactt gcttcttagt
   124501 aaagtggtta cttcgaagtc tgtctcagta catgtattct tatggaatgt cttgttctgc
   124561 cgaggggttc agatgcgggg tcaccgagct tgatagaccg tgagctgccg aatctggttg
   124621 gtcgggtgag catctttgga atacttcctc gtaccaaaag gctcatatgg tcctctagta
   124681 catatcctgc tcagaccata aaaacgcccc tctgttagag ggtggatgtt tccgaagtaa
   124741 ggtgatgggt gaggtttttc ttacaccctg agatctgatt ctctttgtag ggtaacgctg
   124801 cgttcgccca ttggactagg ttaatggcag gcgaagaaga cttatttggg ggcttctgga
   124861 ctccgttcat atcctctctc ctatttttct aacatcctgg tctttctgtt ttttcaccat
   124921 ggcgtaactt ttccaacggt ttccctccaa ccaatttttg cattttaaat ggcctcgtca
   124981 ggccgcaccc gaaaataggg cgaacagtaa acaggtaagg cggttcgctt tgctcggagt
   125041 gaactgcgta acccgccctc tgggctaaca gtaaacaagt aaggcggttc gctttgcttg
   125101 gagttaattg cgcagcccgc ccgcggggca aaccgtaagc tcgtctaaag gtttgcttga
   125161 ctcgcagtag actgtgcagc caggccggag gccaaacaaa gaccaaaagg gaaacccttc
   125221 tgaagaccta tcaggctcgg ctgtaggccg accagatacg taggcaagaa ggtacgaccg
   125281 taggttgaaa ggataagctg gtaaacgtac cagctactaa aaaaagttaa cttgccaata
   125341 agtccttttt tagttcttcg ctgtgatccg tgggtctact ggttagtacc tgtcactctt
   125401 gtcaggctgc ccaccaagcc tgcctgaccc gttcgtactc ccgccttaac gggcgtacct
   125461 ccgtaaatcg attttacact gctagccctt cttctatggc tctgccagcc aactgtcctt
   125521 atatggctag aagggccggt aagttggcaa aagctcggta agctagccaa agcgtggtaa
   125581 gtagcctgcg ctcggtaagc tggcaaaggc gcggcaacct ggcaaaaaaa cgcatgcaag
   125641 ttgccaaaag cgcggtaagc aggtggaagc gcatgcaagc tggcttcgcg ctgcaaccta
   125701 gccaaaaacg cgtgtaagtc gcctgtttga agggtaagct gttagaagtg cggttggtta
   125761 gccagaaacg catgtaagct gttagaagcg catataagcc agttgcagcc cattgaagta
   125821 cacgtttgca gcccactgaa gtacacgttt gcagcccact gaagtacacg tttgcagccc
   125881 attgaagtac acgtttgcag cccaaaccta aaagaagtaa gctctgtagc ccaaacccta
   125941 aaagtaaact gtgcaaccca aagtgatccg gaaacccact atgtaaccca aatcgatccg
   126001 taagtaaaca gtgcagccca catcagtcag ctatgcagcc caaagcgctt agagaaataa
   126061 gctctgcagc gatccggaag cgccaaggaa gtcaactgtg cagcctttag agtacacgtt
   126121 tgcagctcaa actcaaagga actaaactgt gtagccaggg gcttgccgct catctgtaag
   126181 tttgtaaggc ggctggtttt gcttaaaagt aaatcctgca gccaaagccg ccttggaagt
   126241 tagccatgga gccaaagggg ctcaaatcga ccgaccattg tcagtcaatc ggctaaccaa
   126301 tttgctaacc attattaatc aagttggtta caaacaaggc taatgcattc ggccagttgg
   126361 tggaccttaa aacatggtgt cgtaaatagg taaaaacaat tcctgtaaga ggcctataag
   126421 gggttgatgt aaccctattc ctataagagg ttgatgcaat gctttcctat aataggttta
   126481 tgtatcgatc ttcctataat aggttgaagc aacctcacac cactcctata agaggttgat
   126541 gtagccccct tctataagga tttgatgtat ctacctctta taggagggtt gacgtatcta
   126601 tgccaatagt cattgtttta ttactttaat aaaaaagcgc ccacaacccc cccacttaag
   126661 ccgtcttagg tcataataga cctggaccgt cacctcagct tgccctaggc gaaactcgta
   126721 gttaaactta gagccataaa ttgctagtct gtcacagact gcttgtctgg ctaaaaaccc
   126781 aggcaagcta aaacacaaat tgaatttttt gccttatcaa ataacaaacg acctttgaaa
   126841 accttcattt tctcgttttg tcaagtgaca agctaaacaa agcattgcag aaaacttcat
   126901 ttttagcacc ttgtcaaacg acaaacttag ctccatttaa atgtacgaga aaaaggcgat
   126961 acaaaaaaag cgtttacatc aatcccttat agcaattaat acatcaaccc cgaggcctct
   127021 tagagggatt ccattaacaa cttataggga gggttatatc aacctcttag agggggtgca
   127081 tcaactcctt ataaggaaat tacatcaacc tcttagaggg aaagcattac atcaacctct
   127141 tagaagggaa gacattacat caacctctta gaagggggag tattacatca acctcttaga
   127201 gagattgcta catcaatacc ttatagcgag tatcgcatca acgccttata ggaagttgaa
   127261 gcaggtcgat ttctttttat ttttctctct taaccatgtt ttgagcacaa cgtttagtta
   127321 ttttttgtgg attcttaatc tcaaattctg ttttacgcgc aaaacgtcct aagttttgcg
   127381 taatagtcga tagctggtct agaaaacgct ctccttttaa ttccttttca gagctatcaa
   127441 tataccaata tcccaaactt ggttttaaaa ctttagaatt gacaaaaata aaaaaacggt
   127501 ctgggagacc agtcccccca atgccgtaag aactacctat actcgatttt acatcaaact
   127561 ccgaaccgcc atccgaactt tccttttcac cagtagtcgc aaacgatctt acgaaatagc
   127621 cagcggactc ttcagtatcc ccttttataa aagaaatagg caaagagtgt cgtgaagaaa
   127681 agtcgaaaaa aacttttgct tgagctgttg agggagaaaa aactaaagtg taatatgggt
   127741 tttcctcttc aagaagttgt ttccaaaaaa taggatccaa gtaagtaaac caatctcgct
   127801 tacttacgat tatttgtaaa acgtctagct gttgttgttt atttttagca atttggtaaa
   127861 aattgttgtc taaccctggg atggctgctt gtaaatactt aatatcaaaa ggagaaagcg
   127921 ttgcgctcgt aaagatacta gtagccataa gactcgcaaa ataaggagga aacttgttca
   127981 tcaagaccaa gtcttcttta taaggcattt tgtctgggta aaggattttt tcgcttatcg
   128041 cctcattaat ttccttataa acctgttcgg atttttgtag actggcttgt tttatttttc
   128101 cttctgcaag ctttccttgt attatactaa tatactcaat aaactcttcc caattaacac
   128161 cttttaaacg agtaattgaa tatggaaaat atttaattac tcttggttta aatgaaaaat
   128221 ttattaaagt gtcaatccaa tgaggaacat ttaattctac aaccgcttct ttaaatatgc
   128281 cctttgattt ttgctttaaa cttgttataa tagggaggaa ctgagcctct aagcgatcaa
   128341 tgaactttcc tagttcgaca atagggtccg cagttctaga caaatctcgt acaacactag
   128401 ttgggcttaa aataacatct gtattgtcta gtattgagat tttatattga tatatgttat
   128461 ctaattccgg aggaacaatt aaccaaacat attttttttt actgcggaaa tttcaccttt
   128521 aaccaaaaca caccgtttcc ccttgaccaa agcatttact gtttttgcta atactaagtt
   128581 atttgaaaaa cgttccaccc tcactcgttg ccaaggtatt aatttgatat ttctttttaa
   128641 aaataagtga gcttcgtcaa taaaagccca taccctctca cggtaatgca ataagaattg
   128701 actgtacatc gcaatatctg gagaatctcc cattgggcga agataagaat ggacagttaa
   128761 atgaatgatt ggttttttcg attcgaaaag cttatacatc gactcgtatg taaatcttac
   128821 ctcactagta acaacttgaa tttgtaagct cttttctttt aaatcacttc gtgctttaat
   128881 catattttca agcaattgac aacactgaaa aactaatttc ttgctgggga aaaacagaac
   128941 aggtattttc ttttttaagg ccatttctat tgcaactact aatgcattat atgtttttcc
   129001 agagccagta ctagcaacga ccactgatgc tccttctttc gcgtaagctt cacgaaaaga
   129061 gtctttttgc tcaaatgaat aaaagttatg caatttgttt acatactcta aggaatatag
   129121 ctcttgaaaa cgagttaagg cttcttttgc tatgacttgg taagattccg tgcatgtttt
   129181 atgcgcacaa aacaatatag gctcttcata ggaatctttc aacccaaaat acagttttgt
   129241 attgtctaaa tcatcttttt gaactataca ttttgatgta tactctaaac tggaattagg
   129301 tttaaccttg aattctagcg aatactctct attaaggtat aaaacgactt cctgcatcat
   129361 ctttacccga cattcaaatt cgatctgctc ctcgtcacat gccacatttt ttttagcgga
   129421 tgtttgatcc attacatgtt caagaactga tgaagatgat ttaaattttt cccacaattg
   129481 atcgtgtata ggtgaagaag agtcgctttc actttccatt tgtttcgcac ctgagttcat
   129541 ctcgccgctc ccaggtagaa cctcatgtgt agctgtttct atcagaggca ccactgattt
   129601 attctcatgt tgttgcgtgt tcttaggttc ccattcagga gcttccttgc ctcctctaag
   129661 atagttggca tcaaatactc ttggattgag ggctattcct tttataaaag ttcctatttc
   129721 ttttttcttt atctcaatgt cggggaagag acctgggaac tgagatttag cgactgctac
   129781 gagatttgta gagaacactt tcagtgagac tcccttgata ccttgtcttt tacaatatga
   129841 tacatacatt ggaaaggcca tttgagcgtt cactgagtct acctgggccc cgcccacgta
   129901 gagccctgct ccagggatta actcatcttc tatccaggag gctactgaat tagcgctgat
   129961 ggctgtcttg aatattgagt tctttaagtg aggggcttcc ggatcgtagt cgtatgatag
   130021 tccgatatag caacgaggtt ccctcgaatg aggttttggt ccgtcatgag ttattgtcac
   130081 gtttcggaac accgtgatcc cttccggatt agtgggataa gcagtccgta ggactgactc
   130141 ttcacactga aaggcttgtt tgacttgtga taaataccca gggtgagcta gatgtaagag
   130201 attcagttct ttgaaacaat tataaattag agacgttatg acaagatcgg atacaggaga
   130261 ccagacgcca ggtccagaac tctcatatag aaaccattgg ccagtacaat cgttgaattc
   130321 taaatgggac cctagtgaag gcatcaataa ctctactgct aaggtgggcg gaactagttg
   130381 ttccttagcc tttcccttac cttgaccctc ctgcaggaag gtttcccttg gaggtaattt
   130441 gaaattcctt ttgtgatgta ttttcatgta tgttgtaata cgtttgattt tatgctttgt
   130501 ttaacgatca gagatctata aattactgga agatggaaag aattttactg cttcgcatct
   130561 ttctcttcca tcttccaagg ttgcccagca attgtttaaa aacaaggtcc gaaggccttc
   130621 ctgatgaatt acataagaaa ttgtctcaaa aatgcaaagc gttaaatggg aaggggattt
   130681 gtgatgcatt tcccttatca tcaatcaatg catcaataag ctgtaggcta tataaattgc
   130741 ttactgatgt atttccctta ttatcattca atacataagt aagcaaggaa atcaactatg
   130801 cagctaaagg gaataactat gcagctaaag ggagtaacta tgcagcccat ggaagtaagt
   130861 ctgcagccca accccccaag taagccaact acgtagccta cttcaataaa ctatgcagcc
   130921 atttccttta gtgagttatg tagccacaag cgcttagaga agtaagcttt gcagccccaa
   130981 ccctaaagaa agtgaattag ttttaactgt aaaaaagtta cttttacctt ttagcaattc
   131041 ataaaagctt ctattttttt tttttctgac tttaggtaat aagacacgga ggatgttgtt
   131101 taaatctatt tttggagaca tttaaaaggg aagataacct tttaaatgtc tccggtttag
   131161 gagtattcat ttcatctctt ggtccttggt tttatgaatt ggctcattga tatctgcagg
   131221 ctaatagccc ggcttgcttt gcccgcaaaa accttgtgct gccttacctg cacccttctg
   131281 cctgcacctc tgcaacctgc actcctgcag actgtacctc cgtacggggg tgcaggtttg
   131341 cactgcactc catagttgca cctcctagcc tgcactcctg tgcagaagag ttaggggtgc
   131401 agtcctgcac ctcagactgc acttcctaac ctgcacccca gcctgcactc ctgcaggctg
   131461 cacctctgct taggggtaca gggctgcacc ccagcctgca cctccgaccc tgcacccctg
   131521 tgcaggggac ctagaggtgc agggctgcgc cccatactgc actcctgcag actgcacctc
   131581 tgcttagggg tgcagggctg cacccctaag cctgcacctc ctaccctgca cccctaagca
   131641 ggggatgtag gggtgcaggg ctgtattagt ggtctggttg ttatggcagt tttggcagtt
   131701 gttttaaaca attataattg ccataacttt catagctgta ttagtgtctg gtagttatgg
   131761 cagtcatggc agttatttta aacaactgta attgccataa ctttcataac tgtattagtg
   131821 gtctggtagt tatggcagtt ttggcagtta ttttaaataa ctatagttgc cataaccgtc
   131881 atagtcttta tgggtgatct ggctgttgtg gcggttatag taagctgtgt aaactttcac
   131941 tgcttaccat aacagccaag caagccaact acgtagctta cttcaagaaa ctatgtaccc
   132001 catttccttt attgaactat gcagcccaaa acgccacgga aatcggggtt gccgccaaag
   132061 cgcaaagaag taaactgtac ggcccaaagc gcaaagaact gaagcacgcc gcgcaagact
   132121 agccagcaaa aagagatcgg cttagttaac cttttgcccg ggttgtcgac ccggtcgatt
   132181 accccaggaa ggcaggctaa caaaagcttc tacttttcgt gttttcctgg cgttaggtag
   132241 tcgactatgt cgtcatattc attttgtttg tttttggttg ccgatcggca accaaaatat
   132301 tagttaagtt tgtgttttgg gttgccgatc ggcaacccaa ttattagttc attttgtttg
   132361 ttttggttgc cgatcggcaa cccagatatt agttcatgtt gtttgttttt gttgccgatc
   132421 ggcaacccag atattagtta acttttgttt gttttggttg ccgttcggca acccttttct
   132481 tattactttt gttggttttt ctgacctgtt tgtcagttgg ttatttgttt cttttgctga
   132541 cctattggtc agcgattttt ctcttttgtt ttaagaagga aaggaaaagg ttggccttaa
   132601 cagccttcac agagtgaagg ccttaacagc cttcttcccg gcgtcgagcg ggataatttc
   132661 gtatccagaa tccgagaaac ttgaaaccgg gtttttctag gaaagtttag aggtgttgtc
   132721 gggatgaagt ttaaggccca taggttcgag tcacttactt atcctttctt tcgcctcttt
   132781 tattatctca atctccgggc gcagtactac gaagtcatct gcatatctaa caactgtgaa
   132841 cctgcttcgc cgacagtaat cagctttcca ctgcataaag accctcagag gcccagcatg
   132901 cccattgggt atacagggta tacaggtata catactacag gatataaaca ctataggtat
   132961 acacactata gggtatacac actacaggta tacatactac aggtatacag actgcataac
   133021 ttactctaag gcgcttggca aacgggtaag gaaagcaaag cgagcctaca ggctgattgg
   133081 caaggcttac aagccgggct gcacaagctt actgcgagca aagcgagctg ggttatggac
   133141 ctacagatat caatgagtca atccataaag ctgagaaaca agaggagaag gctggccaag
   133201 cggactgtcg accaggaggg aaaacttagg cacgtagtct tgatccgcgt accggcctgc
   133261 gggcctccgt tcgcgctttt tagaaacgct tccagctaat ttttattttc tttaagggtt
   133321 tttgagttta ggttgcatag tttactctga gggtcctttg gggtgcatag cttctttcct
   133381 tgcgcttttt taatcatagc cggcggcgtt ttggccgggt ttggggctgc tagtttattg
   133441 cgctttgatc cacttatcag gcgcatgcag atttaccacg tttctaccag cttgtccagc
   133501 gcaggctggt tttttcggcg ctttggactg cagcgtctat taggcgtatt ttacatcctt
   133561 gcatttgggg cctacgactg gcaaagcaag cagctcccga ggcctattag ggggcaggaa
   133621 ggattaatcc tatctctctg agaatttccc caaaaatcga tttgaatacc cctcctcgta
   133681 ctaaaaccag gaaaagacga aaacagaggc agacctcttg acttatctgc ctactctttg
   133741 cctgtgcctt ttgcggctga caggtcttct ttttgttttc ctctcgcttg ccgccttaca
   133801 aacttacagg cgaggccgta agtctggccg cacaggtggt ggaggagtct caagtggtgg
   133861 tggttaccaa ataaccacca ccaccttctc cattcgttta gtttttggcc gcgctgcttg
   133921 cttcctttca gtttgagcag cgtagtaggt ctccttgggt tacatagcct actttgggtt
   133981 cgggctgcac accttgcagc tcgctttgcg agccacctta caagcaaggc agtaggtctg
   134041 gctgcaaggt ttacttttat aagctgtata gctataaggc tctcttcata cactacaagc
   134101 tttcccttta tacatggaag gtgggcttgc cttaacacgc gcaaggttgc tttagtgaac
   134161 ggaaagccgc agtaatacac agaaggtttt ggtttcgcgc tagcatttaa aggcgcctac
   134221 gaccataggg agtgctgctg gtcgctaggg aagctcgttc ctcgctcgta gaactgctct
   134281 agaaccagca ggacaacgct tcctctgtta cgcttctcca cgccgatccg gcgcgaacaa
   134341 ggagctgaca gtgaagttgg aaaagcaaac gaagctcgtt ccggagcttt gcagcaagta
   134401 gactaggtca ttgagaactc gtataactca cctttggaat gtagtgtttt tctacgatac
   134461 aaaaccttta catcaatcct ttataggaat tcttacatca agcccatata acgattgcta
   134521 cataaatccc tataagagac tactacatca acctcttata gcaaattgtt gcatcaacct
   134581 cttagagaaa gacaattaca tcaacctctt agaggggaag agttacatca acctcttaga
   134641 ggggaagagt tacatcaacc tcttagaggg gaagagttac atcaacccct tagaaagagg
   134701 taattacatc aacctattag aagagaataa ttacatcaac ctattagaaa gaggtaatta
   134761 catcaaccta ttagaagaaa aacattaacc ccttagagaa gaagggttac atcaacctat
   134821 tagaagagaa tttacatcaa cctattagaa gagaataatt acatcaacct attagaggaa
   134881 gcatcaactc cttataagaa aattacatca acctcttaga gaggaagagt tacatcaacc
   134941 ttttagagag aagacattaa ccccttagag ggagtattgt atcaacctct tagggggaag
   135001 acactacatc aacctcttag agagggacta cactaactcc ttaaaaaaag gagattgcat
   135061 taacctctta gaaggggaat aattacatca acctcttaaa gagatcaagt tgaggcaggt
   135121 tgattttttt tattagtcat gttttttatc taaaacatgc tctggcaaat caggttgctg
   135181 ctttttatcc aatcaacata ttgcccacca gtcaccaaca tatcaatcag tgaccactat
   135241 gctgctgatt gttgacttac aagcattcat aaatcaatca acttatttta gaaatctttc
   135301 caagaatcga ccttagcaac cttccttgtg taatgctacc caaaaccaaa acaaagggca
   135361 aaaaagggag atctttaaga aaaaagctca ttaactaggc acacaactag gaaaaaagag
   135421 gcaagcctaa taagtcaggc ttgctttctg cggttgcaaa cctaagcttg gcccctgctc
   135481 ccctacatcc cctgcgcagg gggtgccggg aagcaggggc agatttaggg ggggcaaact
   135541 gcacccctaa gcagaggtgc agtttgcagg agtgcagtat gaggcgcagc cttacactcc
   135601 cacatctcct gcacagaggt gcaggccgag aagtgcaggg cggcaagggt gcaaggtaag
   135661 cctgcacctc ctgtcccgta cagaggtgca ggataggagg tgcagactgg gaggtgcagg
   135721 ctgggaggtg cagactggga gtgaagggca aacctgcact cccagtacgg aggtacagtt
   135781 tataggagtg cagtctagag gtgcagccct acactcctac cttttttgca caggaacgca
   135841 aaccaggagg tgcaagcctg gagtgcaggg caaacctgca caggttgtag tactacaggg
   135901 tgcaagactc ctggttgcac tctgcacagg acgcaaaact acgaagtaca gggctacagc
   135961 ctgtagggca cgccctacgc ggagtgtagg gtgccgttta taagggggag gtccagggta
   136021 tatcctgcag ggtacagccc gtaaaggtat agtgggagac catatctcta ctaaaaatat
   136081 aaataagaga aattataaag actgctaaaa aatcatctcc atctcttcat cgctactccg
   136141 ggaagtttga ttcccatttc cttagtctta tcaataatac gtataagcga caaagaaccc
   136201 gaaaaactta aaggatttaa atgtccccga cagtcttgtg acattttttc aagcgcacaa
   136261 catgctatta gactaaacac ttcatcgtaa ttaaggatat tcattacgag attgtcgtga
   136321 agcccaaata ttgtttgttt tgcatattcg ccagcgggtt tcgaccagga cgcgctagaa
   136381 gagcaagcag agggttttca attaaaatcg gttctggata atcatcggga ttagtgccct
   136441 catctttagg aatgcttatt atagcgaata ttgaaaaaga atctaaaaga tactcatgga
   136501 cctgaaaggt cacaccaaca acgttaaaat cttcatcgcc aaattcataa caaaaacgtg
   136561 aatagtctag ccaaggtaac cgtttcctaa taaattcttt atcatgtaag agcgatttgt
   136621 caaaaagata ttctaccgat agaaaattgt gtctcatagt attttatttt ttttgtttat
   136681 acagtttaat ttagtaaaac actcttcagt tggatttaat actatacatc ttttaattaa
   136741 ctggttgatt ggccactccg tctcgcaaac tacctagccg atcggctaag tagttctgta
   136801 agctaactag ccgatcggtt acttcgttct gcaagccaac tggccgatcg gccagcaatt
   136861 agagggcagt gctagccgat tgattaatct gctgcccaca agccaaaaag ggacgtcttt
   136921 tttaacttgc tttctatgcg tgcatatttt ttacctttat agttttgctt tgcaccttgc
   136981 cagcagtctt tggtttttct gtcaaaagga gaaagaagaa gcaggctcgc tccctgtggt
   137041 cgcggcctaa caggtcaggc ttggtttctg taatagcaaa cctaaacttg gtccctgggg
   137101 tcgcgggcct aataatttag gctcgctatg gcgagcaaaa caaaccgggc tattagccta
   137161 caaatataaa taagccaacc cataaaagag aaaggcaaaa aaacgaaata aatactccta
   137221 aaccaggaac aaaaaaaaca atcttgcctt gaaaaaatcc ccgaaaatcg attaaaacaa
   137281 catcttccgt atttgcttac ctaaagtaaa aaaaagaaag gaaatagagg gttttactaa
   137341 ttggtctttt aaaaaaggta aaagcaaccc ctttcctgcc tccgcttccc ttttgaagcg
   137401 tatttaccgt aaagtatatg ataatataca cccacaaagg actcgtgagt gttttactaa
   137461 caagcgtccc gacgctgata caatactgga agggtaagaa ggttatataa atcgagcatt
   137521 tcattgggct gctgggaagg gggtttgcag gcgcagctag ctacaatcca gatctaaaac
   137581 atgtcaggaa ccaggtaaag ttggtagttc gatcaaagtc aataagatca tgttaactaa
   137641 taaaattaca ctgattatca gaaaggcaac gtaataataa ttaatatttc ctgtgggagc
   137701 gttgtactta aaaaaataat ttaaaaacgt actcttatac atctcaatta ttaagagaca
   137761 tatcggtaaa taacaccatt tattaagggt tatcgcaagc gtaagacctt gaaagtccgt
   137821 gaaatgattt tttagaacca tcaatacaac aagaaggttt gtaagactgt ggataacaag
   137881 aaagcaaatg attcctatat agaccattga gactgactcg ctagttttat aggtagaagt
   137941 ggttagccat ttgggaagga cacgttgcaa atattcaacc atgtcattaa agcgcttaac
   138001 tttgtaaaga cgatttaata gcgatttgcg gaacaactct gccaataaag cgcccatcag
   138061 aattaaaaca gcctcagccg aaaacggacc gacccactcg catacgctta tagcctctgc
   138121 gttaggctcg gaaggaattt cgtaaggaaa aaagcggttt gagtcgacta aggagttgcc
   138181 ggaaccagga aaagaaccgg gacctgtccc tgaaccagga taagaattgg gacctgcccc
   138241 gatcccggaa ccggccttag gaccggtccc ccgtcttgaa gccttgacaa tatcttccac
   138301 gcgagacgtt gcgaataaag cagttagccc tagagagctc acgatgactt tcccggtagg
   138361 atggggaata gcctgaacta ctgtctttat tgcataaccc ccaccaataa aaagccttag
   138421 gttcgataaa aggaaagcaa agagagcatt caacataaag aaaattctaa ccataaggta
   138481 tttttaggag aaatttttta ttacaacatc tagaatcgca ctcaacagcg acggcctgcg
   138541 ggcggagatc caaaggtagg ctcgcccagg gacccgctta cgagaaagaa gctgatttct
   138601 ttcgctaacc cggtctgtac aaggaaggag cggcctacga gcctaccaag gagcagtgta
   138661 cgaggaagga gccgctgcgc accaatagaa aattgctacg caacctttaa ttacaataaa
   138721 agtaaaaccg ccaccaaagg cgaattttat tcccttgggt ggcggagtcg gtgctataaa
   138781 taataaaatt gaaaagaaaa ataaaaatga aaagaatcat ataatacact gtaagaccaa
   138841 actaccgaag aggtgaatga gtaagaagcg tcaaaaaaaa cgaaacttcg ggacaggctc
   138901 gacgcagtcc ctcccgaagc accacgccaa aacatgtttt aaaaaaaact tagaaaaata
   138961 tctattatat aaataaaaat tggtcaatgg cccttaatat ttcttttcta ttgggtgtat
   139021 atcggtcgta tgttgccgtg gtagcaatat ttttgtgccc tataatggct cgcacttttc
   139081 ctattgacat agactttaac aacgccgtga tgtaactaac acgaaaggaa tgcgaactta
   139141 gcggcttatc aaaggcttcc gctgccggct taataaacct gttaataatt ttgacccaat
   139201 cgtcctgcct cattaatcgt cctgctctgt tatttcccaa gcaccactca ttagaattgt
   139261 taaacactaa ctccaagtct ttttctattc tttttagaat tgctagtcct gcatctgtta
   139321 aaggaacctt tctacatgta tttgtttttg actgatatac ctgaagttct tttgtgttaa
   139381 aactgtcttg taattgcttc gatgttaata cacgaacctc attcacacgc aatccgctga
   139441 ttcttaaaat tgttatcgtt actctgtttc tcgcccacac aaaatccgtt atgtttacgg
   139501 gtttttgttg attcatcaaa aattcgtaaa tctctgtaga aatagcttcg cgcaatggcc
   139561 aagttcttct acggactggc tttaccaatt gttttttttg ttttcttgac actgggcttt
   139621 gactgagaat tagtgaatga ttctgtctat ttatattttc ttttagcttc tgtctgttta
   139681 tatttttttt tcgcactgtt ttattttttt ttaattttaa aattatatat aattctatgc
   139741 caaacgtaat ggaaggaaaa atgtaaagag gcgaccttgt cacgaagtga catccttcgg
   139801 accttgtcac gaagtaagat ccttcggacc ttgtcacgaa gtgacaagtc ctttcgtgcg
   139861 agagcatggt cgaaaaactg gtcacatggg atcagttcaa ttggggtaaa aagtcaaggt
   139921 ggagaagcgg tttacgccgt cttcactata aatttttttt ggggttttta aaaaccttgt
   139981 cctcagcttc gctgccttgt ccgaaggtac gaagcgcttc ggaccagatt ttttttagtg
   140041 tgtgtcatct ctagtaaact ttacaagaca tccgcgtgag tgttcaagca ggtgatttct
   140101 ctgagctggt gatattaaat atcaccagag gcgtcattgc ccgagtcatc actatcattg
   140161 gaagtatact ttactatttc acatacaaca ataaaagata gggtgcccag caaaaccgtg
   140221 tcaatagctg cattactatc aagcccagtc gcgactaaca cccagcaaat agcatacccg
   140281 gtaggaattg caatgatctg tgcaatggtc aatttatcca tttgtttgat tctttttttt
   140341 ttaattttta agttctcact tcgttcctcg ctggtcgcga agcgaataaa cacggtagtg
   140401 ttttttgtcg cgaagctacg ctcgttttcc agcggcagcc tgctggaacc aagcctggct
   140461 tcagtcgcgc tccgctcgtt caagaaagga gcgagcggag caaacaggta gccaccagta
   140521 agcatagaga ccgcctggaa gcatggtggg aactactttt cgttgtgctt tcaatttttt
   140581 aaagatttta taactataaa actttttgcg caaatatttc gagagaccca attcgaattg
   140641 ggtccttttt ttatttgagt tttaaaaaaa aataactttc agttttttgt gcaatttttc
   140701 gcccctttta ggggctggga ttaatacctt ctatcgactt cgttccttga agccactctc
   140761 gaagaaagaa aatacttttg atttccacat tcttcttctt tgagcaaaaa ggatatcatt
   140821 agtaattggt gcacctctga gttaacgcat ataacgtcga ttgaactcga cacgttggtc
   140881 ttaggcctta agcttcatag ccattttggt tccaaaggcc ctagtgaaca aaaggggggc
   140941 agttgtttta aaaaaatagc tatgatagca aaaattaagg aactgacatt cttttcaaaa
   141001 gatcgaagga gcgaagcact acgttgaggt tccgaagcgc acagcggagg ggctcggtcc
   141061 agatggttga ggttattcag ggaatccacc acctggtact tctgataatt cgacattctt
   141121 ttctggcctc caagcttcct gcggaaggct aaggacgtga cgccaaagcg aaactcagct
   141181 cctgctacga ccgaacgtat gaacttcttt atcacgatcc gcctttcaag cgcattccga
   141241 gcggcgacaa ctgacttgac gccggtgcaa agtcctagct cctgctacgc cagagcttcc
   141301 cgtttgccgc caaataggac ggaagtacgc aagaaaaaac gcgtagtgtt ttttcttcgt
   141361 tccgccttca cgggcgtggc acgacttggg tttagaacgg tagcctacgg caccataacc
   141421 agggcgccga aggcggctca taggtggttt cccacgggaa cgaagtggag ttaacgcgat
   141481 tagcaaggca agcctggtta ggcgggcgag cgaagcgaag ctgactaaga atttaatcag
   141541 acgatcaccg gaaatttctt aaaacaggcg gatcagacga ttgtcgcctt gttttgcggg
   141601 caaagcccac ttgacacgta aaaacatttt ctatttattt aagaatggtt gaacggcaaa
   141661 aacattttca aacagtgatt ttgaaccgcc tggccttaag tgaatttcac ctattacctt
   141721 cggatctata ggtacatcgt actttttaca actttcagca tatgcatctg aggcgattgt
   141781 attaaagtat ggttgggctg cttgcatagc gctatctcct gcgattatta gtccgagtct
   141841 tatcccgaaa gttcgccacg ctgaattttt tccgatacag ctatatatat attcttctgt
   141901 aaaaaaatta cacaaaaaag actttgattt ttccacgctc attaatgcag agagaattaa
   141961 agatgtaaaa aacgaataga aaataagaaa agctgacaaa aggtaaaaga aaatatagat
   142021 tttagagccc ccggagtatc cgccacctcc taaataaaaa atcaccaaaa aatgatagag
   142081 agtagacccg atgggattgt atgctagaaa ataaataagc tgaaggtcta cccaaaaatt
   142141 taacttaaag aacaagaagt aaagcttttt tatgttttca taagcagaaa ttatttgatt
   142201 tttcatttca cacctccttt tttttctgaa gcaatctaaa acactgattt gcctgttcca
   142261 caaatatgac ccaaccaatt tcatcaccag aaaaaagtgt agtataagaa tgactaatac
   142321 gttgttccaa taagcttgat aattccgttc ctttgttcat aattgtactt tttttttcta
   142381 aacgacgaag agaaaaaacg agcgtagctc gttctctgct ttttcgcgct tgtaaatcgg
   142441 aatggcgaga gtaggacttg aacctacaat attcaggtca tgagcctgat gagttgccaa
   142501 ttactccatc tcgctgagct ggcgtagctt atcatcaatt gggcagcata ttctaatggt
   142561 ctaaatatct ccatagagcg aagagatttc tctataggca gagccctggc gccgcctatc
   142621 ataggaggag tcagacgagc gaggtagcgc cagctgggag tgagtcataa agagcgacta
   142681 cgcgagtcac ttcgttcctc ttaaaaaaga ggaacgagcg gggggagctg gtatgactca
   142741 ctcccccagc tggcgcgagc gaagcgagcg ggcagcgaga agactttcga gcgaggcagc
   142801 gccaggtggg ggagttccct acggtcgctc caccagctcc ccaaaagacg cgaaacaaaa
   142861 aatgtagttg acgtttcatc cgttacgctt ctgaacgcct acggcgctat aagcgcgaat
   142921 caaaaaaaaa agtgcggagc gagtcatatg gctcgtataa ctcgccccta cggtcgctcc
   142981 caaagccagg aagactttcg gggggagcag acgttaggag cgagtgaaac gagctgcgga
   143041 gtgagtcata cgaacaacaa agtaggtcag gaatacagct acggcgtccc aggaagactt
   143101 gaaaaacgag ttatacgagc atgcgtgggg agtcatacga gcgacacaag ccaccccggg
   143161 agtcatactt gaaaaacgag ttatacgagg caagaccatt gtgcgagtca tacgagccag
   143221 ggagtgagtc atacgaactc ccccggagct cgctttgctc gctcccgacc ccgcgtgagt
   143281 catgctttca acaaaaggtg tggagccgtc aggcgcttaa ttacacagaa ccgggctatt
   143341 actacgtctc ccgaaattca caaatcagta catatggtgc aagacggttt cacaaatcga
   143401 gatcgagatg ggatcgggtg tatccacgtc ttacttcact ttacccggaa tattatagat
   143461 tataacaaag agttatacat ttttttgttt ttaaataatt tgctggagcg cgaagctccg
   143521 cagttgacgc agagatttag ggatagaggc cgaagggggc caacatactt aaaatggcat
   143581 atattctgtc atttttttat cattgtaata atctcaaagt gtttaagttt atacaaataa
   143641 tactcaaatt tattattatt ataaaaccat gcagccaata tcgcctccag ctgaacgaag
   143701 tgaacaaaaa taagactatt gtcgtgtttt gacttttttt agtagggggc gagtcagacg
   143761 agccctccga accgtacgtg acagtctccc gtcatacggc ttcaaatcgt ccttattgcc
   143821 taggtgaggc attatagatt cgattttgta acgtgagtat gtcgtctttt atcaaaagaa
   143881 tttatttgct gttttttctt aaaaaataag gtaaaaaaaa caagagtttt tcacggctgg
   143941 tacagtgtgt tatagcaacc ctataagttg ttcaatcaaa gaaaaacagt ccgcttctcc
   144001 agctgaatgg acagcactgc ctccctgccc ttggttctcc aacaaggttg ctaagccttt
   144061 gccttttgat gactgcaggt catcaagaga gtttaccggc tctccttctt ttagcgcttt
   144121 atgcatgttt tttgcagctt ctaaggttat tctggtttgc tcttcatgcg cacttgtata
   144181 gaaatctttt tgttcaggac ttatagtgga atcttttagc ctgttttcga tgttgataag
   144241 aaggttgtta ccttctctag taacaatttc ttctctttct agttgaattc tatccaggtt
   144301 gtgttggaaa gtcttgtcgt cgagctccct ctgttccttc cgagccaacc tctgttcctg
   144361 caggtcttcc tgatggtgtc gctctttttg ttcgcaatcc tttaggtgca aataatacgc
   144421 gagcgcacca gcagagcctg ttgtagcagc atctctagcg ccttgagcca agccttacgc
   144481 tgcctcaggc gacatgtcag gtttgggtcg ccctgtgacg gttgatttag ctctttcttt
   144541 cacatattta gccgcctcag aataaacacc tttcttgcca gtcatataca taaaactcgt
   144601 atcttttcga agtcgattgc taattggttg atgcaaattg gattcaatgg cttttaggca
   144661 agctgaccac gatgtgagct ctatttccga gttatatagt atttttgatt ttcgaatatt
   144721 tatataaacc atcataagac tataaatcgt agtatagagg aataattcaa aaagattgtc
   144781 aaaataaatt tgagccataa aagagtaagc taaaaagaat ataaatagtg ttcgtagcca
   144841 tcgccaagaa ggatgactag cacgatcttc taacattaca caagaacaaa gatacctttg
   144901 aaataaatat gaattgaaaa cgattacaac aatgttatta aacaaattcc gactaatttc
   144961 gaaattagaa aaaaggtaaa ttaaaataaa aaaacaaaca agaggcgact cggctcatga
   145021 atgcctatca ctttgcttaa aaagcgctgt aatggcatta tcaagataag aagtccaatt
   145081 ctgtagaagg aattcattcg cattttttgt tactttgatt tttgctgggt caaaaattta
   145141 gattaacccg tttttttttc aaaatacgtc gaaaaacact acgtgttgat ccgcaacacg
   145201 gtaccggcct gcgttttcga gctgttttgc gcatctattg cagatcctcg atccatggca
   145261 ccgttaagtg ttggtgagga gctcataaac cccccgcgaa gtgaaagaac aggaaaaagt
   145321 gttttttgcc gtccattaac cgtgcgtgga gttagggtta agacagtgtt tttaaaaaaa
   145381 aattttgcga aaattcaact acaaagaggc tggtgcgaag cgaagaagca caggctcctg
   145441 cttttaaaaa aaacaaggca tcgtaagtgt gttttttttt taataccaat atacgctgtc
   145501 tttaaaaatt tggctctatt gcctttaaca aagcttcgca cagtaggtga atgtcgaaaa
   145561 ataaagacat tatccctact aagagaagaa agcgccagac gaatcccgag ccttttcgaa
   145621 gctctaaatc ttttgttcct atttttttat attttttact gcgccgtcag cgcagcttag
   145681 cctgttttaa gtcgattgct aacacagtca tgatgatagt taaagaaaaa aaagaaatta
   145741 gtacgagttg gcttaatatc tcacgaatta cgaacacctc tcgcctatct aagtcctggt
   145801 cttgaacctt gtatgagaac ttgtattgag acaggttttc cgcttagctg cttccagcgg
   145861 ttctccatcc tcaacttagc tacacggcta tgctgttggc acaacaaccg ttacaccata
   145921 ggttgattca tcccagtcct ctcgtactag ggatgagctc tctcaattct cttaatattt
   145981 ccaacggtag ataggaaccg aactgtctcc aaaaaaactc ccagctcacg tatagatacg
   146041 tagcattttg aagggagctg ggggtagcca aaactgcgtt agctccccac tcattccttt
   146101 ccctgatcac tccatgcatc cttatcacag aacgtgtttg attctgcgac ctaggcagca
   146161 tgagcacagc ttgtctacca gcaaactgcg ctagagatta cctcaaattt cttagaggat
   146221 tagactatac cttcatctta cgataataga agacattaac ttagcaaatc gtaagagctg
   146281 acgtgttaca cctatagaac agatgtccca cccgaaaagg gtgaagtcgt tacggggtca
   146341 agttactcta gtaaaaaaga tcgccagagt ctccgacttc ccacggtatt acccacaaca
   146401 gggcttcacc gttatgagtc agttttgtca ggtcaattac tcgaccaggt cgcaagccag
   146461 ttacgacgtt ctaactattt tgttaactat aacacagcgg gatgcttaat tacagtatgc
   146521 tttgtttctc aacaaagtac ggactttatc ttctatttgc aatttttcgt aataaataac
   146581 aaatagtctc acatgaagtc tctgagggct tttaacattc atagctaaaa tcttccctgc
   146641 ggattgacct gtaaatgcat agacttttac agtcgtctga tttctaggag attcccgcac
   146701 atagtgaaat ttctattggg ccatttgttc cgaaaaaccc aactcacgtc tttttaactc
   146761 tcttatttct aaaagaaaag gactttatct tttccctaaa aaaaggtccg aaggactttg
   146821 acaaggaaac ttaacttaaa gtctctgagg gattgtttag tcacttccct gcggattaac
   146881 catatagatc ttcccgcata tagttaagta ataagaccaa aatttctttc gatcacggca
   146941 atgagtttac cactttcatc ggcgaacaac cgaacccttg ataccttctt cagcatcagg
   147001 atgtgatgag tcgaccagta ttgttatcgc ttaggctctt tatcccaagc atctaatctt
   147061 tgcagattag ctcagactat gtctttaaca catttgcgaa caaccatgaa agtcattgag
   147121 ttgttaattt ttttgtatat ttcataaagt tttgcaaatg aattaacggg cgctcgtgga
   147181 gagattatcg ttgacataac tcactctcta gtcgttgaac gttcatactt catgctagtc
   147241 tctagcaatg tcgaagtaag cttcgctgca agttgtctca atcacaaaga gatccttggc
   147301 aattcaccca ttttatactc gacatttctt ctatcgaggt gccaaacgac tccgtcgata
   147361 agagctcttg ggagtcatca gcctgttcaa tatgttatcg caaaggcttt ttatcctctg
   147421 cttcttgcag tttcctgcaa gttcagacta tgtcatcaat tttcatttac gtaatattaa
   147481 agaagtttat cttgcttcga actttgaaaa ttgccgggcg ctcgtggaga gattattgat
   147541 aggatgtcct cactctctag tcgttgaacg ttcatactta cttagctgaa gccaattagc
   147601 gacaaatgag gtcgcataag tggtcagctg actttgctat cgggcagata gcttatttcc
   147661 atttagtatg tttcgctgca agtttgcata tgactgcgtt gccgtaatca cttagcgttc
   147721 ttgcaattca cccggttatt tttgttatat gttaccacat aatgggacaa caaagctatc
   147781 cccggcgtac ctttgattcg ttgagcgaga gcccttccac tcgggactcc cggatcacta
   147841 tggccgactt tcgtccctgc tcgacttgtt tgtctcacag tcaggcagac ttataccatt
   147901 acgctcctca gctgtggaaa gcacagcttg agtctacctt cgcacttctc cgttactctt
   147961 taggcaataa tgttaatcgt tgttcaattt ggaaattggg tttattgaaa gattcagatt
   148021 agcttgctta gtccgatatt gacgcattcc ctgattagta cgacttggag gaaatttgta
   148081 taacatatct gggcaccttt cttttattac ttgtctttca tgtatttttt tgtatttttt
   148141 ttccataatt aaacaaaaag tatgtgcaaa gttaaaatat taaagtcaaa acatttcaag
   148201 cttgacattc attttttttc gatcttaaag ctcattaaac tgagcggagc cgcttttgat
   148261 tgctcaaaag ttcagactgt attatcatcc atgtaataaa ctacttagga tgcttggcgt
   148321 gcagtcgttg aggatagagc gctttagaaa agattcgtag ttattttcta atagactctc
   148381 aactccggct gattgtccgc tagttatacg gatgttccag catttagcca agatatttat
   148441 aatggcgaaa tcttgcacat tactttgcaa gtctccctct atccaaagaa tctcgcccca
   148501 agaaaactac ccgccatgca atgttccatt tgatttcatt caaatagtta gacatcctga
   148561 ggagaaagag tggtatttca aggccggaac tgataaacag ctcctcccac ctatcctaca
   148621 cattcaaatc tggatgtcaa tgcaaagtta taattatagt cggcaggagg tctcccatcc
   148681 aaccgctaat tcagaaccgt acgtgacaat tgcttgtcat acggctcctc gcctgacatt
   148741 agttcttcag cttcggtgca ctgctaattt ttgggtcata gcagctttta cggttcttct
   148801 aatgtccgct gatatatgtt tttctaattt tttatataag cgtggcgtga gcaagtcagc
   148861 gtgtctcagt cattacaact gagtatttgc tttttaccca atcttactcc ctggctacca
   148921 tacgactggc gtctgctccc gaccttaagg gtcggttgag gtagcagggg tttcctcgtt
   148981 ccacttgatc atgctagaac gttggaacct ggactttaca ccggaggttt ggttggaacc
   149041 gactgtgccc ttacaaacac agttcctatc ctcattgtct gatattccag acgcgggggt
   149101 tccttgtagc ccattaaggc ccaagcaaga agcattactc ccccgccttc gtgctgacga
   149161 tgctttagtc atccagtttg ctgtcgctgt tccttcagtt caatgctcgg gattcgtggg
   149221 gtcagagctt ccttctgacc tttcatccct tttctcccgg cttcagaccc tagtttgcca
   149281 cgttgaggcc tgcgggagat gctgttaccc tggttcgagg gagagggtct cgcaccctca
   149341 tgatcaagta gttcacctct gtttttccag aaggtgtcta caatcgaata ttattcttct
   149401 cgtaaaaacg agtcgcacgt aaaggtgcac ggggtcttac cgtctagccg ttggtactcc
   149461 gcatcttcac ggagaattca atttcactga gtccatgttg gagacagtgg ggcagtcgtt
   149521 accttatgtg cccagatctt ggactctctc ttcagctctt ttgtttctgt tgttttcaaa
   149581 agaggtgctt gacgtagagt ctctgaggaa ttagatatat acaaacaact ttatattatg
   149641 ggcactatgc tttttacctt ttttttagct tttcttagtt taaatccacg cattgagcct
   149701 gcaagtttat tcacattata ataaggaagt attaaatcta aaaaagactg ttctctcatt
   149761 attaagttag atgtctttga cacatattct gaaactccaa atttatatta tgaccaacca
   149821 tatttacgta ctggattata gaaccgaggg gatgagactt taccgatctg cctagaggga
   149881 gattggtgtc gtgctgttct cttgctaaga atagctgtag agcctatgta aactttgtcc
   149941 aattctaatg tgtttcggta tagatacaca ccggcagtat tggcgtcaaa gtgcaaaact
   150001 tttcctgatt catcaatgtt gtaccagaca atgttgagtg tcttcaaaat agaatcttgt
   150061 ttgttcatgt tgtttgtttc ttttttcctg cggattgtcc ctattgtagg agtgcttcga
   150121 ctggactttc ccgcatacag tcaagttgtt actacaaact cactacggag ttcttactac
   150181 gcacctgcga tactcttatc gctaaaagaa atggcataac gaattgagtc taccattcgt
   150241 gcaggtcgct acttatgcga cacaaattgt tttctttaat tctattttca cgcattctga
   150301 cgcgcaacgg gggagttaaa gtattgagcg gaaacacact agggtgtttt tagcttcgct
   150361 ccccgctttt cttagtttta aagagcagct aacgctgacc ttcgcattac aacgaagttc
   150421 agactctatt actctatcga tacgatgaat ttgtcatagt tgctatttgc ttatttatta
   150481 cttatcactg ttgcagcttt tttcaatcga tatcaagata gatctgacgt agagtcgttg
   150541 aggatgcaat tcatgcagtc ctgctgatcg tcccggcttt cacgggatat tccagcatat
   150601 agtcaaattt ctttggatac aaaatccgaa gcccctaacc tgaggaattt cgctacctta
   150661 ggcaatattt gtaacttatg ttactatttg gactatattt tcccgcaagt gctattgcag
   150721 gtctagcgta tagtctctga ggatttattc ttttggctta agcaaagtgc tttatacttt
   150781 cgaaaatttc ctgctggttg actattacat tgttcattga ctgacatgtc atatttttta
   150841 gtgttccagc atatagctaa attttttaac ggccctaata agttgaccgt tagcaatgtt
   150901 gttacttatg aaaagataca taagtgtgct ttatattacc acaaagttca gactatttct
   150961 ttagctcttg tgtttaaaga accatccgac atgtagtcgt tgcagcacaa agtcgtagga
   151021 gcgtagcgag ctacgctccc gaacacagta gcgactttgt tgcctaaaga ttttcgtgca
   151081 aagttagccg atgtcccttt atttagtcgg attgtatcaa tttgtattgc tacaaatcta
   151141 acccatttct cgagttacgg ccgccgttta ctggggctta gattcagagc ttataactcc
   151201 tccttttcac cttccagcac cgggcaggtg tcagactcta tacatcgtgt taccacttag
   151261 cagagtcctg tgtttttacg aaacagtcgc tcaaattttt tgttttcgcc ttgaaacaat
   151321 ctttttaata gacacgtcca aagcctcttt gttcccaaag agaaaggact ttctcttttt
   151381 tccaattttg gaaatttcac ataaagtctc tgaggataca acaaaatagc caaataaata
   151441 aagcgcaatg gcgtgatcaa gatcgtagtc gcttcgcaca tgtagtgttt gaaaaaaaaa
   151501 gtcgcgcgta gcgaaaacgg tagtgtgaac ggagtgcgga tcaacatcag cgagtttcgc
   151561 acgatagttt tcgaagctta gccttagcta tgatgttttt ttcttataag ggccacgctt
   151621 cttaccaagt tttgcttcac taattttcct tcgcgattct gcggataaag attttcccaa
   151681 cctcgattga cggagtatag ctcgagtttc ctcataaaga ggattcaaca tttgttcacg
   151741 tcttgcctta ctgattttag cacgcgtttc taatgaatgt ttttttccta gttgtgccat
   151801 actcattttt gtaagcgttt cctgggaacg cttaagccca aaagacgacg aagcaatctt
   151861 attaacatta taataaggct gcagcaagct taagtaatat tgttcacgag ctaacaaaat
   151921 agttggggag gttttattat ctatataatc taaaatacca aactcgaatt gattccaccc
   151981 atatttacgc acggcattat agaaaagagg gcaagagtct ttaccatttt ttacatcgga
   152041 tctatgtact ataattcttt tacgtaaaga catggaagaa ccaacataaa ttttatcggt
   152101 atcttgtaaa tatttataaa tatatacacc tggtaagttt ggtacatcaa agtcaataca
   152161 acttccatca atagctaaag aataccattt tatattagaa ttcttcatat tattttgctt
   152221 tttgttttat cctgcggatt gtgcatcgat gtgtgaacaa agtaagcatt gttcatcgtt
   152281 catccaatgc atgttcccgc atatagtgaa atgaaaaaac caactcttgc gagtgagagg
   152341 ggcaatgact caccccctat tctgtgccac ttttcttaca aaagaaaagc accccttctc
   152401 ccgaagttac ggggtcaatt tgccgagttc cttcaacatg gttatctcaa gcgccttagt
   152461 atgctctacc tgttcacctg tgtcggtttg gggtacggtg tatgataatg aagttttttc
   152521 ttggaagcgt cattaagctg cagacctatc catttgtcag cccacaaccc acttgttcac
   152581 tccgtcactt acatttttcc catcggactg taccctttcg gggattcctt agggaccgat
   152641 caactctgcg cagattgact gtacgcagaa acccttgaac tttcggcgat cacgtttttc
   152701 acgtgattta tcgttactca tgtcagcatt ctcacttctg atatatctaa cagttctcaa
   152761 gaacagtctt caactactta cagaacgttc cgctaccgaa atctccccgc agggatattt
   152821 tctcgtcgct tcggtgaatc acttgagccc cgatccattt tcggtgctgc caagctagac
   152881 cagtgagctg ttacgctttc tcgaaaggat ggctgcctcc aagccgacct cctggttgtc
   152941 tttgcttaac aacttccttc tccactaagt gattgcttgg ggaccttaac gtacgatctg
   153001 ggctgtttcc cttttgactt tggaccttag cacccaaagt ctgtctgctg agtaatgaac
   153061 ttaactgcat tattatcagc taagatgagt attcggagtt tttttggagt cggtcaagct
   153121 ttgggctacc cttccccatc aagtgctcta cccctcatca agatctctca gcgctctacc
   153181 taaatagatt tcgcggaaaa ccagctatct ccgagtttga ttggcctttc caattgttat
   153241 ttttgtattt tattccattt ctttcgtcag gtttagacta tactttcaac tcgtgttttg
   153301 aaattaagtt aatatactcc atcttgctcg ctacgcgcct acgttttcca tgttcgttca
   153361 tctcataagc tatctctata aactttaaga atccttctct atttcgatgc tgactctgtg
   153421 acatcaaatc acagactctc gcgaataacc aaaagtgatt acgtttaaaa gtgtgtaaag
   153481 ggtaaagctt aaaatgagga atgattttgg tttgcaaaga atgtaaatca gacacttggt
   153541 atctccaaaa agttggcttt atttgataaa ttttaccgca agcaaaatat tttttaacct
   153601 gtaaaagtag ttgctgatta tcgccttcaa gtcctaaagt aaaagcaggc ttgatacttc
   153661 gattttttcg aaaccttact gagaaactac tgtctccatc aactaatcca gataaataat
   153721 aaggatttaa tgtttctgta gaaggcgctt gtatcataat tttaccagca tgctctgtga
   153781 aagttgttaa atcatgtagt tctaagttat accgggaacc acaaattttt agcaattctt
   153841 ccttctctgt tttacgacga ctcccagaga acgaaagatt catacagaag gctaagtgaa
   153901 taatagagac cagacctggc aggcccacag ggcgaagcaa acgaccgaag gcggaggaca
   153961 aggtttgaat gtcttttctc acttagcatg gtgacaattt ggcgaaagat taaatagttt
   154021 tgatactttt cagacctcaa gggatataac ttaaaatgag gaatgacagc atccaagcaa
   154081 gggttaacgc ctcgaatacg ataggtaagg catttgtctc tttcagtata acaaatatca
   154141 ccacaaccaa agtaactttt tatgcgattt aacacatacg cagacttaac gtcttgagta
   154201 atgtaaaaga caggtttaac agacaagcca tatttacttg aagaatttta aaaaatagat
   154261 acatagaaac agccatcggc ttctacgaag ccagatacgt aaaaaggttg catcgtgatt
   154321 atagtatata ttctttatta tagaaaattt ttagtaacga gtgctggcgt gttagcataa
   154381 attatgctct cttctttcga atcagtcgtt acggggcttt cgatgttgct gcgcatttca
   154441 aaagcttccc acggtattgc catagcgctc aaatgtttcg ctagctttgt tcctagatca
   154501 cgaagcacac tttaggttcc accgttatga gccagttttt tacgtaatct tcacagacta
   154561 ctggggcaaa aggcatttct tacccctagc cacaggtcat ccccgtattt tgcaacatac
   154621 gtgggttcgg ccctccaagg ctcgttagag ctctcttcag cctgcccatg gctagatcac
   154681 tcggtttcgg gtccaaagga tacaacttca tattatatta atttcttttt gcctacacct
   154741 aacggcttaa gcttgctgta tccattgact cgctgaccca attgggatag gtaggacctt
   154801 tcagtctttc cccccctaag aaccgtacgt gacagtttcc cgtcatacgg ctcaagcaat
   154861 tatttaataa cgctaaacaa ttctcgttat taaggcagca aaaagatgtc attctttaaa
   154921 agatgggcac tgttctttct ttctggttat atttgttcag ctgggacggt gccttgttta
   154981 attcaggtcg atatgggagt tggcgcagat tgaagccaag aaggtcaaca gtaaaaaaca
   155041 atccatgttt tagcctcctt tagcttcaga ttgcgctcat caagaaattc ttctattttt
   155101 tttcgaacct gacctcgttg acgccagtga taatgaagtc atccgcaaat ctggtcgtat
   155161 cgactttggg cctcgacccc agctttttct cataacctga tgttcctacc gatgttttca
   155221 ctacgtgttt tagtctaaaa aaaagtgcaa tgttacatag tagaggagag ataatacctt
   155281 gtttctccct ttggtcgaaa caagtccttc ggaccttgtt tcttaagaag aaacacacct
   155341 aacggtgcct tgtttcttaa gaagaaacaa gtgttttgca ccttgtttct ccctttggtg
   155401 gaaacattct tcggacctcc ctaaaaaatc aaaaaaattg cgagctctac tccgttcata
   155461 acacctgact ttagccaaga ctctaacact aattcataaa aaaaaatagc gttcgtgcat
   155521 tttttttcac acatgactta tttgatcaaa gcactttgcg acatcggcgt caagaatctt
   155581 tttttttaag agagaatcta acaaagtgcg tagtcacgta atagcgtcgc gtgttgagcg
   155641 gtatttcctc aatacgtagg agttgggggt ctgattgaca ttcgacgact ggatcaatag
   155701 ccatgtgata ccttttttag taccgctcga tccaacatag taggaattcc cagggagcgt
   155761 tttcggaact atccggtttg cggatcatca ctcgtttgat aggcttacat gagtattctt
   155821 ttggtcgatg tacagcttct cttacttcgt ttatggcctc cccaaactgg agagtcccag
   155881 attatttgat ccatcccagg ggtagaacat gcgctgtttg tagctatttt ccgaacggcc
   155941 aggtctcttc cattgaaaga tgtgacaacc tggcgttgta gcttatatac acggttcatg
   156001 tctttttgca agtatgccat cacgatttct ttctgaattt gttttacgaa accatccagg
   156061 atattttgtg ccattctttc attttggttt cccttttttc taaaaaaaag tgccggaaca
   156121 ggttccacgt gaaaagggcc ggggctacta ctcacgttac tgatactatg gcttcagaag
   156181 ttcatcgcaa cataatcacc agatctaagt ctgccgcctt tgatgcgcga accattgtgg
   156241 ttctatccct catattacgt gagggcattg gctttttaga tcgtctctta cccgcacgac
   156301 ggtacatccc ttttcagtga tgcctccagt actctggaat cgttcgggct taccaagttc
   156361 cgaatatctc actagtttga tgtatgacga attgaacttt accccgtctg actttttttt
   156421 tgggtccttg cctgctctag tataagaagc gcaggccgtc agttgtccga ctcgatgcgt
   156481 aaacatcaga gctgtggctc gccggtcacc tttttcgagg cctcgttgtt cattcattta
   156541 ctttattcgt gttacatctt accctagcac tatccctcca caggggcttc attacgttgt
   156601 cctcaaggct tcataccgtc agatttatcc gatcgcatgc ttgagtaggg tagagcaaag
   156661 gaccttgctc tgtggattct caccaacatt gagttattca gcagtgggct atttacccat
   156721 ttcttgtcgc acttatacaa aaggtacgcc gtcagctctt cgagcctccg actgattgtt
   156781 tgcattgaat ttcaggttat ctatttcact ccctttttag ggttcttttc acctttccct
   156841 tacggtactt gttcactatc ggttattggg caatacttag gcttagaggg tggtccccct
   156901 ttattgcatt aaaataatgc aaattccaac aggaaactac gccctgttgt actttttggc
   156961 aaacttttga aaataataca gggctgttac cttctttggc aagacattcc agtctcttct
   157021 aatttctaag atttcccttg cgggaacggt ttgctcagcc tagtccgttt tcgctcgcca
   157081 ctactaacgg agtctcattt gatttccttt cctgtcgcta tttagatgtt tcagttcgcg
   157141 acgtaattga tcgttcctgg tttcccagtt ggagacccat ggttcacagg tgcgcagcct
   157201 acccatggtg tttcgccttt tagcgtcctt ttcccaatac ccaggcatcc gttcaatgca
   157261 tttgattagc accatcttat tgtggtcgtg ttgacgactc ctcacttcca gcatatccta
   157321 gcttacgtct ttttatctag gggaagtgcc tgttgttacc aaaaggttca tttatagcga
   157381 tagctactgg acgtaggttt gtccggtctt gtgtggaggt ttcacagcag tcaaaaaaag
   157441 aagctggtaa agagtcgaag gttgcgaaac aaaaaagcac gctagtgttt tggtcagcga
   157501 agcttcgcca gtctctccga agaaaccggt tgccaagcac aaaaacacgc taatgttttt
   157561 ggtccgaagg tacgaagtgc ttatttttgc gacagcaaaa atatggttgc gcagcaatgc
   157621 gacagcaaaa ataagcactt gtcacgaaac actggcgtgc ctcggcttgg ccaaaactcg
   157681 ctacgctcgt tttttcctac ggccttcggt cgtttccatg gcttgtttgc tccttcgctc
   157741 ttgaagtggc accgaaggaa tttattactt tttttcttaa aaaaaggtcc gatggaattt
   157801 attgcttttt tttttcttaa aaaaaaggtc caatggttgc gcagcaatta ttttttctta
   157861 aaaaataagg aacgaagtgc ttgttttgcg atagcaaaat aaggacttgt ttcttcttaa
   157921 gaaataaggt ccgaaggatg tttttcttaa aaatatggtt gcgcagcaat tatttttctt
   157981 aaaaataagg acttgtcttc ttgacaagga atttattact ttttttcgga tcaggcgtta
   158041 gccaaaaaca cctagtgttt ttgtctaagc ggcttatttt tgcgctagca aaaataaggt
   158101 ttttgaagaa agatactaag aatagctttt ttactgtcaa aaaagttctg cttcgcatct
   158161 tttatccgcg atcccacttt cgcaggaaac gaccaaaggg cagcgccaaa aacaccatag
   158221 tgttgttggc ggacccagag tttcatgcgc tggcagcttc gctgggggag cgaattatat
   158281 aagctcctcc cgcgaagcaa aaaaacgtgc ggagcgctaa acacgatagt gttttggcag
   158341 cgtaaaaaaa acaacttcga aacgaacatc ctctatattt tttttagaat agaaaaattg
   158401 tttaaacaac ttttctaaaa tcgaaatctg atctttattc aatttcagta ttcaccaaga
   158461 attacaccag aaaattaaaa acgagtcatg tacttaagaa ctaagcaatg ctcccctccg
   158521 aaataggggt gctttgagct gaaagtaggt tcggtctttc agaaagattt tctgtgggtt
   158581 attcccttca aatcgggact ttcagactct ccactggaga gaataataaa cgaaatacta
   158641 ataatataac cataatttct gaagtttctt cactctatga tcccgattta caaacctttc
   158701 gcttagaatc taaaccagca aaggattgtg ttaaagaatt acttggtcaa ctacctccac
   158761 ttccagataa gataaatcct cttcaaggag agcaacggaa aatggagaat tatttatata
   158821 tgtgggagtg tcttaattat ttcttgcctt acctcaagag cttgtatcag caagacgttg
   158881 atagagcaaa aatcaaggga tttgatgcta tgcgagatgt aatagatgat atcactagtg
   158941 gtggtagggg atcctcttgc tgtttatctg gctgcgaaag aacggttacg atttagtgtt
   159001 ttagaaatgc aaacctactt tggtttaacg gctcttgaaa tacaagaaag tgaaagggtt
   159061 gaagaggcta gaagacctat tcgtagaaag tttggggaga ttgtcaccag taaagcgtgg
   159121 gaggatatgg gtaagaagga ccgtcttgag aaagaagaag agcgccacaa atctttatta
   159181 ggtaccaaaa acatcttgtg gaccaccttt gtctcaacat cttagttcaa tcataagact
   159241 gaaagctaag aaggagagta agacaaagag ggattataag gaccagatgg taaccaattt
   159301 gaaaacgttt agggagcaac agattgtgaa atggaaggag aacccttcta cgtatgaatt
   159361 gcctccaaag ctttcgtaga ggagcaagaa tttgtggact ctttcaagga ccgaagggcg
   159421 aagcaaacga tcgaagggag tttcactttt tttttcaggt tgcgtagcaa ttgtctcttg
   159481 acaaggattt ttacggtaag tatgattctc tagtccgcaa tatttttaag tttcctgcta
   159541 ctctttccta ctgagaagta gatcttcgtt gaatagaaga ggcttgatcc ggcaatccat
   159601 gaccttaata gcagactaat taaagctggg tacagtgcat acaacacagt agtttcccaa
   159661 ggagtcgcgc tgtctaaagg gacgtcaata atcaactact acaccactaa gtggctagga
   159721 gggatcgttg accggaagct aataagtcac gttgttcctc acaaggaagt ggtaacccct
   159781 accatgggaa catccaaact actccttcta cttaggacca ttaccagcct ctactggttt
   159841 ttccggccga ttcgagtggg acatcctgac tctatatgtg caaagacagc tgacatttta
   159901 aaatatgcct acggtttcgt cgcttattta actaaatatg ccgtggtatc tggtacattt
   159961 tccaaaaatg ccatagagta gggggaggtt ttagcatcgc aaacccctat ctatgcttat
   160021 aggcataaaa ttataaaatg ctctggtgag cgaatcgcct catttccatc cgaaactgga
   160081 agtcgtagta agaagttaga tggtatagca cagtacacca ggggttgcgt gcccacgaca
   160141 gtgagtacta gcctagtgcc acgtaagatc ttcctcccta cttattacga tacttctctc
   160201 tcaggtattc cttatctcct tttttagtaa aaatatacca aaggattact aataatagaa
   160261 taagagtgct gagccggatc agcaggatca gcgtaactaa gaatttgttc aatggttccc
   160321 ttcatatgaa taacctttca ttttaaactc aaatagaggt ctcaaagccc tgagttgaac
   160381 agctagcagc ttcctgcgta ggatggccac tcctccccga gtagaggtac tttgagtttt
   160441 tagcaagctc ccaatgacgc agtctgcgag ctcgctatcg cgacaaaaaa aatgacgcag
   160501 tctgtgagct cacttcgctc actcccacca cccggccaac agaaaacctt ccagctcatc
   160561 tttttaaaca agtgcttcgc gttttttggg ggggctcata taattcgctc cccagctaac
   160621 ggtgccgata taaaaaaata ataacaaaaa aaattgtgtt aagtatgtaa attgatctaa
   160681 ttgatgcatt taaaatcatt tttttttaat aagggagttt cgcttatttc gaccaaagcg
   160741 agaaataagg tcgtagaaaa aacacgtagt gtttttggtc taccgcttat ttttgcgcta
   160801 gcaaaagaag attagcatca gagcgcgact atagaacgac ctcaacccaa acgctctctt
   160861 ctgtctcgtc aagacacccg ttcccgacgt ccagcccgtt gcagctgctc gatcgtagca
   160921 ggagccgaag tgatgctcgg catccagtcc gttccagcaa aacccaaaag aagtcaactc
   160981 gatcgtagca ggagccgaag cgaagctagg tgttcagtcc gttccagcaa aacaaaaaaa
   161041 aagtcaactt gccacccagc cgtctacggc cgaccctgcc tgcaagcaat agaccccggc
   161101 cgtagagcga ccctaccgac cctgccagcc ggccatctac ggccgacctt agaaagcgac
   161161 aaaaaaatga cgaaaaaaaa cgatagaaag cgacaaaaaa tgacgaaaaa aaacgataga
   161221 aagcgacaaa aaaatgacga aaaaaaaacg atagcgagct cgctcccaat gacgcagtct
   161281 gcgagtaagt tatacaaaaa aatgacgcag tcgcgagtga agcgagctcg catgctacgc
   161341 aatttccgcg tgtacgcgga gaaaaacgca aaaacataag taaaaagatc ctgtttctta
   161401 agaagaaact cacctaacgg tgcctttaaa aagtttcact tatttttgcg acagcaaaaa
   161461 taaggcagcg aagctggcgg agcaattttt ctaaaaaaaa tggttgccta gcaattatcc
   161521 ccctcctcct ctcagaagcg ctgagttttt tgcgttccga actcgatttg ctcgctccgg
   161581 atcggagcaa gacgttagtg tttttcccta ctttatagtg tttttgtgtt ttatgcacta
   161641 gctggggagc gagcgtagtg gagctggtcc gaaggggcct gctcgcaaca ctggcgtgtt
   161701 tttttgcttg tggtctgaag gcccaaaggg ggaagcaagc ggccgaaggg agttttgact
   161761 ttttttttta aaaaaaaagg acttgtttcg accgaaggtc gaaacaaggt gcgtcagcat
   161821 tgtttcgcgt ttagcgaaat aaggttcgat tttgtttttt ttactactat attgatccgt
   161881 aatttctttc actacaatat ttcgaatatc tgatctcata ttcaaaatcc gaaataaacg
   161941 atatttaccc acttgttcct caggctttag tcgaagactt tttggaagaa aagcaacatg
   162001 tcttccaata gctacagcat atcctccatt aactttattc agtataaaac cacgaacgat
   162061 attttgttga ctgtgccatt ttttccaaag agcaaaccaa gcttccaact ttagtacttt
   162121 taatgacaat attttaggta aaataaaatc cggttctccc atgagtgagg agaaaacagt
   162181 agcgtgtttt actgctccct ttggttgcac ctctatgttt tcgattttaa taataggata
   162241 ccgaaagacg ccggaggtac gacgagaaag caaaacactc gcttgctctt tacttcggga
   162301 agctttcgtt tcattaatct ttggtacgaa ggacaccgaa ggagtgacgg aagttgtgtc
   162361 aacaatagtc ttcccagggc gacgaagttt tgggttagat gagttgagcg tgacgtcagc
   162421 ggattttaat agagccgata cacctttagc tggtgttaac cacgatgata gccgaagtct
   162481 ttttttgctt cgactattgt cctggattct accggtttca ctcctgatct ctaaggaatc
   162541 aatcttaaca cagtcttctc gaataggaag cgaggaaaga aaaccggagg aagtcagttc
   162601 ggtacgaaaa caaataattg aactttttaa tccgacatca aaaagagctg cgcttttagg
   162661 attgctgcgc tttttgaatt gctgcgcact ttgttctata gcacagtaaa cagcattgcc
   162721 ttttaaagta ttaatactag aattgtgttt tttccattgt tgaaaataac tcatgcactt
   162781 tttttaacat tgtttaaatt gctctaataa ctggggttat taggagagta ggacgcgacc
   162841 tcgtttctcc cttcggtcga aacaagtgaa aaacactacg ttctacgaca aaaacacgta
   162901 gtgttttggc taacgcccct tttttagaaa aaaaaataag cgaaactaaa aaagtcgttt
   162961 cgcttcgcgg ggggagctca taaacatgcg ctcccccagc ttcgcatgct acgcaacctt
   163021 cggaccaacg ggccgaggga ccgaagggcg aagcaaaacg agaaaaacac tacgtgtgat
   163081 ccgcgtaccg gccttgtcac gaagtgacaa gtccttgttt cttaggaaga aacaagtacc
   163141 gatggtccga aggtccgcag gactcttaaa aaaattgctg cgcacctccg gacaagcgaa
   163201 actcccttcg gtcgtttgtt tcgcccttcg gtccttgttt cgaccaaagg gagaaacaag
   163261 tccgctctac cacttttccc ttctaaccaa accgtaggtt gcgcagcacg tatcatactc
   163321 taatattggg atgggtagga cctctcagtc ttcccccacc ccctcagaac cgtacgtgag
   163381 agtttccctt catacggttc acgcgacctg tttatgcgga agggtggtca cactacgtag
   163441 taatggagac aaacggactt gaaccgataa cctcatgctt gcaaaacatg cgctctacct
   163501 attgagctat atccccagga aggacaaatt acacttagag gttgggcagc agtgatcatg
   163561 aaatgaactg ctctgaactg tttcgtattc ggagagagag ggattcgaac cctcggtact
   163621 attgtacaac ggattagcaa tcagtcgctt tcgtccactc ggccacctct ccaacaaact
   163681 gttatttttc atgtcatggc gagggatgag cggaagaatg ggggcgcgac tttggagcga
   163741 ccgaaaaaac gagcgtagcg agtttcgaaa aaaaaaggag ctaaaaaata ctaggcagcg
   163801 ctcgctcgat acgagcgagc tcgctcccag aaagaacgct tcgcgccgaa ggccatcaaa
   163861 cagtcgctcg ctatctcttc gcggtccttt ggagcaaact cgtcgcaagc gaaccgtcgc
   163921 tcggctgtcg ccctagttta aaaacttggc acgtagtgtt ttgtgagccc attcttacgc
   163981 tctgccttcg gcaacctgac ggcgctccag gaatttatta cttttttttt aaaaaaaagg
   164041 gcaaaaacac ctagtgtttt tgtccgcgga gtgaacagct gttaagctat gaattgtgat
   164101 atcagattgc acatgaaagt tagtaacttg aatgaatgca ccacgggaaa gacgggactt
   164161 gaacccgcga cctccggcgt gacagaccgg cgctctaacc aactaagcaa cttccccttt
   164221 atagtccaac ctgttcactt cgttcgctcc gaagcaagcc tggaaccttc ggtccccttc
   164281 aggaccactt tgttcgcgcc gcaggttgag ggaaggttgt gaagggaaaa accttgtttc
   164341 tccctttggt cgtttgcttc gcccttcggt ccttgtttct ccctttggtc gaaacaagtc
   164401 cttattttgc tgtcgcaaaa taagcacttc gttccttatt tttaaaaaaa ataattgctg
   164461 cgcaaccata ttttgctgtc gcaaaataag cacttcgttc cttatttttt gagaaaaaat
   164521 aagtacttcg taccttcgga ccagcaaagc taacgttttt ttcgcgaacc gtttcgaagc
   164581 ttcgtttgaa gcgttcacgg aaccagtttc gttacctagc agcctttttt tttaagattg
   164641 ctgcgcaact aagaaaaaat aagcaataaa ttaggaaaac gagcgtagcg agttttttct
   164701 aagaaaaaaa gcaataaatt cgaaactccc ttcggtcgtt tgcttcgccc ttacaaaaga
   164761 aattgaatgg gctgtttttt cttaaaaaaa gaagattgcc caccggaaca gtcaggcttt
   164821 cgttacgact cttgtctcta atggacttat aagataggtt tgcgtatcta aactattaca
   164881 gtttagcgtt tgctttttac cttatcctac cccctggcac tcatacggtt ggcacctggg
   164941 tgcgaagcac agaatacagg gttttccccg ttcctatgct ccattttttt tgaggtccga
   165001 tggttgcgca gcaattctca aaaaagaagg actcgtttct tccgaagaaa cgaggctttt
   165061 atactgcgcc atgcgcgggg gccggaagga agtattacaa ccccgccaaa cgacgctttt
   165121 cataagtttt tgtacgtagc ctccacttcc agctgctaaa ggttcgtgag tggaatcctt
   165181 cttccactct ccccgtttaa ccatgttctg aaaaagatgt gggttatgaa aaagcatcct
   165241 aaaaatattg ggggaggtat aattcgatat acgcatggaa cataagttag tacactattc
   165301 agcagtactt actgcatcgc ccttggggac ttttgcagta ttcgggtcgc accgtagcat
   165361 gggtaataac ggatttgaac cgctgactct ctcggtgtaa acgaggcact ctaccaactg
   165421 agctaattac ccactttcga ttctaataaa acagggataa ctaattatca taagattttc
   165481 aaaaaaatat taaaaaaaaa atatccatta gcattgaact attacttagg cctgaaaagt
   165541 tttccggctc cttcgtcgcc gcctttggcg ctgctcgttc ctcgcacttg atgttttcgc
   165601 taggcgtggg aacttccgga ccctgggttt cgctggcgcg accgagacgt gcgcgaaggt
   165661 tacctagcat gcgagcgttt gaaaaaaaaa gtgatttttt ttagacagag tctcggagtt
   165721 agtccgactc ctactatcag aagcgaagag aattcacctt gttccttaag aagaaacaag
   165781 tccttatttt gctgtcgcaa aataagcact tcgttcctta tttttaaaaa aaataagtac
   165841 ttcgtacctt cggacctttt tcggactttt ttttgctcgc gccgttaggc gtccggagcg
   165901 tagcgaagga agctcatctc gttggcttcc cctttttttt ggccagcatt tacacgttag
   165961 ttttttttcc tagtttttta cgagctccgc tctggagaga acgattcata tttcgcgacg
   166021 gaccggagcc cccacacgac gaaggagccg agcgaaacgc agtggcgaac gcaaaaacac
   166081 tagttcgctc caatgacgag tctccgctct taaagtcgcg cgaagcgagg gaacgagcgt
   166141 agcgagttta ctgcgcgaag cgaaggaacg aacgtagcga gtttactgcg cgaagctttt
   166201 taaaagtgta acagaattac tacatttttt tgcccaattt ttctgaaaaa agccagaact
   166261 tttctggtaa actgaacacc tcagtgttct ttcagaaaaa aggtaagttg gactcgctcg
   166321 ttcccggagc gtgggagctg ggggagcgag tgtgggagct gggaaacgag cgtagcgagt
   166381 gcaaagccag ggaagtattc ctggctcccc agcttgttcc tcgcggatat gatggagcga
   166441 ccaaggggag ctagcactgc ctccacgctg cgcgtcttcg caatttcaga gcgaaaaaac
   166501 acggtagtgt ctttagcttc gctcgtttcc ttcggtctca aacttgaaca agaattaata
   166561 taaagctttt ttctacggat agagggactc gaacccccac gagtttcgaa ttcactagaa
   166621 cctaaaccta gcatgtctac caattccatc atatccgcac gggtccttcg tcagcaacga
   166681 aagatactaa ctttgcatcg tttgcagtat atatagggtc tcccgttatc cgcccacgta
   166741 cgtgacagtc tcccgtcata cggctccgga tcgtctttat tgcctgaaaa aaaaaacatt
   166801 gtaaattcga ttttgtaacg tatgtatgtt gccgcggtat tgtttatggt ttttctgcac
   166861 agcttacata ctcatccttt atcactaaaa aaaaatgaaa ggttgcgcag cagggtttcg
   166921 accgaaggga gaaacagaaa cagggtgacc cttatagtgc gccgatgcac ataggaggat
   166981 tttgcggagc tcagaccctc agccccctcc cgtatttgca tgtttcgatg ttacgaattc
   167041 gggggggggg ggcgggaaga agtattacaa cccaataaaa gattaacgac gcttttaata
   167101 agttattgta cgtagcctcc acttccagct gctaggggct cgagtgggat tcttccttcc
   167161 acgtagaagc tccccattta acctagcttc agcagtagcc agtctcaaga tgtgggttat
   167221 aaaaaaaaca tcccattaat caaaactccc ttcggtcgtt tgcttcgccc tcaggaggtg
   167281 tagttcgata tacacatggg gcataagtta gtacgcttct tcagcagtac ttactgcttc
   167341 gcttttgggg gcttttgcag tattcaggtc gcacgaatct gttctaatta aaccaagatt
   167401 gtttacaggt acgtagcatt gttatatcat tttattctaa aaaataacag aaaaaatgcg
   167461 aaaaaaacac tgggagctgg gggagctcgt ctgactcact ccccagctcg ttcctcactc
   167521 gtataactca ctcccaccct ttggacgtag tgttttttgt ccgattggta cgtagcattt
   167581 ttgttgcgtt agcaggtcgc tcttaacttt tgatgagctg gtaaaacact accgccgctt
   167641 cgcgctcggc gttgaggggt gggaagtttc ccagttcact tttttacact aaggttacgt
   167701 agtagccata gtgttctcta aaaactggga agaatattcg ggcctccgcg tacgcttctt
   167761 cacgtctgct ccgggtctgc gtagcggaac aatctcggag gacgtcgctc cccttttttt
   167821 ttggccaacg acgcttcgca aacgctgagt ttttttttac gttccggcgg acgtcgtgac
   167881 ccgaagcgta gctccggaga gaagggttga tatttcgcga cggaccggag ggtcggaagc
   167941 aacgccaaaa aactagcgcc ataccttttg ttttgtaacc ggtgggcact accgtgtttt
   168001 tttttacgtc cttccagcgt aaaaataggt gaatttatta agtccttttc cttcggccct
   168061 gagccacctt cggcgctagg gtgacttttt atcttcgtcc tcagcgtact cgcaggtgcg
   168121 tagcactgct ctactacgtt cgctcccact tcacgacaaa aacactaccg ttggcttcgt
   168181 cgcctaacgg cgcgaagctt tgctgagcga ctacgcaaaa aaatggcgtg aagtgaagaa
   168241 acactaaggt gtttcttgcg cgagctcgca taaaaaacac cttagtgttt ttgcttggga
   168301 aacgagcgca gcgagtttca cagctcgctt cgcttgctta gtaattgtgc atatttgcga
   168361 caaatctagt gctgcttcgc atctttaaat cttttcacta cgacaaaaac accgcctacg
   168421 acgccgcttc gcttagcaac gccttcgccg gctcctttct gtcgctggta agacgttctt
   168481 ggctcctaag cgaaatcgca acgtcaccag ttctgcgagg ctccgcgtcg gaagccggtc
   168541 agggacttcc gtgttgatcc gcttttttcc ctttgtttgc cggtccgtcg cgaaatatca
   168601 atcgttttta ggaaactgat aacgacgttc tttcctccgc tcctatcggg ccaagcgggt
   168661 aacgcctaat ggagctaata agggtggcga gcgagcgaag tgagctctga aacgagcgta
   168721 gcgagtttcc tgagcggcgt agcggaacaa acccttctga agctagttct gcagcccgaa
   168781 ggtcctccta tttttttttg agaacgattg tattaagttt tgctaaaaaa gagagtgtgt
   168841 tcgccaaaag actacttatg ttctttcggg acgacttatt tagtatatcc gaaccattag
   168901 gcggagcgaa taaagtgagc tttgattgat agacatagca aaatattgcg taaacaatag
   168961 caagctccag gcacgttagt gttgcaatgg tcgtgatcaa ttgacaacta agatccggtg
   169021 gacttaaaag agcagccata agcacggaaa aaagtaaaaa aaaacgacga aacttaatac
   169081 aagtagaaac ggatattatt ttacttgaaa gaagttgctt cgcaaccaag gggatttggg
   169141 aacaaaaagt aactcctagc aaaatttgta taatcaacgt aatagaatcc gatattttgg
   169201 gttgaaggtg caactgaagt aaaaccgtgg atgtttgatg aaaaccatat aagaaagacc
   169261 caatatgtgg aagtaggtag gtaaaagtca aatacatagt taaaacaaac caaattagac
   169321 tctcaaataa acatgcatta cttcgtattc tttgatatag aaaacaagca ggaatacaaa
   169381 agcaccaaat ttgatacaga atcaaaggca tgcagctata catacatgtt attaaagtta
   169441 ttgccatagt agtatgaaaa gcttctgtta tttgactaca aagaaatatt aaatgataac
   169501 tatgttgaaa acataaagaa acaaaaggtt tggtaaataa atagactaat tcagaagaaa
   169561 agcaataaca gctgagccaa gtaacactca gactgaatag actccaacct aagcgaattt
   169621 tacattcctt tacgatcagc tgccaattca atggaaaatc ataagtgcgc aataatacca
   169681 ttcttattat atttattaga tgctttttat tttttttcgg ctctttttag caaaaaaaaa
   169741 gagatacccg ggaaaagtta cgaagcgcgc caagattttc gcaaaaaaag gcccgtaggt
   169801 ccgcaggccg gtacgcttct caacactggg aactcgtata actcactccc accctttggg
   169861 cgtagtgttt ttttgccgtt agtctttttt aaaaaaaaat cacgcgtggc gaagcttggc
   169921 gaaggttgcg cagcagcttc taaaaaaaat ggttgctttg ctcgggacgc tagtgtctgg
   169981 cagcgggaca accggtttct atggagggac gtggtggtcc gacggcgaaa ctaagtggta
   170041 cgctagtggt aaacgctaag cgttttccag gcgagcaagg catggaagct ggcaaggccg
   170101 ccaatggaca agggagcgag caaagcgagc aaaaacacta gcgtaacagc aggatgcgta
   170161 gcaaacgaag cgactatatt ggcttcctca aaaagctcta acgactaaac aaagaatatt
   170221 caaaataaaa aaaacaatag gggcgttagc caaaacacta cgtgtttttg tcgcagaacg
   170281 tagtgttttt cgtaaaaaac aggacaaaag gtaggcctca ctcccgctgt tatcgggcgt
   170341 cgcgccgcta ggccgaatgg acttttttcg cgtagcgagt ttttgaggcc ttgcaaagag
   170401 ccaaaaatgt cgagatgcga ggggcgaagc caaaaacaaa aaaaaacttt tttggactta
   170461 ttattgcggt ctaataagta agacggtgta attcgatcgt atgaggaaaa ataatttgtt
   170521 gaggttcata aaggagcgta gctgataatg ttttgtaatt aacttccaaa tgagtgggcg
   170581 tgtcaggata tcgagaaatg tgtttccgag gaacaattac tagcttcttt atttcctgga
   170641 aacaactacg ttcaatggaa attaggtccc cacaggaaat ctgaaaattt tttttagtca
   170701 caatttgaga attcacacaa atttttcttt gaacaatcca ttttcttgca gtatgtatag
   170761 tagttgccca tttaatacga gtaagaagag tatccaatct cttttccgct atggccaaaa
   170821 tggctttagg tttatctagg aaattaaagg ccttagggta taatcttttg taagataacc
   170881 ctccataaaa acatgaaaat aaagttaaag caattctttt atgcttatac tcagaaggtc
   170941 gactgcgccc taatttaggt tttgttatga gtttttgtaa aatgatcttt tgtttcggtg
   171001 tcaatttttt ttttgaccac gcacattttt gaataaaacg agaaatttta aaagaaggaa
   171061 aggacataac tatatactta ttgttttctt gcgaataaac taattaaata attattaaga
   171121 tcgtccctcg agcgatctca cttcggtcga cgtctcagac gagctaagaa gaaggagcgt
   171181 tccgaagcac acgtagaggc ccgcaggccg gtacgcggat caacacgtag tgccaaaggg
   171241 tgggagtgag ttatacgagc tcccaatgat gcagtctggg agtgagttat acaagctccc
   171301 aatcacgcag tctgcaagcg agttatacga attcacaatt gcgtagcatg tgagctcgct
   171361 cccaattgcg tagcatggga gttagtagga ctaactccca gaaatgcttc gaacgaagcg
   171421 gacccggagt agacgtgaag aagcgtaccg gaggccgcgt agcggaaaat tacgaagtct
   171481 gtgagctcgc tatcgcgaca aaaaatgacg cagcctgcga gctcgcccga taggagctcc
   171541 ctgcttccga ctaaggagcg gaggaaagga atttattact ttttttaaaa aaggttgcgc
   171601 agcaggttct tggcggactc tgagcttcgc agcgtttgtc ttatcgggct cgtaaaactc
   171661 gcgggggaag cgagtccgac gagcggggaa cgagggacga aggggcgcag caaaacatct
   171721 tatgtttttt tttctgcgct tgcgacatct tctgtttttt tttcttcgcg tagttgaacg
   171781 agttgctcgc tcctagtttc ttaagaagaa actagtgctt agcgccagta gtcagtgttt
   171841 ttgcgaactg gaagcttgct ctgctaaagc aacgctcaac gtttgttctt ttttaggaac
   171901 gataggagcg gaaacatagt agcgctctac tgtccaaccg aggaaaaggt gcgaggaacg
   171961 agcagtgagc tcttaaaaaa ggagcccctt agcctcctaa tgggagcgga ggaaagggcc
   172021 agcgtacaaa agtgtttttt gcgcttcgcg ctccgtctac gacggggaac gggcctttgg
   172081 tcctatgggc ttcgggagct ggaagactgt ggaaaaaggg gctagctcga tccggaaaaa
   172141 cagaagattt tcgctgcgcc atcataaaag atttatataa atactgttta aaattttatt
   172201 aaaagtttgc cagcgcgccc cgagcgtttc tcgtgggtct cctcccgcct cccttcatcg
   172261 tattgataaa tcaacaaaga cactagcact gacacaatct aaacactagc gaagctagtg
   172321 cttagcacta gcttctcaaa aagaaactag tgcagttttt caacaaactt agctctcgaa
   172381 gcaattcttt ataattaact aatttgatcg attatcaatt gatcttctat tttgcctaag
   172441 ataggaatca ttgcaaaata taaaaaaaaa actagggaag ctagttgtcc aatcatgaca
   172501 taaggagctt ccactggctg gcatccaatc caacctaaaa gtaagcagtc agctactagc
   172561 aaccaaaaca atttcttatg aattggtcga aaactagaac ttcgtacgta ggaagtattt
   172621 ataaaaggta aagctaataa agaagcaaaa accaaggcta tagcaagtac tccaccaagt
   172681 ttgttcggaa tacttcgcag aattgcataa acaggtacta ggggtcagaa gatgctactt
   172741 agcagtttga gttgccttag tagacaaaag ctgccctccg aaccgtacgt gaacctttcg
   172801 attcatacgg ctctctgggt caaagtcttc acgcttaata tgaagggtac caagtaggtt
   172861 tcactttttt tataggcttg tcttaatcag ttgctcgcat cctgtttgaa aggcaactct
   172921 ctcctcttgg gtcataatac ctttgtggag cctcgtgtgg tgttgtctgc ataggggaat
   172981 ttgtttacga ttgattgccg ccatctgcat ggtgaaccaa tctaggtgtt ttcgtttatg
   173041 tagggccgaa ggtacgaagt acttattttt tctcaaaaaa taaggcgacc gaagggagaa
   173101 acaaggtgca aaacacttgt ttcttcttaa gaaacaaggc accgttaggt gtgtttcttc
   173161 ttaagaaaca aggtctttaa tttggcggac gtgatgcatc tccgctgggc ccactccaca
   173221 taccacgcaa gtttttgcca agttgcttcg agttagtttg ttgctccagg accgttcaat
   173281 agcagccatt gccagtggct cattgatttt gaaggtccga gtgcgagcat aagtgttggg
   173341 gatagccaat cctttcttag atttcggttc cgctagatat tttccgaatt ttttaaatgc
   173401 tttagctgcg gcacgcagtt tgtatttgag agccagggta cgagcgcagc tcatttgtag
   173461 aatacgaata atagctccga ggcttttgtg gttgtccgca aaactatagt agtttagtat
   173521 tcctctgata atcatgttat agtaggctat gatgtccgca tgatctaagt tttgtattcg
   173581 ggttacacca cagggggcgg ctgttttacc atcattagcc catttaacaa atccacgagt
   173641 gtttagtttg ttcaccagat ttctaatcgg tgcgtgcagg ctgacccgtg gagtgagtcg
   173701 gaccttacgg ccctctttgt taagaccgac gggtttttca gctttttttc ccgttcgaat
   173761 ctccgtgccc aggaattttg cggcttttct tttgacgttg gtaatgagcg ttttagccgt
   173821 acttagttta aggttcagtt tgctagccag gaatccttcg attttttctt ttatttttac
   173881 tgctagctcg tgtggaccga tgatagagac aatgaagtca tcggcgtagc ggatgtagca
   173941 tatacgaatg tagtttggat caaatggatc accactagga atcttacgca tcattttttt
   174001 tatcgtgcgc acgtctgttt ttacaccttt ccgttgtgcc ttactttttg aaaaaaggag
   174061 gcttgtatat cctgggttct gtcgacgtcg cttcccttta ttgtgttctt ggattaactc
   174121 cgtcatgtat aagtcaagtt cgtgcatgta tatgttgcac agtaaggggc ttaagatact
   174181 tccttgtggg gtgcctattg ctgatctgtc cgctagtttt ccgagttcta tatagcctgc
   174241 cgtgagagct gatttgatta gtgcgagagt cttctggcag ttgacgtgtt tttttattat
   174301 ttgcaatagt atcttatggt ctatggtgtc gaagcattta gagatatcgg cttcgatgaa
   174361 ccagttggcg tttttacatt gttggtctag catttttaac gcggtgtgcg tgcctcttcc
   174421 gggtcgaaac ccgtgggagc aatctaagaa tataggttcg taaatacctt ccatcactaa
   174481 ctgtattgct ttttggacga ttttgactcg tggagaggca atgcccaggg ggcgcttgcc
   174541 ttcggttccc ggtttgggta tccagatccg tcgggctggg ccgaatttgt atctgcctgc
   174601 tttgagctgt ttggatattt gaagcaagag ttccacatta actccgtcca gggtctcctt
   174661 ttccggtcct cttgtcatgt tgcctttgtt tgattttatg agttcatagg ccaactgtag
   174721 tacgtttatg tctgcaatgc agtggattag attatcgttg acccttccgg gttccttcat
   174781 attaacttga tacaacttca ttaatcgttc gcaccctgtt gggataatga gcgatttttc
   174841 gttgtagctt tttccctgct gccctttatc gttggcaacg attactacgg cagctcggtt
   174901 cccataggtc tttcgaccct taggcaatcc catagttcta ctgtatccgc cattgctctg
   174961 gttaggcccc tgttccttat ttgcctgcgt ggcagtcccc ggattcatca tctacagacg
   175021 acctttattt tctggaaggt cctcgtaatc cgttacatca gttagtaggt gtggaatgca
   175081 aatatatggt ggtatgggaa ggaattgagt caggttcgtg atcctagcct tacagagcgt
   175141 agctcgcaga cgattcttgc ggagacctac gccgctcacg ctgcttttct caccgctttg
   175201 cactagatcg tttccaatct catacaggtg agatgcttta tagttcatgt gtattggtgt
   175261 acacgtgaag atgacgtaac tagaggcgta ccccaacgga tacttgtagc tccttggcgc
   175321 acaaaaatac cattctggta caatatgagc aggtgttgac attggatttg ctggaatata
   175381 gttatcagga tgccctaaaa cattaggtgc ataaaaaaca aatatagaaa aaaaaatagc
   175441 aaaagtcacc caaccaacta aatcttttac ataaaaataa gggtaaaaag aaatcttatc
   175501 tactgaagaa ttgattccca aaggattatt tgaaccatat tgatgtaatg cagcaagatg
   175561 caaaagactt gctcctgcta taacaaaagg aagcaaataa tgaagactaa aaaaacgatt
   175621 gagagtcgca ttgtcaacag agaagcctcc ccataaccaa gtaactatac tatctcctac
   175681 tacaggaata gcactagcta aacttgtaat aactgttgcc aaattttata tctcattatg
   175741 agagaactgt accttcacac cagcaaagag gatttacaga aagtcccagt aaaaaaattt
   175801 cgactgtaca ttaagcacca tttcaggcac ctacaggtga cccagtctgt agcgattgta
   175861 cacacaaccg acggtctgac actgaacgtg ctttaaccgt tttcacccat attgcaatcg
   175921 gcgtttttat aacttgtttt ttttgtgtaa attgcacatg ttaaacgaca aactactata
   175981 acttttaaac aaaataataa ccatttaatt tacgatgcat tgacggcacc atataagcac
   176041 taatcaaaca acctaatcgt gccatggaag cttttggtat atagataacg aattgatgtc
   176101 catcgcgatg tggtcgtgct aatagatcat attttttttt taagacatta cataaaaaca
   176161 aaatatcttc ttctttgaaa ccgtgtgtag caatcttcac gcctgcagaa acaggtgtcc
   176221 catcatccat aatccaaaca gccaaagcta aaggtgtgag atatttctca atatccttcg
   176281 gaactttttt tcttttgctg tctgaataaa acacatcata aatccagtta aaaccggcaa
   176341 aactatatgt tcgtactcga taaaaaaatc ttagtttatt atttttactt attcgagttt
   176401 cacgtcttgg tttatttggt gaacacgtgt tgcaagatat tcatgaaacc acataagata
   176461 actaacatta gattcttctt gctgtaaaat tatacgagtg ctaccacttc gcttttctgc
   176521 gtaggaatcg acgtaacaga gatccaaaaa tcaaagaata tatatcaata ttatgtggtc
   176581 cgtgtttcat tttgtttatt attcatttcg ggcacttagc gcatacccca aaaactcatt
   176641 tgcgttcttt tatgcaatgt taaagactaa agacgctttc aaaaatttta tgctccttat
   176701 tttgctgtcg caaaataagc gcttcttcgt cgcacctttt ttaaaaaaaa gtaataaatt
   176761 ccttcgacgc tatatttcaa ttaatacatt cgagacctag tttatacttc atggatgaat
   176821 gaatataagt atccaccagt atgcgcaaac aattcatttc acttgcgggt atatagataa
   176881 gccatttaga gtatttcttt cgtggatgcg ctttcaattc aaagttgctt aaaagcgcat
   176941 tgatcaacag atttacttca tataaagtaa aactattggt atgaattaaa aatcccgcac
   177001 ctgctcgccc tccatcatcc attaaccaat aagctaatgc tctaggggtt aaatagtgag
   177061 ctatattttt aggtacgatc ttaactccat tggcatctgg tggaacatat tcaagcttgc
   177121 catagtctta gtattaaatt ttaagaaaag atgagagtta cctttgttat caccggtttt
   177181 tctgggtaca ggtattttag gagatgcgta tcctcaaaat aaaagctgaa agtaaatcca
   177241 atacaaataa tcagcatgtt ttattgactg tttaaattgt attctagtgt ttccacgttg
   177301 agtcctgcgt tcagcataag catcgcccaa tagaattcct ataaaaatat cctgtacttt
   177361 gttccgataa cactttgggt tgaaattagg gtcggctagg tgcatgattg tataatttta
   177421 tttttagctg ttttttagta caaaagtaag cgattgcaaa agaactggac tacatcttta
   177481 cctaactatt gattgcatat aaataaataa taggcgcctt acgtatagtc tctgaggatc
   177541 ctgctcaaaa aaaacatttt tgtacttttt ttgggtttcc tgcggattgt ctattagaat
   177601 atactaagaa tttttactta tcaacacttc ttttttaaag ctcactttga ctcctttccc
   177661 tccacttcgt agcctgacct aagggtgcga ggtacgagcc cgttacggcg gactaattct
   177721 gccaatgaaa cacgatagga gagttcgggt ttttacacgc tacaaagtct ataaaaaaca
   177781 gcttgtataa gtattttagt cattaagatt ttcccgcata gggtaaggtt attgctcccg
   177841 atattactaa tgggaaggac caaattgacc ccatggtaat acatatccgg agagtaaggg
   177901 gtcctgcacc tcccggggtg cactatccct tctcaaagaa ccgtacgtga tactcacata
   177961 tcatacggct cccttcaggt tttcgattcg ccgcgaaccc ttgttaaatc aagacagctt
   178021 agcggaagtt tcttccggtg tagttcggag tggtgtttag aacatagggg gatttgcttg
   178081 cgattgagag aggactgtaa tgctcggtat ccatgtagtc tcttcccttt agtagataac
   178141 acgcttattt ccccgaatga atctaggtgg cgcaccaagt gtttgacgtg gtgcatctgg
   178201 atatctcttt caggacagtc ccgtaccgcg catagatctt tgttcaacac gctgcgttga
   178261 aaagctaacc aaattgagtc cagtgcgtgg agcgggtcat gattgaggtt caccaggaac
   178321 tcctttttta ttgatttaat ctcgatcctg gataagaatt ttgctctcgt ttcaccttcc
   178381 accttaatta tgaggtcggt tgagtatttt tcgatgatct tacttgagga tgatttgtgt
   178441 ttgttcgcga gagtgtgaat cgcagaccat cgtacttgat aatcgactaa tcttttaaca
   178501 gcgtataggt tgtcgcagca tctgtagtag ctcagtaggc cgtttgctat gctcctgtac
   178561 cacgagacga ttagtgcgtc gtctttttgg tttaacctcg gtatcgccat agggcgtaag
   178621 cgcttttcgg agagaactcc tctctctctc agtcgttcgt atataacatc gagaggagca
   178681 tggatctgaa tagggaggtg tgcgaaagat cctgttagtt cctgtttggt agctttaggt
   178741 attttcgtgg gagtctcagg tttaacccca tcactaggtc gggggttttg ggattcttcc
   178801 caaagtagga gtgcttgatt tagctgctca gcagctgagg ccacctccct gggaagattt
   178861 gcccatccta gagagttcat cagtttcttt gcagggtcta cagtgggacc cttttgaatg
   178921 tctttgtttt ttctcccctc gattggagct aggagttccg ctattttctg tgtcgcttct
   178981 tcgtaagatc ctactgtaga tttttttctc ttgagcagtc tgaccagtgt tttgcgacct
   179041 agagtttcta tatagccgtc catggttttg aggtattcta ttttcgcgac ggctatcctc
   179101 tttttcaccc gccggcgttt ctccaattcc ttggagaacc tccttggcca tttcgaggcg
   179161 ggcggctgac tgatgtacat ccctaagaag cgtactctgc tgtcgcagat gtgatggtat
   179221 ttggctaggc ccactccgag ttttaggtca gatttgagga aagtggataa cctgtccttt
   179281 atcttgatca ctaggtcttt gggtccggat attccgagta ggaagtcatc cgcgtatctc
   179341 acgtacctca cctttacgta ttgaggatcg ttccagtccg tgaggaaaat cccctccttg
   179401 cggagtttct ttcttcgacc taggtatact ttagcccggg taggcgcagg tattttactg
   179461 agcgctgcgc tgttattctg gaaggtccgt gtgtattccg ggttccttct gcgacgttga
   179521 ccgacgtcat gttcctggcg tatcttctct acctcgaggt ccaatttgtg taggtagatg
   179581 tttgctagga gaggggacag gacgctgccc tgcgggactc cttctttgga agatggacct
   179641 cctttatcgg ctcctaccac cgggcagttc agcatgcgat tgaataggtg gaagaacggt
   179701 tcatcgtcaa ttttttcctg aaggatgttt attagacggt gtcggtcaat ggtatcgtag
   179761 cattttttga tgtcgaattc aagaaaccaa gaggtaccac cccacttata ttttatttga
   179821 ttcagtgcgg tgtgagctcc gcgattgggt ctaaagccgt gagaggtgtc caagaatgta
   179881 ggttcataga tggcctccag gcctattttc atcgcttgct gtattatttt gtctcttggc
   179941 gccactactg ttaacggccg ggtttccccg ggtttcttag gcttgggaat cagtacccgt
   180001 cgtgctggtc tgaatttgta gtttcccgcg cgcaaagctc tagaacttcg aagtatccag
   180061 tccttagaca gtccgtccag agtttctctt tcagggtccg ccccggcagt gaggtttcca
   180121 ggtttcgatt tgatttgttc gtaggccgcc agtagggtct ctgggtctga tatgaactcc
   180181 aacaagttgg tgaccttgcc accttgacgt tgtaggaggg aattcacaat gttcccatct
   180241 tgtggggttg tgaaccctga agcaagatga ttatccctgt cgacccgcct cgcggacgag
   180301 gacgtaacag ccgacgggtt tacatctatc cctagaccat tagtgtggtc ttcgtgggtg
   180361 tacccgggta tccgcgtttc cgattcagta tctcctgaag ttgacgaaaa atgtcttttc
   180421 gcggtaaaag aggaaagtag gttgacgggg tgcgctcttt tctcggtcat aggtccgata
   180481 cttaacatct acctgttcct tcttttactg gtagttctct taggactacc acgtccggcg
   180541 tgtgacgccc ttcgctgagt tcgctgttcg ctatactgcg gatcggttta ctctgcaacc
   180601 aaagcttcgc taccgttact atttttcggg cagctggaag gagtttaacg catttgcacc
   180661 ctgcgtaggg gattggaatc ccccaacgaa taccgaggtc taacccccgc actataaacg
   180721 ccgttatgat cattaataat aaaatcacta cgccaaggca ccaaaccaat tctcttggac
   180781 ttgcatagct accataataa agtccacgaa atagatgaag ataaactaca ataaagaaca
   180841 tgcttgctcc attggcatgc atataacgaa gtaaccaacc gccttctaca tctctcatga
   180901 tgtgttctac actaaggaaa gctaaatcca catgaggagt gtaatggtag gggtcagaag
   180961 aggagtcttg gcaggcttcg caaaaaaaaa cataagatgt tcgtaccgca aaaaagcata
   181021 ggatgttttt ttcgggcatg gcccgcctac tttatacctc ccaaactgcc ctccgaaccg
   181081 tacgtgaacc tttcgattca tacggctctc cagcaaaaac taaaataagc atattactta
   181141 aaagataaac aacaagtagg tcagtaatct aattcacctc tcttctttcc tttttttact
   181201 ttaaatcaga cgattttaag cccacagtaa attgttgacg atccatatca gagagtttgt
   181261 tgcgatgaag atcaatatgg tgaatcttac ataacggaac ttgctttcgg ttaattgccg
   181321 ccatttgggt agtaaatcag tctaaatgag gtctgttctt aagatctttg atcttacgaa
   181381 catggtgcat ttcaaccggc cccagaccac aaatgacaca caatttccct aagttagaac
   181441 gagttagctt gccataccat ttttgattaa tcgcatcaaa ggcacttata ggattaatct
   181501 taaattcacc agtgcggccc agagtcttag gaagaatcaa ctcttttttt gactcaggat
   181561 ctttcaagtt tcgaccaaaa cggctgagaa caccggattt cgtttttaac ttatatttga
   181621 gagccagggt taaaacacag ctaaatttca gggcatgtat aggccaccag agattagctt
   181681 tgttgtctac aaatgagtag tagttaagga taccctttat gaccgattgg taataattaa
   181741 gaatatcgga gtggtccaga ttgattagtc tacgcaacgc agttccttca caataactac
   181801 catcattatt ccatttaaga aattttttag taactaactt ttcaagaatt atcttaatag
   181861 gagcatgaag ggttagatgt ggagtaacac gtttgcgcgc gcctcgaact agcctaacgg
   181921 gtttctcctt aactaacata cgatttaata tggaagtccc aaggaacata attggtttat
   181981 gcgtgaaatg tgttagcttc gttttgtctt cactaaggtc taattggagg tgactactta
   182041 gaaaattttt gactttctgt tgaatcaaaa cggctaacga gcgagggccc gagatagaaa
   182101 taacaaaatc gtcagcgtag cgtatgtact gaacccgaat aaacttatta tccataaaat
   182161 ccacactgtg tagggaacgc acttttcgcc gcaaatgacg cgtcaactta gtatctccgg
   182221 acctatacgc ttgatgccat ttacgagaaa aatgcttata agttgggttg tcacgacgtc
   182281 tgagccccct agtatattct gagtgaaggt tcattacaaa ggtatccagt tcatgcatgt
   182341 aaatgttaca cagtagggga ctaataatac tgccttgagg ggttcctact agacccgaac
   182401 tagtaaattt accaaaatcc atataacctg cctcaagtcc ggacttaaga agagccaagg
   182461 ttttatcgca acttatacgc tttttcagta ttttcaggag gatcggatga gaaaaggaat
   182521 caaaacattt acttatatgt ccttcaataa cccaattagc tcctttaaat ttttgattaa
   182581 gcatacgaag cgctgtgtga gtcccccttg cggggcggaa accatgggag caatctaaaa
   182641 aactcggttc atatatagcc tctaaaacta agtgtatagc tttttgaaca attttttccc
   182701 ctatacccaa agggcgtttg gatgttttac ccgtttttgc aatccaaatg cgacgactgg
   182761 gaccgaattt atattgaccc gataagatac aagctgagag ccttgtaagc atttctaagc
   182821 tcgtaccatc tagagtttcc tttgtagggc cttgagtcat attacccggg ttggatttga
   182881 ttagttcata cgccataatt agggtatcta tgtgaccaat cagatgaatt agattatggt
   182941 tgaccaattg tttattttct aagtttcgct tccaaagtaa ccggatacga tcgcctacat
   183001 ctgaaacaga tgttgtaatg accggcggtt tacttcgggt ttttacctgc ctcccttcag
   183061 tagaataaaa tctattggat tctaaactac ctactatgga ggctccgttc ctaaaggtct
   183121 ttcgaccctt aagcaatctc atagttccgt taagcttgtg tatatatggg tcaaagacca
   183181 attcttctga cttaggcatc tgtacgtcaa atactatccc gcttggtagc tcttgaaccc
   183241 gccttcttga gactcccctt gctatgcgta gggaagtcgt ggttcatctg ctccttaggg
   183301 gaggtgtgga acagagggtt ttttatccca gacaacgtat atatcagatt tatgaacttt
   183361 gccatatcag acctagcttg caaacgaatc ttgtaccaac tcccagtact cacgctgctt
   183421 tcattcccgc tccatactac gacatttcta tcgtcatatg gggaaagtgc tttactgctt
   183481 gcatgaaaga aggcatagca gaagactgct gtcttaacaa acttaacgac acaacgacgc
   183541 accattgcta aaaaaacccc agtaagaatc tgaatgatca agcaaattcc agctagggaa
   183601 ccaaaacccc accaataggt tagattactt ggacttgggt aatcaatgag atgattggtg
   183661 aatgtagata gaataggttg tttcagaatc gataatcgtt ttgtcatgat aatttttttt
   183721 gttttatatt ctgtggttca ctaatttact atgtggtatg aaggcgccga acaaagctag
   183781 gaacatggcg cgctacgcac aagcaaattc cgtcagcagg taagctcact atattcgaga
   183841 aaaaaatgct acccccacaa aaacacttga gtggcgttat tttttttgag ctacgcgttt
   183901 cctacgcgga gcttcccggg ttaacggacc cagagtttcg tacttcgtaa cctttggcag
   183961 cgaagctggg ggagcgaatt ttatgaggcg aggggcgaag ccaccagcgc agcgagcttg
   184021 aagcaaaaaa cgagcgcagc tcgcgaagcg gaacaaagaa acaagtgttt cacaacaaaa
   184081 acactacgtg tttttagtgc gacaaaggag cgagcctcgc gagctgctga aggagcaaaa
   184141 aaaaaacgta gttgaacgag ctgcgaaacg agcgtaacga gtttcccgag cggcccccgc
   184201 gaagctttgc ggagccaaga acgtcaagat ccgaagctcc gcggaacgcc gcaggggcgt
   184261 tagccaaaac acgtagtgtt tttctgcaaa catcggatgt tttttttcgc tttataagcg
   184321 gagcttcgaa aagaacgtcg ttgacgcgaa atgaaaaaaa ctctcgaaga gtaaaacacg
   184381 ttagtgtttt tatcaggcgg acgataaaaa aataatagaa tctcagtaaa ttaattcaag
   184441 taagaacaaa aagtacaaat gtgtatttaa taataagaag tatcaaaata cgaaacaaaa
   184501 caaaaaacca agttcgaata acctcattat gcacatagtc tattaaaatc tcttctatac
   184561 ctatatgcat atgccagaat aataaaatat tccacaaaat taaagtggat acatttgcta
   184621 aaaaaatagt tggaattaat aaagcggctg ttattctttg tagaagccaa tgtccgagtt
   184681 gggcatcata agcattgtaa aaccttcgaa tcataacaat cgcataatta cgaaaatcag
   184741 tttcaactgg gttccataga ataaatttca tagtaaatgt aatttttttt taaattataa
   184801 gaaagttcaa tagagccaag ctcactgcac atatcaacat aataattcca gaaacataca
   184861 ctttcggtaa atctaaaaaa aaaccaaaat cccataataa atgacgaatt ccattgctca
   184921 tgtgataaca taagctaaga aaagtcaaat gaatccaagt aaaaagtatc caatagaaag
   184981 ggtacgtagc agtataaaac acaaataaat aaaaataata gaaacacaga ttaaattcac
   185041 acattttgaa aaataatata ctgataatta aaaaaatagc taaagaagcc cctgaaatac
   185101 gatgaaaaat ggataaaatc gaagttaatt gtggtctata tatggtaaga tgaggggaca
   185161 agggtcgatt gaatttcatt gctacgcact ttttttcttt cgttttacga gaaaaacaga
   185221 tggcttactg tttccgcggc gccggatcgt tgcgccaaca agatctgttc ttcccgcgag
   185281 acgacatgct gtacccttgc tagcggatcg ggtcataatt tggagtgaca ggattcgaac
   185341 ctgtgacttc ctgtacccaa aacaggcacg ctaaccagac tacgctacac tccaaaaaaa
   185401 aaacagaaaa agacgcggct agcgcaaaaa taagtccttg tttttgctgg cgcaaaaaca
   185461 agcgaaactc ccttcggtcg tttgcttcgc ccttcggtcc ttgttcggag gacaattgcc
   185521 atttttttaa gaaaaaaaag taaaaactcc cttcggtcgt ttgcttcgcc ctttgctgct
   185581 gcgcaacctt tcaaaaaaag ctgctacgca accgaaaaag cagcagtttt ggggcgttag
   185641 ccaaaacact acgtgttttt tggtccgcag gccggtacgc ggatcaacac tacgtgtttt
   185701 ttgtcgtaga acgtagtgtg tttgtcgttt tgcttcgccc ttcggtcctt ttcagcataa
   185761 taaaaaacag aataccttgc tatattagca tcaatgtttt tccgcgactt aacgaaaaaa
   185821 aaaccgtaaa aaaaattacg gagtcgctcc caggttgcgt agcatgcgaa ctcgccgccc
   185881 gataggagcg gacagaaaga acgcttactt tttttattag gagtaactaa cgggagcgac
   185941 gacatgctgt acccttgcta gcgcaagggt cataatttgg agtgacagga ttcgaacctg
   186001 tgacttcctg tacccaaaac aggcacgcta accagactac gctacactcc aaaaaaaaac
   186061 agaataaaaa aaattaagtc gcatcaatat accaaaatta gcataagaac attttttgtt
   186121 ttgtaaaagg gcgtcaattt agtatatttg aatctgtttg ctacgtaaaa ataaagaacc
   186181 attttcggcg gcgcgacgga tcggccgctg agaaagcacc gaaggagcag tgtttttgtt
   186241 tttttttcgc tgcgcaggaa aaacacaata gtgtttttcg ctgcacacct tcgggtcatc
   186301 tctcccgaca gtctttgcca taaacaaagt tattcattaa aaaaaaaaga agtttaccag
   186361 gggaaacaca ttgactagat gaacttaaag acataaattg agggccattt gatgagtaag
   186421 taaaaaaaga ggagaagggt aaaaaaaaaa gaaagtaact aaaaacaaag tgatagctaa
   186481 aactgctgcg caaccttgat ttatgggtct gtaaagaatc catgtttgag gcttatcaaa
   186541 atacattatc ttgactaagc gtatataata aaaacaagca attacactgg taatcactcc
   186601 aataaatgtt actaaatagg ctccgcaccc gattgcagct tcaaataaat aatatttgct
   186661 ataaaaacca gctaaaggtg gaattcctgc ataagaaaac atgacaatag ccatggtaat
   186721 agccaaaata ggattggttt ttgccaaagc accaaaatca gcaataaatg atacgggaag
   186781 ttccaaaaaa agttttgttc tttcgaattg tttataaaat ggttgacttt cttgacgaac
   186841 aaagtgagcc aaggttgtgc tagcaggagc tgacgtttgg gaaaaccgta agacctgctt
   186901 ttccagttca gcttctttta ttatattttt aatttgtggt aaagcggtca atttacttgc
   186961 tgtgttagtt aattgtacac ttcctttggg ggcacttgga tgcgctgtag acaatataac
   187021 agcaaagaca ttaatagtag tccatacata gataaaaagc cctattagca aagcctggat
   187081 tccttcagaa gtcccacaag caaggcctat taataaataa cccacatgac caatcgagct
   187141 atatgctaat aatcgtttta tcttagtttg agccatagcc gctatcgaac ctaaaatcat
   187201 tgaaaatata ctgcaaaaaa aaaacacatg aaggagtgag gccgaggaac gagggtcata
   187261 aaatcctata ataaagatcc gtaccattac agctaaaagc gcaattttag gcacaatcga
   187321 aaataatgct gtaacagaag ttggtgagcc ttcataaaca tcaggtgccc acatatgaaa
   187381 aggggcagct gtaatcttga ataaaaaacc tacagcaatc aaaaagattc ctaaataaat
   187441 accactagac tgagctccta atagagtaat ttcatatccc gttgagattt ttgccaattc
   187501 ttcaaaattt gttactcctg tgaatccata tattaaacta cagccaaaca ataaaattcc
   187561 agaggaaaaa gcacctaaaa gaaaatattt taagcctgct tctgtggaaa attctgaatc
   187621 tcgcttagag gcagccatga cataaaagca taagctttgt agttcaatag ttaggtaaag
   187681 agtaatcagg tcgtaagcag acaccattaa aagcatagat aaggttgaaa aaagaagtaa
   187741 aattatccat tcgaaaagaa gctgtcgtcc ttgttggaaa tatgttaaat tcattaaaat
   187801 agtactagct atggccaata gcacagcgac ttgacaggca aatgtaaaat aatctaaaat
   187861 caagctattt gaaaaaacaa gagcggtttc gatcggtgta tgaattatta gcaatagagt
   187921 taataaaaga ctccataaag ctagccagct gacattttgt atcaaggatc caagtcctgc
   187981 tgtacctttc aactcactga gtgacttcat cgctctttga tccagctccg gcagtgcttc
   188041 gccggagctg gaaaatagat attgccactt ttttttttgc tgtgtttgta agatagctcc
   188101 atacatgagt aaaagtaaag ttgcaattac caagaataat aagggaaaaa aagctaaaaa
   188161 atcgttctca aatattctat acactgtagg ataaatctcc tttttttgat ttaattaaac
   188221 tttccatgtt ggactaggtt agctacagaa atgtgcagac attccaaaaa gactccggga
   188281 taaattccca tccagagcac tgcaataagc aaagggagaa acatacaaac ttctctccta
   188341 ttgaggtctg caaaatgatc aataaaatta ggtttaaagt taccaaacac cacacgattg
   188401 tataaccaaa tcgaataggc ggctcctaat atcatgccaa tagatgctaa agtagctgcg
   188461 tagctatttg tttgaaaagc gcctatcaaa attaaaaatt ctccaacaaa actactggtt
   188521 ccaggtatac tcatattggc aaaggtaaag aataaaaata agacagaaaa aataggcatt
   188581 gtatgtacta agcctccata atatttaaca agacgagtgt gatgtctgtc atatagaact
   188641 cccacgcata aaaaaagagc cgaagacacg agaccatggc ttagcataag gagaatactt
   188701 ccttcaattc cttgtatatt caaactaaac agacctaaag ttacgaaatt catatgagca
   188761 acagatgagt atgcaataat tttttttaaa tcaatctggc gaattgttgt aagagaagca
   188821 tacaaaatag ccaatacact taaagtaaac ataagaggtg taaaaaaaac agtcgcttca
   188881 ggaaacatag gaatagaaaa tcttaaaaaa ccataagttc ccaattttaa caatatgcca
   188941 gcaagaatta ctgagccagc tgtaggcgct tctacgtgag cttcaggtag ccaaatatgt
   189001 actggtatca taggtacttt gactgcaaaa gaagcaaaaa aagctaacca tagaataatt
   189061 tgacgacgtt cactccactc tgttgtatat aatatttgta agtcagttgt tcctgcttga
   189121 aaaaaaataa ataaaatacc cattaacata aaaacagaac caaataaagt atacagaaag
   189181 aactgataag ctgcacgaat ttttctttgc cgtgaacccc agactccaat gataatagga
   189241 gagtaagggt gctacccttc tcacagaacc gtacgtgaca gtctcccgtc atacggctcc
   189301 gtccctttct accctccaag acttctcgcc acttcaagat ctaagtcttc ccatttgact
   189361 ttcctcgcat gcacgtcctt gtggtgttgt gagcagagtg ggatctgctt acaatttaac
   189421 gacgcttgga gcgctcgaag cccacgcagt accttcccct tcttttatat cactgagaca
   189481 ttcccgaagg catctaggtg cgaagcactt atttcgaccg aagggagaaa taaggtgccg
   189541 aagcacttat ttcgaccgaa gggagaaata aggtgccgaa gcacttattt cgaccgaaga
   189601 aataaggtgc ctgtggagct tgcccacgtg gtgcatctcg atttgggtgg cctcgcaccc
   189661 tttgacagca cactccttag gaccagagat ctggaatctt agcggagttc tctcgacccg
   189721 atctagccag gactgatctg ggttcattgt aatgagaaat tctggccgta ttttcttgag
   189781 cattgcactt tcaaggtatt gcgcaatggg tttaccttcg ttatctctaa cgaccaagtt
   189841 tttcgagtat ttctggatga tctgttgggc tgaggtcttg tgtttgttag cgagggtaaa
   189901 tatagcggac caacgcattt gataatcaat aatcgacttc accttgtaca ggttgtcgca
   189961 acatctatag tagttaagta gccctctagc gactcccgat atgtgtcgga taatgtcctc
   190021 gtctgtcgag tttagcaagc gcgctacgtg catcggtcgc gcttttttct ttgtgacgaa
   190081 tcccaggtct cgcaacttgt ctaaaatttt gtctaccggc gccgcgaatt gcagcggtaa
   190141 agacgagtac gcgcctattt cgtctaaccc tctagttttg cttaaagttc cagaactacc
   190201 atcgttagac tgggccgggt cagtcataga ctgtttccaa gactccagcg ccccgtccaa
   190261 ggctttcagg tttttcctga tctcctccgg gatttcggtc cacgctagtt ctttcagcag
   190321 ctctttcata ttttcctggg tgtccttggc catgaccttc ttggagttcg ttaagtggaa
   190381 ggtctcagcg cttagtgcgg ccagtctcct cgccgcttct ccataagatg tttcgctccc
   190441 ttgtcgcgcc ttgagtttct taagtttagc cgcgagcacc ttatggccca gtccctccaa
   190501 tctcgaatca atcgcagacc ttcggtgttt tgctgccagt tgaatccgat tcctcaccct
   190561 ccggcgtttc tctagtcctt ttgatctctt acgccagagt ttcgaagctg ggactcctcg
   190621 tattcctacc cctaggaagt ccacttggcc tgagtttatg tgcacatggt tggccaaccc
   190681 gacttttagt cggaggttcg attgtaggaa gtggatgatc cgattgcgta tttcttttac
   190741 gagatctgcc gtccccgcta ttccgagtag gaagtcatct acataccgta cgtatcggat
   190801 cctaacaaag tctgggtcat tgtagtctgt tggtgtgaga cccagccttc gggccaaacg
   190861 cttgcgcccc aacctgactg ccagtcgggt tggggcgtcc aacttggtca acctgcgggt
   190921 gttgcgatct actattctct tgtattcttt attcacactc ctgttctctt tcgcggtctc
   190981 aaattccgct ctgattttct ccacctcgcg gtcgagttcg tgtaaataaa tgttgcatag
   191041 caacggcgat agaacgctcc cttgcgggac tccttcatct ggcgagggtc ctcccttctc
   191101 gcccccgact aacccggcag agaacatctg atgaatcact tcaaagaatt gcgggtcttc
   191161 tatcctctcc tcgaggattg aaattagtcg gtgccggtcg atcgtatcat aacatttctc
   191221 gatatcaaat tttaaaaacc aagaaattcc gcaccatttc ttcttgactt gcattagggc
   191281 cgaatggcag cccctatgcg ggcggaatcc gtgcgatgtg tccaagaatg tcccttcgta
   191341 tatatgctcg agggtaatct ttatcgccga ctggatgatc ttgtctcttg gtgctactac
   191401 tgtcagcggt ctgaattccc caggttctac aggaggcttc cgtatcatga ctctcctagc
   191461 tgatcggaac ttatacttcc tttccaccag gagttccgcc gccctctcaa accataatcc
   191521 ggtaatccca tccagcgttt ccttttcatt ctccccccct ggagtcatat tcccgggcgc
   191581 caacggcgtt gcgaaacacc gtggagcagg tttggacttg atggtttcat acgctgcccg
   191641 taatagtctt gggtctgcta tagttctgag aacgtctgta tatttagaac cagatcgttt
   191701 cagagattcc ttgagcatct cgctcaaaga gggaccagaa tgattatcct catcgaccct
   191761 tttcgtagcc ggtgggttta cattcatccc tgggcgtaga gtttcggacc cgagccctcc
   191821 ttctccaccc ttgtggccgt cacccgcaat tcgcgcattt atgtctgtat tcccaaaact
   191881 tgacgaggaa tgtatccccg cggcaattct tctatttccc caccctagga gcgccctttc
   191941 ccgtatgttc attcggtact cgtgtagggg gtgagaagag tcacagagac ctctcttaga
   192001 ggtccctcct aattccaaat aggccgttcg acggattcgc ggtacgctat acttacataa
   192061 aagactacct ttctccggaa gcttcgcggc acctactata cttcggaccg ctcggagagg
   192121 tttattgcac atggctcctg caaagtgata tacaccagcg gactccggat gctcagcccc
   192181 gcacaacatg ggaattaaca cactttcaaa aaacacgtaa aaaagtagaa gatctaacat
   192241 acaaaaaact gcaatcatta gcgcctctaa aattaagaag gctactatat actcctttac
   192301 tgatttttga atactggtcc aacttacaag aatacaaatt ggaattaaaa aagtggtcaa
   192361 gattaaaaaa aagagagaaa taccatctat tcccatgtaa caacttacat tagaagaagg
   192421 aagccatggt atagtttgga caaattgaaa ctgggctgtt gaataatcaa aatataccca
   192481 aaaagaaaga ctttttataa aagttatcag agacacacag agacctaaca atcgaatctg
   192541 tcctatctgg cttgtagtag gtaaaactaa aataaaaaca ctacctagta aaggccataa
   192601 aatcaagtga aataaattcg atgaaaatgg attcaaaaaa tcagctatag tggagaacat
   192661 aaattttgat cttttattat tctgaaaagg acgctattgg gaattgagtt ttgcatttct
   192721 aaattggact caaaaaaacg aaaaacacgt agttctacga ccttattttt gctccttcgt
   192781 cgcatttttc cccttttaaa aattaaataa cttggaattg cgcaaactta tatagagaag
   192841 gaacttccga aagaatttta aaactgactt atgggattta ttgctttttt tttcttaaaa
   192901 aaatggcaat tgtctcttga caaggttgcg tagcaattgt cacgaagtga caaggaattt
   192961 tttaaactta ctcgaatagg tttgatttgt aaaagaacaa agagaatcaa aggcgcgtag
   193021 cgaaataacc ccaaacggag cggcgaagga acattgtcgc cgctcgggaa actcgctaca
   193081 cccgtttccg agcttaaaag ttttaaaaaa agttttcaaa ctcccattat aaaactggtc
   193141 gttaccagtt tggcttccgc cgccacgttc cgtttcgctt tgttcgctac tgttaaaaac
   193201 actatcgtgc ttttggcgct gcccttcgga atcctcgggc ctgtttaggc gccgaacaaa
   193261 gtgaggccga agggagcgga aatgaatcat ttaccaagtt gattttataa caaaatattg
   193321 tttttgttta tagttttggt ataattatta ataaaaaaac ttactgcata taaaaaatat
   193381 aaacgaggat ccacccagaa agaaatccac tcccaatgaa ataacaaagt catgaacaaa
   193441 gttaatccaa taaccataac gaaggcgtaa tgatagacaa aaccggtttg ccatgtactc
   193501 atctgtcttg ccaatgaacg caaagtgctt gaaattccag aaggacctaa aagttcaata
   193561 gcacctttgt ctaaggtttt gaaagaaact tcatacccaa attttaagaa gggacgaatt
   193621 atgttttcag tagatatggg gtttcccacc acacccctgt ttcaaaaccg tacgtgacag
   193681 tctcccgtca tacggctcct caaatccttt ttgcctgttt tttcatcatg gcagtgtcca
   193741 tgtagtagct gtagattatt tatcgtattt ggtcccccct ttgacgtcgg ccgtacgtgg
   193801 tctatttcgc ttatctcgtt agagaaaaag agagaaaaag gtagaaaaag gtagtcggca
   193861 ccacgtacat cttgcgcgtt gtctctttag gagttcgctc cgcgccttat tcgatacccc
   193921 gtggtatttg gttagacggt ttccccagta tacccaatct cataagaggg ccatccatca
   193981 ccttgcactt tcacatgtcg ctcgataaat gtacttgtat acgttttcac tgtaatgagt
   194041 tgttcgtcgg cgattttttt atatccaaag acccagtttt gatttcccag cgtgtgaaag
   194101 tattttgttc ttatccattt ggctccacgc gttgggtgtt tcttgctcgc ccattcaaag
   194161 agacggcgga ataaccacgt gtcgcaccat ttaaatattg tggcactaac tgctgagcga
   194221 tagtaccttg tccagcccgc aataatagga ttgatcctca gtaagagctg ggaagggtct
   194281 tttgtttttc tcatttcagt tgagatttgt cggatatgtg attgtgtttt ttccctttgt
   194341 ggtttgatga gggttctaaa atttagcgct agcttgcttt ttcgtatttg atattttccg
   194401 atgctgtatt gtcgaatatt gaatcccaaa aaattgaatc cgggcttttt tcccgagatc
   194461 gacagtcgac tatgcagaat atgggttttg ctaggtttaa gttcaaggcc catcgcgact
   194521 agccattcag atatcttctc tttgcactcc tctattattt ctaatcttgg gtgcagtatt
   194581 acaaaatcat ctgcgtatcg aacaattgtg agttgttcca tcttttgtct ttttcccatg
   194641 gcttttccgt gttggtcccg catcggacgt tgtgatatgt attcctttag catgttttcc
   194701 atgccatgta gcgctatgtt tgctagaagg ggagatatta cccctccttg gggtgttcct
   194761 gtttcagatg ggaatagctc cgagccctcc atgatacctg ctcttagcca tgcttttatt
   194821 tgccttctca tcgctgggaa agtgttaatc tttgctagga gcgcctcgtg attgatttta
   194881 tcgaagcatt ttgctatatc tccctccaat acgtatctct cttttctgtt gatacttatg
   194941 aaaatggctt ctacggcatc gtggcaggat cgccccggtc tgaatccgta actgttggtt
   195001 tcgaatttgg cctcccattc tggttccagg gccatagcgg ctagagcttg tttcgctcta
   195061 tccttcatgg tcggaatacc taagggtcgt ttttcctcgg aatttggctt cgggatccac
   195121 actcttcgta tggctttcgc ctttccgtca agtgttattt cctgggccat cttccattgc
   195181 tggatgggtg tcagttctct taccccgtcg acccctgatg tcttcttccc cctgttctct
   195241 tgtgatactt ttcttacagc ttttagtttt gcagagggag atttcattaa gattttctgc
   195301 aatttttgga cttctgccaa atcgtcattt tttgaggcat tgtagattcg attttgtaac
   195361 gtatgtatgt atctgtcaac tcttttccat tttatttcgt tccacatact cgaccttaca
   195421 tcactttctt ttattttttc catttttttc tatatttttt ttgaaaagct ttctttgttt
   195481 taagaaaaaa agaaagggtt ggctttcgtt acgactctcg tctctaatga acttgtaaga
   195541 tacgtttgcg tatctaaact attacagttt agcgtttgct ttttacctta tcctactccc
   195601 tggcactcat acggctggca cctagtgggg gttctcccac agagtacagg gttttccccg
   195661 ttcctatgtt ccattcttga aagggtggat cttgtaatgc gccgatgtac gggggattga
   195721 agggggcgcg actctccagc cccctcccat atttacacgt ttcgatgttc cgaattcggg
   195781 ggtcccgttg ccggcaagaa gtattacaac cccgcttatg gatttacggc gcttttaata
   195841 agttactgta cgtatcctcc gcttccaact gctagaggtt cgagtggaat tcttctttcc
   195901 actttcgcct cgtttaaccc agcttcaccc tcttgatagc cagtctataa ggtgtgggtt
   195961 atgctgtcat cccattaatc cctcaggagg tgtagttcga tatacacatg gagcataagt
   196021 tagtacgctt cttcagctat acttactgca tcgcaagaaa agcaggcttt tgcagtattc
   196081 gggtcgcaca aagtcattcc atactttatc aaataaccat ctttgattga aaaagcaata
   196141 aattcgtcgt cccaatggac tagtttgtaa agtgaaagcg taaaattgat ttgcccccca
   196201 atttacatga taagctataa aagctcctaa ggtgctaaaa aaaagtggaa tgagcttaat
   196261 tatagtagga acaccaaatt ccgactcaca aagtatttcg tgattcggta gaacgaaaat
   196321 tgcatttccc cagaaaggag tacctaatcc aatcatcata tctttagcta gatatcctac
   196381 aaaaatactt ccgaaagcta ataatattaa aggaatagcc atcagaacgg gtgcatcgtg
   196441 gcatcctgct acattttgct taaaagcatt ggtaggtgtt aaaaaggtta aaaaaagtaa
   196501 acgaaaagaa taaaaagaag taaaaagcac tgaaacactt cccaaccaaa aggcgaaatt
   196561 accgcttagg gtatatttcg cataagcaag ttctaaaatc acatctttcg aatagaatcc
   196621 agtaagaaac ggaaatccaa ttaatgataa acttccaata agcatcatgg cataagtaaa
   196681 tggaagcaaa gaagcaagtc cccccatttt gcgcatatct tgctcatcag acatagcatg
   196741 aataactgat cctgcactca aaaaaagaag tgctttgaaa aatgcatgat tcattaggtg
   196801 aaaaatacta acagaatatt gagaaattcc acaagcgaag atcatataac caagttgact
   196861 acaagtagag taagcaataa ctcgtttcag atcattttgc aaaatacctg tggtagctgc
   196921 aaaaaaagaa gtcatagccc ctacaaaggt tataataatt agaacatgtg gagaaaactc
   196981 aaaaagagga gaacaacgtg caattaaaaa cacacccgct gttaccatgg tagctgcatg
   197041 aatcaaagct gataccggag ttggccaaaa atgttaacca tcattttcat gatggatcgg
   197101 actagatctt cccctttttt ttggggtttc acgtatagtc tctgaggatc ccactattca
   197161 acggtgattg agctggtttc ctgctgatcg gcccactatt gtttttttta tacgactaaa
   197221 aactattaaa aaaaagttaa gcctaactag gttgctgcgc acgaggagcg aggaaacgag
   197281 ctctccagca aacgcacctt tcgcctttgt ctaaagtaat agtttagtca ttatagataa
   197341 ctatgaagcg aatgacacca tactggcctg aaggagttca aaacattata atgtttttta
   197401 gttcgttttt tttaaacaaa ggctattcca gcatatagcg aaatgtttgg gttagttact
   197461 tcctggaagg cccatcggtt atattattat gaaaacttaa ttatatttac tttctataac
   197521 atagaaggaa tcatgtgtgg tacaacaata gctcgaagat tcgttatctt ttcactcttt
   197581 gaactgaacc taattctcca acagattatg ccatcgtcct tagttcttcg tataatagta
   197641 gcaattaatc caaatttgtt ataaataatt tcaattaatt gtccaacctc tttataagta
   197701 aagttatcgg tacataaaac aacagttctc tgagcggtat cccaaaatcc gtcccccatt
   197761 atccaatgtg ccagtcctat tggtgttaac aattctttaa tattgtgtgg cacaattttg
   197821 aaatgtttgt taaggtgcgt cagcattgac ataccataaa gcatgaaaat ctgtaaaaac
   197881 aggtaaagac cttgtcactt cgtgacaagt ccttcggacc ttcgaaagaa ataagttctt
   197941 cgaacctaga agctgcccaa tattgttgaa taggctttcc ggttctaagg ctaggataag
   198001 gagttggttg agcttttgta caaatttcag aatataccgt gttccaaaga taaaaaaaat
   198061 aattcttatt cttaactcct tgagtaaatt cgaatctagc attaccactt ggatgaccct
   198121 ctttgtcttt cacaggaaat cttaaatatc cacctccaag catgtcaccc accatggggt
   198181 gtaataaatt gggtggtagc tgtataaaac gtggtagaag cgttccattt gaagcaatag
   198241 tagagaatct tttatccttc gatgttaaac aagataataa catttttcat ttatataata
   198301 ttttgtgaaa aaaaacccaa tatgttatcg caaaggctct ttatcctctg cttcttgcag
   198361 tttcctacaa gttcagacta tgtcatctgc tttctttttc agcagcctgg cgctcgtgga
   198421 gagattattg ataggatgtt ctcactctct agtcgttgaa cgttcatacc tactcagctg
   198481 tctccattca gtatgtttcg ctgcaagttg gcatatgact acggttggcc gcaatcactt
   198541 agcgttcttg caattcaccc ggttatttct gttatatgtt accatataag gggacaattt
   198601 ttatatccat tgcatcgggc agccaagtat gcaatcctac ttgagcagat ttaccgacag
   198661 ctcctataaa aaggagaaaa caaataattg taagagcatg aaaatgcata ttgcaaaaaa
   198721 gcagtgaatg atttgatgaa gaaagagagc tagcacaagc aaaaatagta attagatcaa
   198781 ccgtttgaaa gagagcaaaa cagcccatga ttcctagagc taatccaaaa tcccctacac
   198841 gattgacaag catagctttg acagctgact tatttgcgga taaccgagta aaccaaaaat
   198901 taataagtag atacgaagct acgcctactc cttcccatcc taaaaacaat tgaataaggt
   198961 tgtctgcagt tacaagcata agcataaaaa aaatagagtc aagagttgac aactctgggc
   199021 ctgcgggcca accgagtgct actaaagtgc tctcagaacc gtacgagata gtcgcccatc
   199081 atacggctcg ccaacacggg cattcatgaa gccggttgtc gcctccatgg tgctataaaa
   199141 tgtcttttcc ccctagtgtt ccgtcctgga acaggtccag agttccatag cgcccttgta
   199201 tacgttcggc gaacctcgcc gaactactta ggtcccttcc ctattcaagc acgtcggcgc
   199261 accaaaaact cggtacgctc ctgatccgcg taccggcctt ttgtaagcgt ggcttcggtt
   199321 tgcggtcgct cttcggtact acggaccctc tgtcccaaac ggtctggcga tcgtgttggt
   199381 ttcaccggta tcatatgttg tatgtgtatc tttccatact tcggttggtc tgatactttt
   199441 gttttacaga tgcgcttccg atcttaatcc ctcgaaagag gatcgcgcct cccgtgctga
   199501 ctgggatctt agtccattta cccatgacca gtcgggtaca gattttgtct gtagagtttc
   199561 ctcagggacg ttatttatac aggggcaagc ccccgctggc agaatcgccc ggtatctaga
   199621 cccgcgcaca tctcgcgttc acgaataacc cattcatctg cataacacat ttggtcgagg
   199681 aggatcttaa ggatgccact cccaggcctc tcctttaacg acatgctgtt gtccatcttc
   199741 ggttgaattc cgttgacgta agccgtttcc aatttggggc gcagcacctg ccccattaag
   199801 ctgcaacata tgacctaacg gtcgcccgta aatatagata aataacacat aaaacgtgga
   199861 atatgtggat catgagacat atatgaaatt gaataaagat gtaccaaggt actaaccgaa
   199921 gtaactacaa ttaacataac aacagtaagc gtgtcaaaca aaaatcccca agaagcgtca
   199981 aacatttcgc aaataaacca aggtgctaat ggaatccagc aaaggcttcc cgccaaagcc
   200041 acctcataaa aagcaatacc acttagacta gcggacaatg ctacacaact agtagtaatt
   200101 aaagcagctc ctcgtgagcc tatgaatcga cccaaaaagc ctgccactcc agagcccagg
   200161 aggggtaaga gcacgattag taaatacata taatatctct ttcttttgtc gatagtttaa
   200221 acattataaa accttgtttc ttaagaagaa acaatgctga cgcactttgt ttctcccttc
   200281 ggtcgaaaca agcccttcgg gccttgtttc ttaagaagaa acacacctaa cggtgccttg
   200341 tttcttaaga agaaacaagt gttttgcacc ctgtttctcc cttcggtcga aacaagccct
   200401 tcgggccttg tttcttaaga gaaacaagtg aaactccctt tggtcgtttg cttcgccctc
   200461 tggaccttgt ttctcccttc ggtcgaaaca agcccttcgg gccttgtttc ttaagagaaa
   200521 caagtgaaac tccctttggt cgtttgcttc gcccttcggt cgtttgcttc gcccttcggt
   200581 cgtttgcttc gccctttgga cctttggaac tttggcgttc gcctccttgg caggtcaaaa
   200641 caggtaagga cctgtaacct tttttttctt ttatttagag ctgatttcag gtgtaaatcc
   200701 ggaagctcac tttgttcgct tctcaataag gggcgttagc ctttattgct tattttgcgt
   200761 ctagaggtcc gaagggcgaa gcaaacgacc gaagggagtt tcactttttt ttttcttaaa
   200821 gtcttaaaaa aatggttgcg tagccgaagg acaaggattt tttttaaaag gttgcgcagc
   200881 taaaggttgc gcagcatcgg atattcctac aaaaatataa tagaacatag aattcctaag
   200941 actaagagca aaagaattag tacactttaa ttggatttca atagagtcta tttttttaat
   201001 aaacccaata taatgaattt tcctcattca aaatattaca actaagctga ctaacaatat
   201061 aacgggggct gcatgaacaa tctatcaaaa agtaaataaa agaaaaccgg caattcctaa
   201121 acgaaggaac caataccctc tttaatacac cacattctct cacaatggaa cctaaattac
   201181 cattttgttt ggaaaaaata aagaattgta aaaataacac ataaaaatct tataagtaca
   201241 tctttttttt cagaagaaat gtaaagacgc gagagtaagc tgcgatcgtc ctgttccact
   201301 ccgacccgct tctcacagaa ccgtacgtgc gactttcacc gcatacggct cccccgaacc
   201361 ctcggacaac ttggatagga agtctgcgcc ccttcccagg gcctagcgca tccaacctgg
   201421 taggtgaagc ccccaagccg tcatccttgg cctgcttctc cctagctctc tcggcgcatg
   201481 agatcctaca ggcttggtta aggtagtact actttccact gcttttccgg gttgcccctc
   201541 tgggcctgcc ttcgtcggga cccctacctt atcagcgtgg ggccaattcg ggtgtggctc
   201601 cgcagtggtt ttcagtacat cgttgctcta cagacgcttc cgcgatctaa gagcttgtga
   201661 gagaggatcg tttcccgcac taaggtactc catggtactc ctataatagt ccagagttat
   201721 attaaaccac cttacttata acaggagaga catgacaaaa acacaatata ttaaaaacta
   201781 caatatattg tagtaaaatc caaatttttt taagcaatag ctctcactat tatacaatta
   201841 cctattaata atgtaagaat ataaacatta ttaatatccc tcatatcttc tcccgcgacc
   201901 aatcttcata atccgggagt aatgtgcaag cctcctcttc cttcctttta attcttttaa
   201961 gtttacacaa atagttctct tgtaaagttt ttctcttata gaatcttaaa agttttaaat
   202021 atcaacatca ctttcagtac ctccatatat aataggaagc cacatgaagg taagagccct
   202081 gtttaaacaa aaaaaacaga aatataatat atttataagc gctgatagaa gcgtgatata
   202141 gacattacaa aactaccacc agacctacgt aatttgtact tctccattgg aatcataaac
   202201 agatgctctc attgaaatat gagattttaa cctataatgt cttttttata aaacctagta
   202261 acttaccttc aatatagaag actgtaataa aaattagtcc gtaaaaatca tgtttaggta
   202321 ttcgttattt ccatttctta ctgttatgaa gcttagggtc agactcttca ataaatggga
   202381 gtctcattac ataatgatct ctcaactcgt taaactttct cacaattcgg aagaaacaag
   202441 ttcccaagag ctttatacaa attttcatct ttttgctatc aaagttaaac ccgttttcag
   202501 ccccctcccc ccgcatcggg ggggggggaa tttttacgga aattagctaa gaattatttt
   202561 ttagggtaca acatatttgt tttttattag ttaactcttt ttggagtctt tttaaaaaac
   202621 gaataaaatt aagaaaccca tcataagtgc aaacaacgcg attgcttcag tcaaagcgaa
   202681 ccctaaaata gcgtatccaa acaattgttt agctaaagat ggatttcgtg ctactgcttg
   202741 aataagagag ctaaaaacat ttccaattcc gatagcagct ccagctaaag caatagttgc
   202801 tgctcctgct ccaattaatt ttgcgcctaa catatttttg ttattttaga ttcatttcaa
   202861 aattatagcc attctttagg attcttcagg atcttttgtt agtataaaaa ggcgaaattt
   202921 tttttactgc gccgtcagcg cagcttcgct tatttgaagt cgattgctaa cacaatcatt
   202981 tagtcgcggc cgtttccgct ttttagcaac aaaaatcgct cgcttacgct tcactccggc
   203041 gattcggcac cttgaagtca cggcgttagg cccaaaggct gggagtaagt catacgcgtg
   203101 gagaagcgaa aaaaaacgca aaaaacacta acgtgccaag ctttgaaact cgggcgacag
   203161 ccgagcgacg gctcactcgc gacgagtttg cgctgtcgct ttttttcttc atttttttta
   203221 aatgcctccg cgtacgcctc atggcgtttc tgggagcgag tgaagcgagc tcgcatgcta
   203281 cgcaattgta agcgagcgaa gcgagctccc agactgcgtc tgaaaaaaat cgctttctat
   203341 cgctgtttca cagacgctca ggtcactggt gaatcttcag aacgtctcga cgttctgaag
   203401 cgtagcggag gaatgcctgg aaccagtttc gtcgtgatcc gaatatttaa aatctaacat
   203461 ggtaaataag tttacagagg tgaataaaag attgcttaca agaagactgc acggttcctt
   203521 aacagaattg caattagcaa catgtgcaat atctttatga ttcataagtt tagaatcgga
   203581 ttgtccataa agtaaaacca ggcctctaga atcgaatgat tctatagttt gcaaggcttt
   203641 tacggataaa tctccttttt ttaaacataa tagaatagaa ggtcccataa gttctttgtc
   203701 agaactggtc aggacttgtt ttttagatgt aattttttta gaataatgaa gttggctaat
   203761 aatggttgca tccatattgg ccaatttatt tttaagttgt cgcgattcag aagccttcaa
   203821 attactacaa tgaaagatga agacctgata acagtttagt aaactttgat atctaggagc
   203881 tatttttttt ttaacacttt ttcgcatatt aatttttttt atctacttta ggcgacgcca
   203941 gccaggcgcg actaaaggga gccccccggc gacgaaggag tcgggagagc tgctggaaaa
   204001 acatgatagt gtttttcttt tttagaattt ttctaaaaaa aagttttgta acttatcgtg
   204061 ctgacgcaat cttcaccaca taataataat tcgcctttta cttttccaat aatatcgcgg
   204121 cagattggcc gctccgttcc agattttttg cttaaaaagt tttcagtaaa tatagagtct
   204181 tccactatac cccctattag aaccgtacgt gacagtctcc catcatacgg ctttagatcg
   204241 tctttttaaa aactcgattt tgtaacgtat gtatgtttct gtgtgttttt agaaaagatt
   204301 tacaggcgac aaaaaaatgg cgtagtctgc gtagcgcaaa aaactcatat ccttggctcc
   204361 ccctcttttc gcgactaaaa aaagcggcga acgccgtcgc tcccactcga ctaaaaaaag
   204421 cggcgagcga gacgagctgt ttttgcgagg ggattcttca ctaacgtgcc ccacgctaca
   204481 tcgaaaacac gatagtgttt ttgaccgctg tgcgtttttt tgcgggcaaa gcccacttga
   204541 cgcgtagcta atcgtattta ttggaaaccc aagagatgta atcttctaaa ggaactgctt
   204601 ctactacaat aggcataaag gcgtgattgg ttccacaaag ctcactgcat tgaccataaa
   204661 aaacaccttc tcttttaata aagagagata cttgatttaa gcggccaggt acagcatcac
   204721 actttacgcc caaagaaggc acagcccaac tatatagggt agaactttct gctgaaggca
   204781 aaggcctttc gcttactgga gctccctccg aaccgtgcga gatggtcgcc catcacacgg
   204841 ctctctaact caactttctt cggattgtag tgttttcgac gcaggaaaag actctggggt
   204901 tgatgcccag tttcctttgt gggccctgag gtgacaccgc cgacacagag gtagttgttt
   204961 tctagcaatt gctatcatgt gggcttctag agcacttctg tttcgtttta agtctttcag
   205021 tgctcgaaca tgatgcatct cgacattttg gtcggaccca cagatgatac atgctgcata
   205081 gagggcactt acccctttgc taaggcgcca ggctagtcgc tccattgggt cttttgacga
   205141 agagcgagct cttctgttta taaagtcaat aagcttctgc ctttcctttt ctaagattcg
   205201 ccccgttttc ttatcgtaaa tacttgctat gatccgctca tgctccggct gccacgcctt
   205261 gggtaatagg ttcttgttcg gctgtggtgt cttatagtat ttatcgaaga gaatttcggg
   205321 gattttccta gcagtacctt tcccagttac tgacctttcc catttatata cttgttcatc
   205381 agtaacacct acgtgagaga atccttttcg tgtttttagg ggtctgctga gatcattccc
   205441 ccctttctga aacacttgcg ccactgtgtg tcgtttgtat ttggctgcgt acatttttgc
   205501 taaggagtat cgaagcacat acgcgaccca agcgagtact cgtctacggt tcccagcata
   205561 ttcaaaccag tttgataacc ccctcagaac tgagttaatt cgcatatttg cttcgctctg
   205621 aggcaaacgg aggagtccaa agcaggggag aggttctccc tcggcgttca ggtatttttg
   205681 agctataagt tttgctctct gtttgttcat atctgcatct actgtgatta tcatcatacg
   205741 ctttctcttg tactgcttct ttactccata gcgctggtat gtatagactt gtcgcctgga
   205801 gatgacgtgt cccaggaatc ctacgccttt ggagatgtgt gttatatgtg tcttttcgag
   205861 attgagttcg agtcttaact gtgtttttaa aaagagagct aattcatgtt tgactctaac
   205921 agcatctttg taaggccctc tgatagctat taggaagtcg tccgcataac ggatgtattc
   205981 catccttcta tagttcggat ccattgggtc gctccctggg tgctgtcggg ctttcttcat
   206041 taagccctct ctgcgtagtt taagccatat tggatttttt cttggccctt ttccggagtt
   206101 gtacgcatca atttgctctt ccatccattt gtcaagctcg tcaaggtata tattggataa
   206161 gagcgggctt agcactcccc cttgcggggt tcccatatcc gatgaaattt ctagcccgtt
   206221 gggcatatgt atctttgagg ccagtccaga tcggataagt tgtagtactt tcttatctag
   206281 tacctttttt ttaataaatg agcataggat ggagtggttc actcggtcga agaatttgct
   206341 aatgtctcct tcgatgaacc acatggtggc cttcatatct ctttttattg tgcggagagc
   206401 tgtatgcgcg cttcgccctg gacggaatcc gtgggagcgt ctagagaaag agctctcaaa
   206461 gatgggttct aatagcatgc gtaaaacctc ttgaactatt ctgtcttgga agcagggaac
   206521 cccaagcggg cgcttttctt ttttatctgg cgccgactgc cgtggagaaa gttttggtat
   206581 gtacactcgt ttggtacctc cccattcaaa gctaccatct agtaccgcat cttttagagc
   206641 aatgatcttt tttatagacg tgccatctat ggtctgggaa tccggacccg ctgacatgga
   206701 tccaggattc gcgctcagtt ttgcgtatgc taggatccat atatcaaggt ttttaagaaa
   206761 cccggatagg tccttgtaac tccgatctct ttttcctgca ctactaatcc aaagttgaat
   206821 gagtggattc accccttctc gtctttgagg gacgagcaca tcctctacag gatcgtaggg
   206881 agtggattct ctttcatgtg ttgagtaaca cttgcttagg ttgagcaagt ggctttttga
   206941 ccccttccct tcgtcctttc tagctcctcg gggcgaggaa ggctcgtgct ttcttgtttc
   207001 caagtctctt tcgagtaggc cagtactgtg ggtcctctgc catccacact gtgttgtgtg
   207061 gatttcaccg gtactactta taacccattt tgttgtatgt cttttataag atgtcatttt
   207121 gtcttgtttc cctctatatt gaggttacct ggtctcttta tactaggcca tcctgtcact
   207181 tcacaccagt tgggagagac catacgagcg tactttcgcg agttaactgt aggatcagac
   207241 ggtccggaaa gactttgatt agctaaaccc aagctcatct tataggacgt tggtgagttc
   207301 gcatgatagt attgggctgt cagacgaatg tccccctcaa tcacactttt atggcatgct
   207361 attgttcccg aggtcccaag gactcgtttc ttcggaagaa acgaggctga taggttgaac
   207421 gggtcagcca tataccctgt gcatgtagta ttctcatgcg gactgctaat ggcagtccat
   207481 tttataagta gtcgcacggt cgcccgaagt acgtctgcag aagttataag catacgtaga
   207541 tgagtattgg ctgggacaac tactcgattg tctacttcta ataaacgaag ttgacccaat
   207601 tgtaaatcat cttctggaat catataactg tcaaatgtca aagactgttc atcggtagta
   207661 ttataatcag agtattcgta aggtagggtg ggctgccagg gctttccagt aaactagata
   207721 ggtcccaaca gcctccctcc gaaccggacg tgaaagtttc ccttcatccg gctctccatc
   207781 atcgtaatgt ttttagggga gttatgacgg aattttaatc gcattatagt ttccagccgt
   207841 cgtatttccc cgcatgaatg gctaagtggc atttcttaca gaccggtatt tgttttctat
   207901 tgatagttgc tagaaatttt gtaaaccctt tgatagtccc tttccttatg tggcgcacgt
   207961 ggtgcatctc aatgttttcc gtttccccac atagtttaca gggcttatcc atgatgaatc
   208021 ttctcattgc aaagtacttc accttgaacg ggtccgatac tttttttgag attaaattaa
   208081 atttcattgt ttggatcttt aagtcagtag gtatcgctat ggcgtgcttt cctaccttga
   208141 gttttgatcc cagctttttg aataccattg ctggggagat gttccacttt ctcgctaacg
   208201 tgaaggcagc ggaaaatctc agcacccata cgattctttg gagcatgttt ctattgtcaa
   208261 cgaacgagta gtagttgagg ataccggtta ataccgcgtt gtatctgtag attagctcct
   208321 ccgcttttaa atgtatccat ttcgtttggg cttttggggt tagatcttta tgagtgtatt
   208381 cttgatctct gagcttatcc attaatttat cgatgggagc gtatattatt attctttggt
   208441 tagttgggcg gacaagattg tgccctactt tccttagagt cctggtgtgc cttcggccct
   208501 ttctacagat atacaccccc agaaacttgg ccttctccga ggtcagattc gttatcttag
   208561 ttttgtcatc actaagttct aatctcaatt cttcccgaag gaatcttttg atctctgact
   208621 ttatttcctc agcaaattgt ttgctaccca gtatcccgac tacccaatca tcggcgtatc
   208681 gtatatagtg gattctgttt ccagttctca gtacactcgg tatctgggct cgaaggaatt
   208741 gagctcttct tatttctttg atatcccccc tttttttagc ttctctctgc agtttacggg
   208801 ccttagcata ttccggattt tcttttgtct gtagtctccc tgtcgaattg tgttttgaca
   208861 ttagatcttc catgaacacg tcaagtttgt gcaggtatat attcgatagg agaggactga
   208921 gtattcctcc ttggggcacg cccgtgactg aatgcggctc caatctacca tcgtttaaat
   208981 accccgccct taccattttc caatacaatt caataagact ctgatccttc acgtactcct
   209041 ttaagatctc ggctaataga tgatggttta cattgtcgaa atatccctta atgtctccct
   209101 ctatcatcca agttgtccct gaccaacttc tcattgctct cagtgcactg tgacaagatc
   209161 tattcggcct gaatccgtga ctggtgtcct tgaacaccgg ttcgaacaat ggctccaata
   209221 tcattctaaa gagttcctgt actactttgt cccgtggcgt tggtattccc aggggccttt
   209281 gccctcttga agcaggaatt ttcggaataa atttcctaag agccggttta aacttgaatg
   209341 atttatcttt catagccaat atcgtttccg aaatccactt gtttgatata ccatccagtg
   209401 tttcgtagtc cacccctggt gttgtgtttc caggattcga tttgatcttt tcgtaagcta
   209461 tcttatagag gttctcctga aagaaagccg agtaccttcc cacccatggc cctatccctt
   209521 cttggacagg taaaagtcta ggttcccttg gtacattcct ttggactgtc ccattttctc
   209581 ccagtacgta tgactgacac cctttgtcgg acgtactcag tcgtctaact gttacggtgt
   209641 ctccgttggc atagtcgttt ccaaccttag ccaatcccaa gttcctacgg ttttgcctac
   209701 ttaatgtttt aggtgaaaga tcctgtccta cctgtcgtag tgacccgatt ccctccgtct
   209761 caagatggtc actggacttt acctcttgat ggatatcccc aggcttttga aggcgatcct
   209821 ggtggggagt gtttacccct ggaagatctt tagaattcac cgtatcattc ttcatttggg
   209881 agttgttttc gtttaagccc tttccactca aactcccttt tacagcaggc gctggtccct
   209941 ttagtttttc aacatcctcc cgtgagattg agccttcaga gttcccccca gaggcatccg
   210001 gtaagctgta tatttcacgt cctgttccgg caaggacgta ggtcgctctc gacattatag
   210061 gcccttcgag gcaccgtagg tgtgtttctt cagaagaaac gaggcctatt aagaatgcca
   210121 agattcccca tgcaataccg cagttaagtg gcgcactcca ataccattgg tgcggggtta
   210181 accccccatg tcgactgtac attaagcatt tcatgttgaa acacccacaa gttacccagt
   210241 ctgttgcaac aaatgtaaaa aaataaaaac atttactgac agtcttgtat tatctcctgg
   210301 tattgggaaa atataatatt ttgactgttt tcactcgtgt cgccaaaaaa tataaaacat
   210361 atattcttct aggattccgt cgaatcctaa gaataccttc tactagcttc gcatagagaa
   210421 gaatactcac gactattata tatattgtcg aaaaagggtt aaaacaactt gagacagtta
   210481 cactaaacct aatttataat gcatagattt atccatgtaa gggaaaataa tacttattag
   210541 tttaggaata gagttttttt taatataaat tgaatactta tttctacgct cctttggcaa
   210601 catccaaatt gattgtatag tagtatctaa tttatatttg tttttgagta tatcatttaa
   210661 aaaagttact tctgaaaatg taaaacaatt agtggctatt ctcactccag gattggccca
   210721 accaccatca tccattatcc acaccgttag tgctaatgga gttaggtaat ctgctatttg
   210781 aggagagatc actttaatgc cttttttata aaataagtta taaatccaat tcaaactcct
   210841 aaacgtaaat gtattaaatt catagccttt ataaattgac actttgtagg aaagactagc
   210901 gtctttggtc gtccctccga gcctttgctt tatttttctg gtatactctc taggctgtaa
   210961 attactagtg taacctttag aatagaagaa attgtatagc cagaataagt attctttatt
   211021 cttgctacct tgtctaaaac aaattcttac accctcaccc gatcttctgt tagcataggc
   211081 atcacctaaa agtgatccaa caatcacaga aatcacatca ttattatgag ggcctattct
   211141 cttgatagca cgtatattat tcatatgaaa agaacgtttg tgcatcatag tgtctccctt
   211201 cgttcctact aatttaccaa tgactccaat ggagtcttta gtaaacttcc gtggactatt
   211261 ttttgaccat tcctgcgttc aagggcaatg gtgtgttttc ttttattcaa tatatataat
   211321 ttttggccac ctaataagaa accaattgct ttaattgtaa tagcaggatc tactacttca
   211381 tccattgaat aaagcagagc gaatgaagga atggcaatga acattagaat aatactaggg
   211441 aaaattgtcc aaatgatttc aatagtggtt ccatgaacaa ttctctcagg aatggggttt
   211501 cgagaggaat ggaaatacca taatgtgcgt accaacatcc acacgacaaa gattaaaatt
   211561 acaattaaaa gtaggggtca ggagaggagt cttggcagat aaatctcctt tatacctccc
   211621 aaactgccct ccgaaccgta cgtgaacctt tcagctcata gcggctctcc ggaaagtgca
   211681 ggtccttttg acgggttctt tggactcttt tcaattagct atttttttta tatttaagag
   211741 cggaaagctt ctttttcaga ttgactcatt gtgttcctgt ggagtttgat gtggtgttca
   211801 cggcataatg ggatttgttt acgattaatc gcggccatct gtatggtaaa ccagttcagg
   211861 tggcggcgac caaccagttc tttaattttc cgcaagtgat gcatttccac agggcccgtt
   211921 ccgcatacta cgcaagtttt gagaagtcca gagcgtgtta gtttaaggct ccacgctctt
   211981 tcagttctgc ttaggggaat tggggccgaa accgcaaatt ttctcatacg cttaaatgtt
   212041 tttgggatgg caatttgaac cttagtatcg ggttccttaa ggaacgatcc gaaacgttta
   212101 aacaccttcg atcgaaagcg gagtttatac tttaaggcta aggtaagggc gcatgagtgt
   212161 tttaatccat ggacgatatt actaagtcgg ctgaagttgt ccgcaaatga gtagtagctt
   212221 atgaatccat ggatcagatg gttatagtac cgaactatat cagcgtggtc taagttaact
   212281 aagcgtctaa ctgctgtggg ttgggccgac gacccagttt tatcccactt gtacacgctc
   212341 ctttcgacaa gtcgtctgat aagcttaggt atagaaatat gaaagctaag atagggattt
   212401 accctagctt tgtatttttt gtcgccccta acaatcgagg ccaccttttt gttttgcgga
   212461 tttcgattct gaatgagagc tcctaagaat tccacttggt cagagcggaa gtgggtcagt
   212521 ttcgtcttag cattgctaag gctcaagtct aactcgttct taaggaagtc ttcaatatca
   212581 gattgtattt ttatcgccag ggtcttgtga ccggcgatac caacaatgaa gtcgtctgcg
   212641 taacggacat atttaacccg tacgaagttt gggtcaagca tgtccttgct cttgacattt
   212701 ctgagactta aaaatatttg gcgtcgctct tttcccgatt tggccttacc tagggcgtat
   212761 tgtaggcggg catattccag gctcttacgt ctagttttac ctttgttaca ggattccatg
   212821 acgcctttca tgtaattatc tagctcatgc aagtatatat tgcataaaag gggacttaag
   212881 acactgcctt gagctatacc cgtatcgcca ccctcggata acttcccaaa ttcaatgaac
   212941 ccagctttaa gaccggactc gatgagattt agagtttttt ggcatttgat acgacgacct
   213001 aaaatctcca gcaggcgttt gtggggtatg gagtcaaaac atttagtaat gtctgcctca
   213061 ataacccagg ctacaccttt gaattgctgg tccaccattt ttagcgcgct atgagttcct
   213121 ctattaggtc gaaaaccgtg agattcattc agaaaaatag gttcatatac agcttctatt
   213181 accagggcta ttgccttttg gataactttt tggcgcggtg aagctatagt cagaggacgt
   213241 ttttcctcgc gaccaggtcc aaaggactgt ttggggatcc ttatgcgacg agcaggagtg
   213301 aatgcgaatg acccttcggc tagggtttgg ccccattgag aaattgattt gaggctagta
   213361 gcgtcaagag ttaaagaatc cgcccccctc gtcatttgtc ctggcttcga ttttatgagc
   213421 tcataggcga gtattaaggt ggctttgtca ctgataacct ctatgaggtt atcaaacttc
   213481 gtttttccct ttttgacctc gtcgattagt tgtttgagta aacgaggctc actttcctgt
   213541 gttccttcgg cagtgttccc cgaggagaac ggcctgccta ctacgaacac tcccttccca
   213601 taggcctttc ggcccttagg caatgccaaa gttcctatat ctgcccacct gttcaggaga
   213661 ttttttttca tgtcttcata tcgtaatttc tccgtattcc ccatatatcg ggaattcttc
   213721 cttctttagg ttcctgcccc cagccaccga ggttcggcgt ttctagaccc attgtctcga
   213781 aacggcaagc tctttctgtg ttgccgctgt gatctatatg acccattagg aggtgtcgag
   213841 tcacagtact atatgatacg attagggagt aattcaggtt cattatctta acctttgaag
   213901 gcttaactag cgggacctta tcatcgctac ctccgcgatt cagtccgctt tcccccacgc
   213961 ttcggactac tctctttcgg gagtcatacg gcaggggtgt tttaacgcag tggtgagaca
   214021 acattgcgta gaggggctgc tctggggcag gatataggcg cattggcgca caaaagaaaa
   214081 tatcatgatg aaggtcaatt atcccttgca tcatcggagt agcagcatct tgaaatccga
   214141 gttgccaagg ttccgcagca tcacagtaaa ttttgggcat aaatttctgt agccctgatt
   214201 caatatatat attcattgat gcaaaaaaaa gattcttctt gaattaactt ttgataacct
   214261 ggaaaataaa gaattccttg catttcctat taaggaccga aggttgcgta gcatgcgaag
   214321 ctggaggagc gcatgtcccc cgcgaaaatt tttagtgttt cttgcactcc gcgaaaaaaa
   214381 aagacgacaa gaggtttttt cgagcgaaaa taaggcagcg aagctgaagg aggacaacgt
   214441 tttgctttgc gtcagcaaaa aaaataaggt cgtagaacgg cttgtttttt tttctagttg
   214501 cccagcagct ttttttgaaa gattgcgcag cgtaacaggc ataaaacttt cgcagtcctc
   214561 cctaggttgg attcgaacca acgacccaat agttaacagc catttgctct aaccgctgag
   214621 ctactagaga agatagagat tttactgcag atttgtcaat tttttggcag gcaatcgaga
   214681 tagtacgtac ctctcattac tcgctcccct gttacgaacc gcacgtgata gtttctcatc
   214741 atacggcgga tcgtgaccgg tttgctggcg aaagacagcc ctaactgccc cagccatctc
   214801 aaacaaacga ttgaaacgag caaccgaaaa aaaaagaaag ttagccagtc gctcgcgagc
   214861 gaccgaaaaa ctcgctacgc ccgttttttc gagtgactca aaagagcgaa cgaagtgagc
   214921 tcggctcctt cgccgcccct ccctccgccc cccttgcaat aggggtactc atgcagtgag
   214981 aagtggattc ctaccgagct ctttcggaac gtcgatcctg ggtttattcg ggcgaaccga
   215041 tttcttatgg ttcgccatac tcgcagtaag ttttcctcct tggggcttcg atccccccag
   215101 cgcgacagca taggcgccga aggcgaaatt agtgcccttg ggtcaaaacc gtacagcgtc
   215161 gaagacgacg ccagcttaat agtgtggatc gttccttgca tgcaagcaaa ccaagctctt
   215221 aaaagctttt tttccttaaa ccttgtccaa aagccaactg ctgcgcaacc ataactaact
   215281 tctttttttc gtattttttt tacgtttgtt tcgctacgcg gacccggagt agacgtgaag
   215341 aagcgtactt tttaaaaaag cggaaaatga cgagcgatag caagcgacaa aaaaattacc
   215401 aagtcccgag ctcgctatcg ctcgctccca attgcgtagc atgcgagtaa cataggacta
   215461 acttttttag gagtgagtcc gacgagcgat attgcccagc gaccccagtt cccagtgttt
   215521 ttttaaaaaa aaaggagcga gcctcgcgag ctgcttcctc tggaggccca aaatttacat
   215581 taacttgttt tttttcaaaa tacgtcgaaa aacaggtagt gttttttcta gcttcgcaaa
   215641 caggtagcga aaaacactac ctgttgatcc gcgtaccggc ctgcgttttc gagcagcttt
   215701 gcgcatctat tgcagatctt cgatccatgg caccgttagg tgaggaactc ataaacatgg
   215761 gctccccccg cgaagcgaaa gaacagaaaa aagtgttttt tgcattttac cgtccatcaa
   215821 ccgtgagggg agttagggtt aagaaagtgt ttttaaaaat tgatttgtaa aagattgaac
   215881 cgaaagatgt aattgatcct gtaattcagc tgtcaatgca cgtttttgca atatatttga
   215941 aagtatgttt ttatcgaaag actttaataa ttcttgctcg tatcgggcaa tttcagacac
   216001 agggatgtta tctaggaatc ctttagtagc cgcatagata atcactaatt gattttcaat
   216061 agtcatagga ctatattgag attgtttaag cacctcagtt aatcgaacgc cacgatttaa
   216121 taagtattga gtagacgcat cgagatcaga accaaattgt gcaaatgctg caacctcacg
   216181 atattgagcc aattccaatt tcatactacc gcagacttgt ttcattgctt tcatttgcgc
   216241 agcagatccc acacgactga cagaaagtcc tacgttaata gctggtcgaa ttccacgata
   216301 aaagagttca gtttctagaa atatttgtcc atctgtaata gagataacat tcgttggaat
   216361 atatgcagag acatctcccg cttgagtctc aattaccgga agagccgtta aactaccagc
   216421 tccagtagca tcagacattt tagcagctct ttctaataaa cgagaatgaa gatagaaaac
   216481 atctccagga aaagcttcac gacctggtgg tcgacgaagt aataaagata gagtcaagag
   216541 ttcccctaat ttttagggta ctaaagtgct ctcagaaccg tgcgagacag tcgcccgtca
   216601 cacggctctc caacaaagac atttatggaa ctgtttatcg aatggtaagt ttctttttcg
   216661 atggtgcgtc agcgcggctt gtggtcggta gaatgagctt ccgcgtgaca gcgtctacat
   216721 agagggattt gttttctatt tgccgcaatc atttgttttt caacgaagtt tcgacctgat
   216781 ccggtccgcg cagcagttct taaaaaatgt agtctttcgg ccgatgtttg cgactgctcc
   216841 ttggaggccg cctggtgggg ttatatctct gtacttagta aacgggagat aggggagctt
   216901 ctctacagag acgttgattt tggatccggc ttctgttccg actctaacta atttactatc
   216961 tgtggcacca atgggcaact tctcgcctct tgggttatat agactcatac gtcgcaggtc
   217021 ccggcccgcg attttcataa cagctttctg gcttcccaat ttgaattttg cagcccaggt
   217081 tttcgctatg gagcttctaa ttatatatac aattcgagaa accaatccgc gtttattgtc
   217141 tgcaagatgg taatagtttg ttatccctcg tatgaatgag gcggctctgg atatagtcca
   217201 gctttgaggg tgttgatagg cgaatacgaa gttcggctta gggacgccgt tcccgtcgca
   217261 aaatcctttc tccttaagct ttcttattac tttgggagta tctgcgagta gcatgatact
   217321 tttactgctt agagtggctc gcactttcag ggcagtccct ttttttttct ttttcacaac
   217381 tttcaagccc aaatgctttc ctatattgta tccgaggaaa ggcactcggt tttctctaaa
   217441 ggcagttatg tgggttttct cagagcttag ggttagggag agtttttgtt ttaggaacct
   217501 aaagatcagg gatttcactc tttctgccaa ctttttaggt cctgcgatac ctatgagaaa
   217561 gtcatcgaca taccttacat acactagtct tctaaagttg gagtcgttag ggtcctttat
   217621 tccgcccttg cgtgttatag atcttccttc cctagcaagg cgggaaactt ccttagttaa
   217681 ggcgataggt acgttttggc gtcctaccgt gtcctcgatc tttttctttt tggctctgtt
   217741 tctggatagg gctgcgataa ccctagagta ttctttcttt tcgcgtctcc ctttacctcg
   217801 attaataatc cgttggagcc tctcgacaaa tttgtctaac gtgttgaggc agatgttgta
   217861 taatacagga ctgaccatga gcccttgagg cgttcccgca atccctttct ctttctctcc
   217921 ggtaggcaac acagtcagcg tctttaggtc caaagggcga agcaaacgac ctaaggaagt
   217981 ttcacttgtc cggaggattt tctcgatcag gtttacgaat ttatgatctt caatcctttg
   218041 acgtagaagc tttattagga ttttatggtt tattgtgtcg aaacattttg atatatcacc
   218101 ctcaatgacc cagttgactc ctgaaaagtc cctgcggact tggcggaggc aggtgtgttg
   218161 gcttttccgc ggtcggaacc cgtgggagtt cggactgaag attggttcgt aacacgcttc
   218221 cagagcgatc cttatgactt cttgaaccaa gcggtcctgg aaagtcggta tcccaagtgg
   218281 tctcagtctt tcactcccta ataccctttt aacttccccg aatttatact taccgtcctt
   218341 tacgctgatt ctaagcgcgt taaggagttg cttcgataca ccgtctatcg ttccaccgtc
   218401 cgttcccgag gtcatagatc cctcgttcca ggcaagtctc ttataggcgg cttcccagag
   218461 atcttcgtgc tttgtaatca gagcaaaaag atcttgtacc ctccttacat tgggtacttt
   218521 cataatgctg taaagtctcc tttcccatgg tgttccgtcc tggaacgggt tccgggtgtt
   218581 cacagcgtcc ttgtgtgcgt ctgccggttt ttcgctttgg accttctggt tcaagacgtt
   218641 ttcgtcagac gatttagatc ccttcacgtc tgttgtgtag cttcggaagg acattcgctt
   218701 ttcatagctt agtcttcgtt gcaaacttgg agcggtactg cagatcctct gtcccaagcg
   218761 attgcatgag tcgtagaaaa cacttgttgt gttttctcgc ttcgcgcgtt ggttcgccgg
   218821 taccatatgt tcagtgtgtc tcatacttgt tgaaacttgt agttgacttt tgtccacaga
   218881 tgcgcttccg atgttggttc ctcgaaagag gattgtgccc cccttgctgt ctggaatctt
   218941 tatccaaatg tccatgatcg atcgggtgca gactataggg cctgcagagt agaactcggg
   219001 gacgttatat atacagggtt gcagcgggcc ccgctggcaa atacgtccgg tatcgcgacc
   219061 cgcacacatc tcgcgtttac gaataaccca ttcatctgtg taacaacact tggtcgggta
   219121 ggaccttcgg agcgccacct cctgaccacc ctttaacgac atgctcttgt ccgtctttgg
   219181 ttgatttccg ccgacgtcag tcgtttccaa cttgaggcgc agcatctgcc tcatctcata
   219241 taggcgtttc atcttatata agcttggtaa catatggcct aacggccgcc cacatttggc
   219301 gataagcaac ggattgcttg ctcaaatcat caaacacaat taaagcatgc attccattat
   219361 cacggaaata ttcagccatt gcacacccag catatggagc taaaaattgt aaaggagcag
   219421 gatcagatgc agtagctgct acgataatag aataatccaa agctcccttt tcagataaaa
   219481 tcttaactag ttgtgctact gtagaacgtt tttgtccaat agcgacgtat acacaataca
   219541 atttttcatt ttcagaaaca gcttgtgtat ttaattcttt ttggtttaaa attgtatcaa
   219601 tagcaatagc tgtttttcca gtctgtcgat ccccaataat aagctctcgt tgaccacgac
   219661 cgatgggcac caagctgtct acagctttca aaccggtttg cattggttca tgcacagatt
   219721 tacgtgcaat aataccgggt gccttgactt ctacacgttt tcgctctaca gcatttagag
   219781 gcccttttcc atcaataggg actcctaacg catcaaccac acgacctaac atagatttgc
   219841 ccacaggcac atccacaatt gaaccagtgc gtttgactat gtctccttct ttaattgcag
   219901 tgtcactacc aaaaataaca attcctacat tttcattctc taagtttaag gccattcctt
   219961 tgaccccgct agcaaattct accatttctc ccgcttggat cttattcaat ccaaaaactc
   220021 gagcaattcc atctcccaca gatatgaccc gaccaatttc atcaacatga agtttgtttg
   220081 cagtagatat agggtctccc accatacctc tgtttcaaaa ccgtacgtga cagtctccca
   220141 tcatacggct cctcaagtcc tttttgcctg tttccaggca ttatagattc ggttttgtaa
   220201 cgtatgtatg tcgccgcagt attgtttatg gcttttctaa cctacatact cgtcttttat
   220261 cactttcttt aacgaacacc cgcgtatttg aaaggttcag tttccgttac gactctcggt
   220321 ctctaatgga cttgtaagat acgtttgcgt atctaaactg ttacagttta gcctttgctt
   220381 tttaccttat cctactccct gaccctgata cggttggcac ctggttggcc cagccaccta
   220441 tggtgtaggg ttttccccgt tcctatgctc cattcttgaa aggggtggct cttataatgc
   220501 gccgatgcac gggggactta agagggctta atactagggc cctcttccgt atttgcatct
   220561 ctcgatattc cgagaagcgg gggtcccaaa aatggattcg gaaggaagaa ttgcaacccc
   220621 gccgtcattt ttacgacgct tttaataagt ttctgtacgt agcctacact tccaactgct
   220681 agaggttcgc gagtggagtc ttccttccac ttttctcctc atttaaccca gcttcaccct
   220741 ttgacagcca gtctcaagat gtgggttacg ctttcatcct atagatccct gcggaggtgt
   220801 aatttgacat acacatggaa cataagttag tacgcttcta gcagtactta ctgcttcgcc
   220861 tttgtgggct tctgcagtat tcgggtcgca cagtataata atgactaata cgttgttcta
   220921 ataagcttga taattccgtt cctttattca taattggact ttgtttttcg gtaggcgcga
   220981 agaatgagct tcggaacgcc cgaagcgaaa aaaaaacacg ttagtgtttt ttttgccgct
   221041 ggggaagtga gttcgacgaa cttcccccgc gaggtcatag aaaaaacact acgtgttttt
   221101 ggtcgtagaa catagtgttt tttatttacg gcttattttt ccgacgaaag aggaaaaata
   221161 aggtcgtaga aaaaacgagc gtagcgagtt tttggtctac tacggcttat ttttttttaa
   221221 caaggttgcc cagcagcttt ttttttctaa aaaaaaaggt tgcgtttttc cgcagttttt
   221281 ttaaaaaaca tagagttgcg cagcatcctg gcaagcgcga cgcaggagcg agcgtagtga
   221341 gctggctttg cacgagcgta gcgagtttcc cgagcggcat agcggaacaa agccttccga
   221401 tgcacgcttg cttcacgtta tagttccggt acgctcgctc cggcgttgcc cagcttccat
   221461 aggaggccac ggtagtgttt tacaccagtt tttatttgct acgcaaaaaa aaacgtagcg
   221521 gaagcccgca gggcggtacg cggatcaaca cgtagtgtcg tagaaaaaac actacgtgtt
   221581 tttggccaaa gggtgggagt gagttatacg agcgaggaac gagctgggga gtgagtcaga
   221641 cgagctcccc cagctcccaa ttgcgtagca tgcgagttcg cttcgctcgc tctcagaagg
   221701 gcgtgtgagc tcgtcttcct cgcttcagct ccgatccgtt gcgccttcat atatgtatat
   221761 ttcttttttg tccaggggtc cacggagaaa tgaaatcaaa atagcgaaat tcttgtgtca
   221821 tttcgattgg ttccgaaact acacgctttt cggaatcatc ataccgcact tcctggaagc
   221881 cacttaaagg aaaatcttta cgtagtggat gaccctcaaa accataatca gttaatatac
   221941 gacgaagatc tggatgattt gaaaaatata caccaaacat atcccaaact tcacgttcaa
   222001 accaaccagc tgaaggaaat acactaacaa cggaatttat aggggttatt tcatctatac
   222061 ttgtatgaat acgtagtcgt gaattatatt gaatacttag caaattataa acgatttcaa
   222121 atctttgttt tcgagaagga aaatcaactc ccaaaatatc tacacaaact tgaaaacgcg
   222181 cgttggtatg atttttcaaa aacgacaata atggaaacac atactctgaa tgcacataga
   222241 gagtcgcctc tcctttcgaa atatgacagc gcaagatcca tttaggcaaa gcggctgtca
   222301 agaatgaaag atatgttgac ataactggcg ctcctcgttt ttttttatta aaaatggtct
   222361 ttccaagccg tacgtgacag gtttcctgtc atacgccgga tcgcaacctg tttattgttt
   222421 ttgccgaaag ttgcgcagca gaaggcaaac ttttttttcg tttccttcgg tccttgtttc
   222481 tttgttccca aacgcattat tttttcttta aaaataaggt gggaagcgaa aacgagcgta
   222541 gcgagctggg gagtgagtca gacgagctcc cccagctccc agtttagttt tcgttacgac
   222601 tctcgtctct aatggacttg taagatacgt tagcgtgtct aaacgattac agtttagcct
   222661 ttttgttttt taccttatcc tactcgctgg tactcatacg gttggcacca ggtaggccga
   222721 aggcccacct atggtgtagg gtcttccccg ttcctatgct ccattcttga aagggtgacc
   222781 cttatagtgc gccgatgcac gggggactta agagggcccc gtgcacggcc ctcctcagta
   222841 tttgcatctc tcgatattat gagaagtgga ggtccctaaa cgaaggaagg aagtattaca
   222901 accccgccaa caagttaacg acgcttttaa taaatttctg tacgtagtct ccatttccaa
   222961 ctgctagagg tttgtgagtg gaatcctcct tccactttta tccccgttta acccagcttc
   223021 atcccttaat agccagtctc aggatgtggg ctatgaaaaa acatcctaga aatcgaaact
   223081 cccttcggtc gtttgcttcg ccctcaggag gtgtaatttc atatacaaat ggaacataag
   223141 ttagtacgct tctttagcag tacttactgg ttcgcctttg cagactttgc agtagtcggg
   223201 ttgcacacgt tgcacacatc gattttgttt gttggaaaac ctctataaaa gaaatggaga
   223261 gaatcgcaca atctgatatc aataaaataa ataaatacga aatgatcaaa aaatggcgag
   223321 agtaggattt gaacctacaa cattcaggtc atgagcctga cgagttacca attactctat
   223381 ctcgcggagc ttctcatcaa tctttttgag tcagcatatt ataatggtct ttgctatctc
   223441 catagagcaa agatatttat atcggcaccg ttaggtgggg agcgcatgtt tatgagcggt
   223501 gggaaaaaaa agtgaaaaac actaacgcga acgcgacagg cgaacgaagt gagcaatgcc
   223561 ctgcgtaagc aatgatcgtg acgaaggtta ctaagcaggg aagcgagtga attctgtcga
   223621 agctacttcg taaccttcgg tacgtcgctc cgctttgctc gcttcggtcc gtccgctttc
   223681 agcgtgaccc gaaaccagtg cagcgccgtt agggtgctgg gcgagctaat ggagctcgac
   223741 acgttgcgaa gctgctgctt tgccaagaac gcaaaaaaaa acacatggta tttttttctt
   223801 ttctctgttt tcttaaaaaa acactaacgt gtccctacgg acctcggcgt tttgtttttt
   223861 tagcgcggaa ggatcgaagg gcgaagcaaa cgaccaaagg gagtttcact tgtttctctt
   223921 aagaaacaag gaatttatta ctttttaagg tccgaaggac ttgtttcgac caaagggaga
   223981 aacaaggaat ttattgcttt tttttcttaa aaaaaggccc gaaggtgcca agcccaaaac
   224041 gagcgcagcg gtacgaagcg gaacaaagaa acaagtgttt cacaacaaaa acactacgtc
   224101 ttttggtgcg agcgaagcga gcaagtatta acgtgccgaa ggcagtcgct ctcggctatg
   224161 ttttggcgaa aacgttgcgc ttctgttagt tagccctcct tcgccttcgt tactcgcatc
   224221 ctacgcaact aataggaaga gtcggactca ggagcatact acgcaattgg gagttcgtat
   224281 agctcacacc cgcggcgggc agcggcctga ggcgcacagg gctcctatcg ggcgagctcg
   224341 caggctggcg ccattttttt tgctagtgcc actttttagc tcgtaaaact cgctcggctc
   224401 gttttccagc tcgcttcact cgctcctcag ttttagcgac gtgttttttg gcttcgcgag
   224461 tcgctcccct ccttcgtcgg gccaaacggc gcttcgcgtg gttccttttc ggaacaaagc
   224521 caaacaggta agcgctttaa aaaaaataaa taaaaaaaca aaaaaaattt gcgaaaaact
   224581 cgccgaacga aacagagtga cgtaccgaag gcccgcaggc cggtacgcgg atcagcactt
   224641 agtgtcccag aacgtagtgt ttttctcgcg aagcgtaaaa cacggcagtg ttttcttcgc
   224701 tcggtaacgt cggcacattt tacagtcgct cccctttgcg ctggaaaagc acgaactaaa
   224761 aaggtcttca atatctatag attttttaac aaaggcttcg cgcttaatta cacagaaccg
   224821 ggctattacc acgtctcccg aaattaacaa atcagtacat atggtgcaag acggtttcac
   224881 aaatcgagat cgaaatggga tcgggtgtct ccacgtctta cttcacttta cccggaatat
   224941 tatagattat ccccttcggc actacgcgtt ttctcccttt ggtcgaacct ttgtctgttt
   225001 tctttttttt tgaagcggca agcggggctt aaagagtcct ccccgcccga ggggcaaggg
   225061 tgccataaaa tgaccaaaat ttcttaacgt tcttgattcc gctggcgttt ctctggaact
   225121 cgcttgttcc cgcttcagag ttgcgttgtt tagcgctgtt ttgaattaga ttgcaaggca
   225181 gatcattcaa ttattttgat ttgattttta gcggcatcat tcgctgcagc tttaaaagct
   225241 tccaaacccc cagacacaac tccacctttt attttgtgaa tgaaaccggg accgattctt
   225301 tcttgttgtc tgcgtaatat ttcacgaagt tcagacttcg ggaaattttc gatgtttttt
   225361 tgaaattaag gttcccggtc tgcagcaaat tctattggct tatctgttaa gaatccatca
   225421 gctgcctata tggtataata acccaatgcg gtcagaatgg taacggaatg catatggttg
   225481 tttcttaaaa tagtgacaag cttgtacccg tcgatttttg cagattatct aaattacaag
   225541 cgattctttt tataaaaggc taagggaaaa agaaaaaaaa acgccaagcc aaaactgaat
   225601 acaagtccta aaatataagt gaatttacca aataagctat aaattaaaat ataaaacatg
   225661 tgcataaaaa taaatagcga cttttattga aggtttatgg cggtacaaca taatttttgt
   225721 caaacgcttt ttaaaagctt gaaatctttt ttgcactaaa acataaaaga aaagttatat
   225781 gctgattact ttttttaatc actttattaa aacccggaag accgcagccg taataacctc
   225841 catagtggag gtctcctgac tagcgggatc gcctggtaga cggcaacggg tctgtggccg
   225901 ttggtggtca ccttttttat ttcgaatgca gccaagcaac ccgtcccgct ccgaaggagc
   225961 accaagcaag ccggcgatca ccaagcaaat acggttcgaa tgtggccaag caacccgaag
   226021 ccttcggtcc tttctttttt acaacattta agaaactgac agtttgttaa atgttgattg
   226081 tagtgtttaa aaagtaaatt acagcttctg gcagtaaaca gttgcattta tgatctactt
   226141 taaaagataa aaattagttg cagttttata gcaagtaatt tagaagtttt tttgaaatgt
   226201 agaaaattat atatgtatat aaataatacc caaaaaaata ttttttttga tagagataaa
   226261 catataactt tccccccccc ttagaaccgg actattacca cgtctcccga aattaacaaa
   226321 tcagtacata tggtgcaaga cggtttcaca aatcgagatc gagatgggat cgggtgtctc
   226381 cacgtcttac ttcactttac ccggaatttt aacgaaaaca gcgaagtata actcactcct
   226441 cagaaagagg acttgcttcc ccagcttgcg cgaagcgaag aagccaaaaa agttagaaaa
   226501 tttttttcaa aagttcatac atgattgcca aagtatagaa agaacactgt aacgaataca
   226561 ttcttaaaat tatctcgatc ctcttggagt ttcctttcat agactgacat gttctctaaa
   226621 tctgaactat ccggctttct atcccagaaa aagtatcgca actcttcata tcttttaagc
   226681 aatattcgta tcatatattt actccaaaaa aaagatttga gatattgaat ttaacctaaa
   226741 tgctatcccc tacgggattc gaacccgtgt cttcgccatg aaagagcgat gtcctgaccc
   226801 ctagacgaaa gggacgtgcc gactgtaccg aaagaggtga ggcaaagcat gatagttttt
   226861 ttttcaagcg ggatttatct aaaaaaacca gctagttttg ctcatctcaa actggttcgc
   226921 tggggtagct ccgtcgcttc gcgatccagc gaacgatcgt ggagaacttc ctccgctacg
   226981 cttcgctgcc taatggcgtc cgaagcgtag cggaggaagc tccccatttt tagcaccaca
   227041 tcgaacaaaa ggcacgatgc ttccgtgaat ttaacgcgga aaaaaagcga gttcgacttc
   227101 ccagttttga gtttttttct acgctacttc gtaaccttag tgtttttgtg aactggcaag
   227161 cttcaacaaa aaatcgctac agctaaagta gccgacagcg caaactcgtc gcgagcgtac
   227221 cggaaagtcg cgaagcgaaa aaacacgtag tgtttttgtc gtttcaaagt ttggcacgta
   227281 gtattttttt gcgcgcagcg ttttgaaagt ttacaatcga agtaatgaaa agagaaaagc
   227341 tgttttaacg attttcagat tattgctttc catttttttt agtgagctgg ttatgcgaag
   227401 ctgataatat gttaatatat aaatattttt tgcataaatc cttttaataa cacttgttat
   227461 tccaataact attaaaaaca gttatcgtta ttagaatgct attttcatca agcttatgtt
   227521 atgcctggaa agatttgaac tttcaacttc caaatccgaa gtttggcgct ctatccaatt
   227581 gagctacagg catttatgta tttaatatac tattatttat ttagattata ctattatcta
   227641 tttagactgt actattattt atttagacta tttgtagtaa tttatcaagt tgcctgattc
   227701 gcatcttgct gcctaagcta atcaaagatt agaacccttc tgtgcgaaag cttaattata
   227761 aagttaatcg tatttagtag tataaaatag taatttcgat acaagaattg aagttgtaag
   227821 taatagaaat caatattagt ttaggtcgcg tagtttcagt aatggtctat tttcttcgat
   227881 attcttcgtt tcgaaggtgg cgctgggttg cgttagtgaa agcttcgcga ctggctaagt
   227941 cgctcactaa aagttcgctg gagaaacggg agcagctcgc tgcgctcgct cctccatttg
   228001 gttacgcagt tcgctacgct cgctccttcg aaaaaaaaaa acaagaaaac tttggtatcg
   228061 agttttataa aaaaacacta cgtttcccta gctcctatcg ggtgtcgcgc cgaagctggc
   228121 gccagccagg aaacgagcgt agcgagttta cgcttttaaa aaaaatgccg aagcgtagtg
   228181 gaggaagcat tcactcccta cggtcgcccg cccgcgggag ggcgaccgcg gcctggatgt
   228241 taaccgataa atgaacccgt ccgtcggccc gcagcctaaa tactagcgta tttagtttcg
   228301 gtggaacggc catgaaactg ccgaatgtaa tactttgaca gttttctttt tttagtagca
   228361 gccgaacgca acgaaatgga caccataaat tagtctgccc tttgtgaaag ggaatctcga
   228421 agaatgacca actctaggat gattctcgac tatagaaaaa aggtactaaa aaaagttgaa
   228481 ctggttatta atgttttttc gagacgcggg tggacaggta gtccgggcac tcttccggtc
   228541 tacaatacgc atcccctgat actactacga ttccgatagt aatgtatcag tgcgggggga
   228601 taaaacataa aaaaaaagcg tcgctccgct ccgcctgctg acgcaacagt agagagatca
   228661 acagcctcac gtaaatggca ttcggtagaa ccggcgtacc ttttctaacg ccggggctgc
   228721 ctccctattt ttgatggtcc gtagtatccc actactgtga aaatttctaa aaaagagaag
   228781 ccaagcagaa gaaaagggac ctaagccaac taacgttgta catttttttt gcgaacgacg
   228841 ctcggatggg ctcattgaaa acacttctat gccccccaaa ccggaccacg ctgggagttc
   228901 gtatgactca ctcccaccct ttgggccata taactcgaat tagttagtcc tgtgatgggc
   228961 gactatctcg tacggttcgg agaaaacctt agtaactact caaagtgaac gcgctggacg
   229021 gtttttaact ttttactcta ctcttccgtt cctttatttg ataataaact gaaatcgcta
   229081 cgcgccagac tagtttgatt aactacttga ataaacattt actgcatact ttgcaatgtt
   229141 agtaagtgga ttattttttt ttcgtaacca ctaaaaaaca aaggatattt atttattatg
   229201 cctaccctta atcaattaat acgttacggc agatgtcgta acaaacgtgc acaacgtact
   229261 agagctcttg aaagatgtcc ccaaaggact ggtgtttgcc ttcgtgtttc gacaagaact
   229321 ccaaaaaaac caaattctgc tttacgtaag atcgcaaaag tgcgattgac aaatcgaaaa
   229381 gaaatcatag cctatatccc aggagaaggt cacaatttac aagaacattc agtagttttc
   229441 attcgaggag gtcgagttaa agatttaccc ggcgttaaat accattgtgt tcgtggagtt
   229501 aaagatttaa gagggatacc ttctagacgt caaggtagat cgaaatatgg tacaaaaaaa
   229561 cctaagaatg tagtatgaat acttccactc agctttcttc ccagttatcg ctcgcttcgc
   229621 tcgctggggg agcgagtctg actcgctccc ctagccggcg ctgccttact catttaataa
   229681 acacggaaca aaaacaattg attattcaat ttataaatcg aataatgatt gatggtaaaa
   229741 gagcaaaagc ttattctatt gtaaaagaaa cttttcatac tctctcccta aaagggaata
   229801 gtcttttttt atttactcat gctattgata atattcaacc tcttttagaa gtgcgtaaaa
   229861 ttcgcaagtc tggaagaact ctattaatac ctaaaatcgt ctcttctaag cgtggaaaaa
   229921 aactagcaat gagatggctt ttagaggaag caaaaaaaaa tcgtgctact aaggtacgta
   229981 gcggaacttt agcccaatgt ttagccgctg aaatactaaa tgcttatcaa aaaacaggat
   230041 ccgtaataaa aaaaagagat gatcttcata aattagcgga agctaatcgt agtttttctc
   230101 attttagatg gtggtgacaa ctaagttatt gttctgtatt aggcgcgagg cccgtaggga
   230161 ctgtcaggtt taggttggca ctcagtaatt acaaaaggta ggttgattta tctaaaaaaa
   230221 gagattgata aagaaacctg ctttttcgcg gaaaaagaaa aagcgcttga gtggcgttag
   230281 tttttttttt cgctaagggg acgaaggaac cggagcgacc tttttagtga caaaccctcg
   230341 tttcttccga agaaacgagt ccttcggacc tcggagcgag cgaagcaagt tgggaaactc
   230401 gccgcgctcg tttcccaagc gagctgtcgc gtccgaaact atgcgttcgg aagcgacaga
   230461 attcgcgctt cttccgctac gcttccttct ttttctgtta cggaactacg tgttttttgg
   230521 caaaaaaaag gtaaacttga taccagagtt tcccagctcg cgaccctcgt tcctcgctcg
   230581 tcgtctaacg gcgcaccata atgaaataat aaaagtgggc caacgacgct tcgcgtagcg
   230641 gaacaagttc atcggattca ctgttttttt tcctcgccac ctaacggcgc tattgttttg
   230701 cggatcaaca cagtagtgta aatgcgccga gctacgttcg ctagcgaagg agcgttcaaa
   230761 tccacactac gtgccacttc gttcaccgcc tgcccttcgc tatttttcca cgaaaaatag
   230821 cagccactag tgaatttttc tagttacgag gacctgctgc gcaacctttt tagtgcagca
   230881 agttgagctt ttttgtcaac gtgggatact gaaacaaaac aaaaaaattg tataacaaat
   230941 gcatttagta aaatacttaa ccttttctat gattcttttt cttctcggta tttggggaat
   231001 ttttttaaac cgaaaaaata ttctcatcat gcttatgtcc attgaattga tgttacttgc
   231061 tgttaattta aattttttag ttttttccgt acaattagat gatatgatgg gtcaattatt
   231121 tgctctcttt gtattgacag tcgcagccgc agagtctgcc attggactag ctattttagt
   231181 aatcactttt cgagtacgtg gtaccatctc tgtcgaattt cttcactcct taaaaggtta
   231241 gttttttttt gctctttaga cgtgttttat cgcaggagcg aaaaataaat atatatatat
   231301 ttataattta tttgttgcca aggtcagaag gctgcgcagc agttattttt tcttaaaaaa
   231361 taaggaacga agtgcttatt ttgcgacagc aaaatatggt tgcgcagcaa ttattttttt
   231421 taaaaataag gaacgaagtg cttattttgc gacagcaaaa taaggacttg tttcttccga
   231481 agaaacaagg gatttattgc tttttttttt cttaaagacg ttagccaaaa acacctagtg
   231541 tttttgtctg aagggattta ttgctttttt ttttcttaaa ggcgttagcc aaaaacacct
   231601 agtgtttttg tccgaagggc gaagcaaacg accgaaggga gtttcacttt ttttttcagc
   231661 ctccggacaa gacaccgtta ggtgggtttc gaccgaaggg agaaacaagg tccgaaggtc
   231721 ttaagaaaca aggcaccgtt aggtgagttt cgaccaaagg gagaaacaag gtccgaagga
   231781 cttgtttctt cttaagaaac aaggattttt ttttgaagca aaacgcccaa actccctttg
   231841 atcgttttct acgactaaag ggagtttggc gttttttttc ttaaaaaata aggctacgct
   231901 cgttttggct aacgcccttt cggtcctttc tttttttaag aaaaaaaaag aaagcccaaa
   231961 aaacactacg tgttttttgg ctaacgcccc ttcggtcctt gtttcgcttc gctcgcttcg
   232021 cggacccaga gtttcgctcc gctcgctcct gtcgcaaaaa ggcgaaaaaa cagtcgcctt
   232081 ttttgcgaca gcgcaaacga agtcgcgtct caacgttctt tcttatagga ggagtcggac
   232141 caacttccag gctacgtcat ttttttgtcg caaagcgagc tcacatgtta cgcaattggg
   232201 agctggggga gctcgtctga ctcactcccc agctcgttcc tcgctcgtat aactcactcc
   232261 cacgctttgg gcactacgtg tttttttttc tacgacctcc gctacgcgga cccggaaacg
   232321 aggttatctg tttggctgcc gcggaggaaa ggacaccgca ggcgcgccag ccaactcgga
   232381 agctttttcg cgagcgtacc ggctattggt cgtttcaaag cttggcacgt agtgtttctt
   232441 gcgtttctgg taacgagcga agcacccttt gggtaaaaaa actacgttct acgacaaaaa
   232501 cacgtagtgt gatccgagta cctgcctccg gcatgggctt cttcacgcct actccgggtc
   232561 ccataataag cggggtaagc gaacgaagtt cgcttccccc gcttcgctgc cagggaagtt
   232621 gcgaagcgct gaaggcccga atgcccgcaa ggaatgcgtt agtatttttg aagaacacga
   232681 agtgtttttg cgttgttggc agcgaagctg ggggagcgca tgtttattac ccccgcgaag
   232741 cgaagaagct ttttagtgtt tcttgcgctg cctccgcgta cgcttctctt tttttattac
   232801 gaacgaagtt agctctcgaa cccaagggtt ggtcaatgac gctcgctccg cggaacaagc
   232861 tcataagatt cgctcagctg gcagcttcgc tgagggagcg aatcttatgc ccgaagaaac
   232921 tttttagtgt ttcttgcgct gtcggactca gagtttcgcg ctgaaagagg aggaacgagc
   232981 ggagcttcgc aacacagtta ggtacgacga aggagccgag tgaggacgac gagctcccaa
   233041 cgcgaaactt gtttcgaaaa tttcggcgcg accttcgcga aatgaactta cgaaactcac
   233101 tacgttcgct ctttgcgagc tggtgcgctc cgtttccatt gaagcggagc gcgcaaacga
   233161 agtggccctg aaaggagttg aaggttacga agtttctttc ggctcctccc gattgatcgg
   233221 cttcatagaa ggagtactta ggtggttgcg aagcctatta cttcagttgt cggggcaagt
   233281 ttacaggaga gaagggactc gaacccttaa cctttggttt tggagaccat tgttctacct
   233341 ttggaactac tctcctgctt tttagcgaaa agagtcgctg cgctcgctcg gcttggccga
   233401 aggtcgcgaa atatcaaccg ttctcagctc cactacgttt cttcacgtgg tcgccactag
   233461 aaaagggtag ctcatctctt tggggagcca ggccagttgc tcagcgcttt ctccgcggta
   233521 gctaaacaga taacgcgaaa aaaacacgag gcagcgcccg agagcgggcg acgaagtctg
   233581 cgagtgagtt atacgacccc tttggtcttc gcgcacgtct ctacgttccg aagggtagcg
   233641 ggggaagctg gctcgttcct cgcctctttt tacacgttag ggtaaattgc cttttacaaa
   233701 aaaagtgtaa ctgcgttcgc gaaaagcacg ctagcgtttt tcactagtgt gccacttttt
   233761 gtcgctcgct cctccatggt gcgaagcact tatttcgacc gaagggagaa ataaggtgcg
   233821 aagcgagaaa acgagcgtag tgagttttat aaaaagcaca cttcgtttcg tcagctacgc
   233881 tgtcacgata gtcctgagcg gctatatatt tattactatg atattctcaa caagatgcga
   233941 agcagaccta gcaggattga tattatgtct ggataacata ataaaaaggt gtgtaataaa
   234001 cgtttctgta caaaaaacag ctttaacccg atagtttgca gtatttggcc gactaaccat
   234061 gaaacaactg ctggtatcga cggcgaagcg agctgggaaa cgagcgtagc gagtttcaca
   234121 agcgtatcgg ttaaaaataa aatgaaaatc ggtgtcaata gagcttgttg aaagagtttt
   234181 gttcattaaa ctgctggcgc aatctcccgc tttcagcgcg tctcaacgct tttttctccg
   234241 cggagcggac ccggagtaga cctgaagaag ggcagcgtag gcccgaaagg tgggagtgag
   234301 tccgacgaac tctcagaaaa agcgctgcgt tttttaactc accattttat tgctgcgtaa
   234361 cccgtgtccg caaaacccaa gtgaaaaccg caaaaacact tggttttttc actacacgcc
   234421 ttgtttttta agaaaaataa tgctacgcaa cgaaaaaaag atttttctcg gcgtcgttag
   234481 gcggcgagcg cagtacggaa atactatagt gtttttccga aaaaatagtc gcaagggggt
   234541 cgtctttgtg atagccgagg gcggatcatt gaagaggtta cttacaaaac tcacttggtg
   234601 aaattggtaa acacgacaga cttaaaatct gttccttttg gttatcggtt caagtccgat
   234661 agtgagtata ctcgtttggt gaaattggta aacacgacag actcaaaatc tgttcctttt
   234721 ggttatcggt tcaaatccga tagcgagtat taatccaatg gcgaatataa cttaattggt
   234781 tagagtgtca gagtgcggcc cgtttgtcgc agaagtcgcg agatgatgcg gcaagtattg
   234841 ctgtaaaaaa gcatacgaac ttgtgttcca tgtgtatata aaactgcacc tccataaggg
   234901 aaaacggatg aaagcataac ccacatcttg agactggcta tcaagggatg aagctgggtt
   234961 aaacggggtg aaaggtggaa agaagtcatc caccccacga acctctagca atgagaagta
   235021 gaggctacga acaggaatct attaaacgcg tcgtcaatct aaaagcgggg ttgtaatact
   235081 tcttgccggc aacgggaccc ccgccactcg gaagatcgag taatgcaata cgggagaggg
   235141 tctggctgac gagccctctc attccctccg tgcatcggcg tagtatagaa gccactcttc
   235201 caaaatggaa cacaggaacg ggaaaaaccc tatcttctgt gcttcgcacc caggcgccag
   235261 ccgcatgaag ttagggggta ggatgaggta aaaagcgaat gcttcactat aatggtttgg
   235321 atatgcccac gtatctcacg gatctcttag aatacgaaag tcacaacgaa agccaaactt
   235381 gtcacgaagt gacaaggcaa actaaaaagt cgtttccttc ggtctttgtt tctcccttcg
   235441 gtggaaaccc tgctgcgcaa cctttggatc ttgtttcgac cttcggtcga aacaagtgat
   235501 aaatccgaaa aaaaggattt atcacttgta agaggattta tcgcttttcg gaacaaggaa
   235561 aaagggggaa tctgtggatt agataaatca taaaaaatac tatggcaact ttttcgttac
   235621 aaaatcgaat ctacaatgcc ttacataaaa aaaaaggact tgccgagccg tataatggga
   235681 gactatcacg tacggttttt tgaggggtgg ggaatgggag accttatgcc tactgcaaac
   235741 ttttttaagc aaaatcgtat ctacaatgcc tccaggcgcg aaggccaagt gtgcgtggcg
   235801 ccgattacct tcctttccaa ataatgtaat cgccatgcgc aaccgaaata gaaagagggt
   235861 tgtaaccagt taaaagattt gcagcttttg catggacact gctattatga aacaagcaag
   235921 aaagatctga ggagccgtat gacgggagac tgtcacgtac ggttttgtaa caggggtata
   235981 gtgggagacc ctgtatctac tgaaaacctg tgaatttgaa aacacgggtt caattcccgt
   236041 tattcgccct ggaatggtat atgaaatgtt agtgcgaccc gaatactgca aaaggcttgt
   236101 ccagaggact cacctaacgg tgccttattt ctcccttcgg tcacctaacg gtgcctcatt
   236161 ttttaagaaa aaaaacaaga acaaaatgga atttgcaccc gtctctatat atttaataat
   236221 ttctacaggt ctctcattac ttcttattgg aatttctttt ctttttgcct cctcgtccaa
   236281 tttgacctat cctgaaaaat tatcagctta tgagtgtggg tttgaccctt ttgatgatgc
   236341 acggagtcga tttgatatta gattttattt agtttcaatt ttattcatta tatttgatct
   236401 cgaagtcact tttttatttc cttgggctgt ttgtttaaac aagattggca tgtttggttt
   236461 tgcttccatg atgatttttt tatttatttt aactattgga tttgtgtatg aatggaaaaa
   236521 aggagcttta gattgggaat aatgatagat gaggaaaaac cgaacgttta cccatttgac
   236581 tgatcctggg ctactgtgca cttcaattac tacgcctttt tattggcagc ggaggaagcg
   236641 ttttttttta cgtatttttt gcgttttctc cgccaccctt ttataggagt atcgggcgat
   236701 cgcagggggc tcacagcgaa cgagcggggg gagctcataa acatgcgctc cgctcgttcg
   236761 tcgcacctag cggcgtccga agcgaatatg aggaagctga tggagctttt ttttttagct
   236821 gctcaacgaa cgagcgcaga cgacaggagc gagcgtagcg agctgtttct ttataaaaaa
   236881 aaagaaaagg accgaaggcc cgcaggctgg tacgcggatc aacacgcagt gaaaaacact
   236941 gcgaaaaaac acgcagtgtt tttcgcttgt ccagaggaca aggaccgaag gggtgttagc
   237001 caaaacacta cgtgttttgg actttttact ttattaaaaa ctgattaaaa atgaatcaat
   237061 tagataaatt tacatactta acacaatttt ttttgttgtt aatttttggc ctgggttgta
   237121 atatttcact gttatatact gggttgttaa agaaaacgtc cataggtaaa ttgagagaaa
   237181 tcttgccggt cttccccttt tttttattga ctttttattt gaaaggtttc ccactgctga
   237241 atgcgagggt attgacaaaa aggtggctga tttcaataga agtttggaaa ggaaatccgc
   237301 tgagcttaaa gtaaggaccc tagaaagtta cccgggattc aattctgaac cttccattaa
   237361 aactaaggct aatctcaatt tcaatattga catgggaacc gtcgggatcg tgacgggcgg
   237421 gacaatctta accagagctg tcccaaagcc tggtaaaact ataacagcgg gtgcgacttt
   237481 gcttttaagt ttcataaatc acacttacca tgagaggaat agacataact tggaactgca
   237541 taaggttaat atgttctata agcatcaaat ggatctccat aaaatgtcac aaaagaatac
   237601 atgcccacca accccatcaa gtccaccgga tatattgcct tccgccttcg aggaagcaat
   237661 tattcctcct ctttctattg aaaatatgaa tttacatgaa ataatcgtaa atacagctca
   237721 gtggctcaat atttttattt tgttttctct gttttttttg gtttgtttta taattttaca
   237781 ccttttaagt agtcccatta tttatgattt ttttatgagc aagcttattc cttttccaag
   237841 ggtaaagctt tgggtcgaaa aaataatgat tctaagaagg tttattaatg aaatatttcg
   237901 aatcgcttta ttgctagtca tagccgcaat aatttatcat tgtcatctgt tttgcttgct
   237961 tctaatcagc tatatagaat taggtcaatt tgttgaaaac actcaagagc tggcagaata
   238021 tttaaaaagc aataatagtt aaaaaaaaac ttctttattt ttattaaaat atttcatgat
   238081 ggcgcagcga aaatcttctg tttttccgga tggagctagc ccctttttcc acagtcttcc
   238141 agctcccaaa gcacatagga ccaaaggccc gttccccgag cgttgcttta gcagagcaag
   238201 cttccagttc gcaaaaacac tgactactgg cgttaagcac tagtttcgac cgaagggaga
   238261 aactaggagc gagcaactcg ttcaacggac tcgcttcccc cgcgagtttt acggacccga
   238321 taggacaaac gctgcgaagc tcagggtccg ccaagagcct gctgcgcaac ctttcctccg
   238381 ctccttagtc ggaagcaggg tttcgaccga agggagaaac aggctgcgtc atttttcgct
   238441 tgggggtttt acttcatcta aacaactact tagatacgcg ctttgacgca aaagtgctaa
   238501 tttaaaaagg aaaaaactgg taacgtggga gggaacgagc tcaacaaaaa aaaacaccac
   238561 gtgccaagct ttgaaacgac caatggccgg tacgctcgcg accgccaagc gggagcgacg
   238621 agtttacgcc gagccgactc aagcgagcga ctgttttctc cgctcagcgg cgttagagcg
   238681 ctggataggc gagcgaaata atagtcgagc cgagaggcag cgcaagaagc actaaaaagt
   238741 gtttcttcac tgcctccgcg tacgaaacgt tttaacgtgc gagcgagcgt acctcagctc
   238801 actgcctggc gccacctaac gccgcgaagc gcttgcccaa aatggcgaaa tgctcgaaaa
   238861 aaatgcgctg agctcgtgtc gtctgcaggg acctcccgga gaaacttgca gcgacagtgc
   238921 tcggggaacg acccccacca ttacgctggc atcgcgaaga cgttgtgccg gatccatggg
   238981 cactaatttc aactcgggtc acctatccga ttgcgctggg gggattgaag cttgagtctg
   239041 gaaaacttac tgcaagtata cctacgatga gaaaccacta tatgcttcgc ccgtatgtag
   239101 ccaggatcga ccgcccgaat gggagctcga taagatatcg ctcatttcac tgcacgagta
   239161 tccctatgtc tgcggggaaa aagggagatc ccagtgaagg agtaacaaac ggtatcctcg
   239221 cggagaatgt ctctgacaaa ccagtggggg ctgaaagcag aaggctagag aagccgcgaa
   239281 acgtaatgag ggccacaagc tctcagaacg cataagtgtc tgtagagcag cgatgcgtcg
   239341 aaagccaggt actggaccaa acccaagatg tccgagaggg caaggaaaaa acagacaagg
   239401 gcaggccaat atagtaatgg aaagtgacgc tacctttatt cgtccggaat ctaacctcgg
   239461 cgccagcagg gttgaggacc agttcaggac aagagtttta aacagctatg atctccataa
   239521 gtttagaaaa ctcatggaga tcatagccga tcggaccacg ctgctagcag catatataag
   239581 aattaaatcc aaaccgggca atatgagctc aggtcgagat gacatgaagg aaaccttcga
   239641 gggtattcct aaagacgaac agacggcaat taacctgaaa acagcacgta ccagtttaaa
   239701 ctgtctagaa gaaaaatcat acctaaactt tctccacggc gtttcgaaac gccgtcggcg
   239761 ccagggaaaa aaacgctaag gccactgacg gtaacgagcc ctggggagtg caggaggcag
   239821 tgaaaatggt actggaaacg atttacgaac ctaaatttac acatagctct cactgattcc
   239881 ggccgaaccg aggctgtcac acagccatca gggaggtcag gagatggatt ggagtagaat
   239941 ggttcatcga atatgatata taaaagtgct acgacaccat ctctcgagaa agactcatca
   240001 acataataga agaacaaatt gagggccagg gcctgatagg actactaaac aagatgttca
   240061 acggaaaaat gtgggcctag tttttaacaa aactaattct tgtcctttaa aaaaaaagct
   240121 gctgcgcaac cttgtttctt aagaagaaac aagtccttat tttgctgtcg caaaataagc
   240181 acttcgttcc ttatttttta agaaaaaata attgctgcgc aaccatcgga cctttttttt
   240241 aagaaaaaaa agcaataaat tccttgtttc ttaagaagaa acaagtcctt tggaccatca
   240301 gacctaattt tttttctaag gaggcccaaa aggagatgaa ggagtatcgc aaggcagtat
   240361 cttgtccccc ttactatgta acatatatct ccacaaacta gatgaattta tcctagggta
   240421 tatacaaaaa actaatctag ggaaagagag aaaggaaaac cctgaatgga aaagcgaaag
   240481 ggacaaactg aagcaccgat cccaatccac gggataaaaa aagtacgagc caaaggaatc
   240541 cgcggtacat tgcgaaatga cccgaactac cgaaggctgt ggtatgtccg ttacgcagac
   240601 gacttcttgc ttggattcgt aggtataaag atcgaggcta tccaaattga aaaagatata
   240661 accaatttct tagagcagaa actggaactg aaggtcagca aagagaagtc cggaattaaa
   240721 cacgcacaac atcaaggagt ccaatatttg agtttcacca tccgatgcgc ggaccccgag
   240781 aagtactccc tccgagcatc ccgaaggctg atcagggaac cagaaagtcc ggcaaaattg
   240841 cactttgaaa acatacgaat tagtcgctaa aaaggccctg gcaaaagccc tacaaagagc
   240901 tcacaatgaa aaaggacacc aaggaatgca aggagcgttc aaccaaataa ctcaggaact
   240961 ccaggagatc ctgagggaag aacaaaatac taacctttcc caaactgcca gccccagaaa
   241021 aatactccta aatgcattga tgaagaaggc cggaattggt gacatcagct cgacaattag
   241081 aggaaaactg ggagctgagg gagctcgtct gactcactcc ccagctcgtt cctcgctcgt
   241141 ataactcact cccacccttt gggcctcgat aagtttcaca agaggactag tctcgcggt
//
